# Supplementary material for: Receptor and secreted targets of Wnt-1/β-catenin signalling in mouse mammary epithelial cells
Source: BMC Cancer. 2005 Jan 10;5:3. doi: 10.1186/1471-2407-5-3 (PMC545969; doi:10.1186/1471-2407-5-3)
Supplement: Additional File 1 — cDNA microarray dataset: HC11 ΔNβ-catenin v. HC11 lacZ. This file contains the dataset from the Incyte GEM1 cDNA microarray comparison between HC11 cells overexpressing ΔNβ-catenin (Probe 1) and β-galactosidase (Probe 2). This file may be easily imported into MS Excel, Genespring or other microarray analysis software to facilitate further analysis. [file 1471-2407-5-3-S1.txt]

Experiment Results Generated by GEMTools 2.4																														
Client:	Genome_Systems																													
Export Date: 	24-Jul-00																													

GEM: 	022PB8ZY  	BalanceCoeff: 1.89	Min S/B: 2.5	Min Area: 40%																										

GEMID	Location	DiffExpr	BalancedDiffExpr	P1Signal	P1S/B	P1Area%	P2BalancedSignal	P2Signal	P2S/B	P2Area%	Probe1	P1Description	Probe2	P2Description	GeneID	PlateRow	PlateCol	PlateID	GeneName	CloneID	CloneSource	AccessionNum	Locus	IncyteCloneID	PCRStatus	GeneReferenceID	GeneNotes	GenBankId	CloneId	Vector
#																														
022PB8ZY	4501	100	100	23510	173.9	85	68	36	1.4	85	123R6540	bc.pk	123Y6541	lc.pk	-40175	E	2	021Q9974	Control: YCFR 27 Cy3 {YC 27.2000.X}	YC 27.2000.X	Controls					NA	NA	NA		
022PB8ZY	6757	100	100	21172	291	95	105	56	1.9	95	123R6540	bc.pk	123Y6541	lc.pk	-40181	F	1	021Q9974	Control: YCFR 27 Cy3 {YC 27.2000.Z}	YC 27.2000.Z	Controls					NA	NA	NA		
022PB8ZY	9013	100	100	17311	241.4	86	81	43	1.8	86	123R6540	bc.pk	123Y6541	lc.pk	-40182	F	2	021Q9974	Control: YCFR 27 Cy3 {YC 27.2000.Y}	YC 27.2000.Y	Controls					NA	NA	NA		
022PB8ZY	2245	100	100	13511	163.8	81	83	44	1.6	81	123R6540	bc.pk	123Y6541	lc.pk	-40174	E	1	021Q9974	Control: YCFR 27 Cy3 {YC 27.2000.W}	YC 27.2000.W	Controls					NA	NA	NA		
022PB8ZY	2269	100	66.9	2140	17.1	43	32	17	1.2	43	123R6540	bc.pk	123Y6541	lc.pk	-156334	E	2	2159971	Control: YCFR 149 Cy3 {YC 149.2000.X}	YC 149.2000.X	Controls					NA	NA	NA		
022PB8ZY	4525	100	55.8	2401	18.9	58	43	23	1.2	58	123R6540	bc.pk	123Y6541	lc.pk	-156337	F	1	2159971	Control: YCFR 149 Cy3 {YC 149.2000.Z}	YC 149.2000.Z	Controls					NA	NA	NA		
022PB8ZY	13	82.5	43.8	2144	17.4	59	49	26	1.2	59	123R6540	bc.pk	123Y6541	lc.pk	-156333	E	1	2159971	Control: YCFR 149 Cy3 {YC 149.2000.W}	YC 149.2000.W	Controls					NA	NA	NA		
022PB8ZY	9006	62.9	33.4	20647	287.8	86	619	328	6.4	86	123R6540	bc.pk	123Y6541	lc.pk	-40157	B	12	021Q9974	Control: YCFR 26 {YC 26.2000.Y}	YC 26.2000.Y	Controls					NA	NA	NA		
022PB8ZY	6750	60.8	32.2	26749	331.2	75	831	440	6.9	75	123R6540	bc.pk	123Y6541	lc.pk	-40156	B	11	021Q9974	Control: YCFR 26 {YC 26.2000.Z}	YC 26.2000.Z	Controls					NA	NA	NA
022PB8ZY	6781	54.3	29.1	1250	14.2	58	43	23	1.3	58	123R6540	bc.pk	123Y6541	lc.pk	-156338	F	2	2159971	Control: YCFR 149 Cy3 {YC 149.2000.Y}	YC 149.2000.Y	Controls					NA	NA	NA
022PB8ZY	4494	53.3	28.2	18489	199.8	79	655	347	5.5	79	123R6540	bc.pk	123Y6541	lc.pk	-40145	A	12	021Q9974	Control: YCFR 26 {YC 26.2000.X}	YC 26.2000.X	Controls					NA	NA	NA
022PB8ZY	2238	51.3	27.2	20041	226.2	77	738	391	5.9	77	123R6540	bc.pk	123Y6541	lc.pk	-40144	A	11	021Q9974	Control: YCFR 26 {YC 26.2000.W}	YC 26.2000.W	Controls					NA	NA	NA
022PB8ZY	6786	43.6	23.1	785	10.1	56	34	18	1.2	56	123R6540	bc.pk	123Y6541	lc.pk	-156340	F	12	2159971	Control: YCFR 152 Cy3 {YC 152.2000.Y}	YC 152.2000.Y	Controls					NA	NA	NA
022PB8ZY	2274	27.2	14.6	1034	8.7	55	71	38	1.3	55	123R6540	bc.pk	123Y6541	lc.pk	-156336	E	12	2159971	Control: YCFR 152 Cy3 {YC 152.2000.X}	YC 152.2000.X	Controls					NA	NA	NA
022PB8ZY	9004	25.1	13.3	2816	39.6	89	211	112	2.8	89	123R6540	bc.pk	123Y6541	lc.pk	-40153	B	8	021Q9974	Control: YCFR 25 {YC 25.2000.Y}	YC 25.2000.Y	Controls					NA	NA	NA
022PB8ZY	4492	24.5	13	2648	29.2	98	204	108	2.4	98	123R6540	bc.pk	123Y6541	lc.pk	-40141	A	8	021Q9974	Control: YCFR 25 {YC 25.2000.X}	YC 25.2000.X	Controls					NA	NA	NA
022PB8ZY	6748	24.2	12.8	3684	48.2	95	287	152	3.1	95	123R6540	bc.pk	123Y6541	lc.pk	-40152	B	7	021Q9974	Control: YCFR 25 {YC 25.2000.Z}	YC 25.2000.Z	Controls					NA	NA	NA
022PB8ZY	2236	20.2	10.7	3025	34.2	84	283	150	2.9	84	123R6540	bc.pk	123Y6541	lc.pk	-40140	A	7	021Q9974	Control: YCFR 25 {YC 25.2000.W}	YC 25.2000.W	Controls					NA	NA	NA
022PB8ZY	18	18.5	9.9	1182	9.4	75	120	64	1.6	75	123R6540	bc.pk	123Y6541	lc.pk	-156335	E	11	2159971	Control: YCFR 152 Cy3 {YC 152.2000.W}	YC 152.2000.W	Controls					NA	NA	NA
022PB8ZY	4530	13	6.9	535	4.7	74	77	41	1.4	74	123R6540	bc.pk	123Y6541	lc.pk	-156339	F	11	2159971	Control: YCFR 152 Cy3 {YC 152.2000.Z}	YC 152.2000.Z	Controls					NA	NA	NA
022PB8ZY	8019	9	4.8	1319	14.5	92	277	147	3.1	92	123R6540	bc.pk	123Y6541	lc.pk	-133645	B	6	0218A53R	guanylate nucleotide binding protein 2	583808	IMAGE Consortium	AA153021.1	3 67.4 cM	mq67e05	Passed	AA153021	583808	pT7T3D-Pac
022PB8ZY	9002	8.7	4.6	3504	49	82	759	402	7.3	82	123R6540	bc.pk	123Y6541	lc.pk	-40149	B	4	021Q9974	Control: YCFR 22 {YC 22.2000.Y}	YC 22.2000.Y	Controls					NA	NA	NA
022PB8ZY	6746	8.3	4.4	4080	54	90	926	490	8	90	123R6540	bc.pk	123Y6541	lc.pk	-40148	B	3	021Q9974	Control: YCFR 22 {YC 22.2000.Z}	YC 22.2000.Z	Controls					NA	NA	NA
022PB8ZY	4490	8	4.2	3311	33.1	79	782	414	6.4	79	123R6540	bc.pk	123Y6541	lc.pk	-40137	A	4	021Q9974	Control: YCFR 22 {YC 22.2000.X}	YC 22.2000.X	Controls					NA	NA	NA
022PB8ZY	8117	7.5	4	769	9.1	86	192	102	2.4	86	123R6540	bc.pk	123Y6541	lc.pk	-134032	B	10	0210A53V	lysosomal acid lipase 1	618910	IMAGE Consortium	AA170527.1		ms91a12	Passed	AA170527	618910	pT7T3D-Pac
022PB8ZY	2234	7.6	4	3786	38.9	77	939	497	7.4	77	123R6540	bc.pk	123Y6541	lc.pk	-40136	A	3	021Q9974	Control: YCFR 22 {YC 22.2000.W}	YC 22.2000.W	Controls					NA	NA	NA
022PB8ZY	8624	7.6	4	869	9.6	89	217	115	2.6	89	123R6540	bc.pk	123Y6541	lc.pk	-136061	D	4	0219A54G	RIKEN cDNA 2610204L23 gene	722581	IMAGE Consortium	AA260576.1		va11b07	Passed	AA260576	722581	pT7T3D-Pac
022PB8ZY	3893	6.8	3.6	852	8.1	92	236	125	2.5	92	123R6540	bc.pk	123Y6541	lc.pk	-135170	A	10	0215A547	receptor (calcitonin) activity modifying protein 2	904738	IMAGE Consortium	AA521764.1	2 97.0 cM	vi24e06	Passed	AA521764	904738	pT7T3D-Pac
022PB8ZY	992	6.1	3.2	3917	36.3	93	1220	646	8.9	93	123R6540	bc.pk	123Y6541	lc.pk	-132599	C	3	0213A53G	Public domain EST	482534	IMAGE Consortium	AA063840.1		mj81e08	Passed	NA	482534	pT7T3D-Pac
022PB8ZY	9018	6.1	3.2	15326	208.1	89	4728	2502	42	89	123R6540	bc.pk	123Y6541	lc.pk	-40187	F	12	021Q9974	Control: YCFR 46 Cy3 {YC 46.2000.Y}	YC 46.2000.Y	Controls					NA	NA	NA
022PB8ZY	38	5.8	3.1	289	2.8	86	94	50	1.4	86	123R6540	bc.pk	123Y6541	lc.pk	-128792	E	3	0215A52C	Public domain EST	892346	IMAGE Consortium	AA501253.1		vh70e02	Passed	NA	892346	pBlueScriptSK+
022PB8ZY	5157	5.6	3	3613	28.8	100	1222	647	8.7	100	123R6540	bc.pk	123Y6541	lc.pk	-131227	H	5	021TA531	ectonucleotide pyrophosphatase/phosphodiesterase 2	440103	IMAGE Consortium	AA016397.1	15 D2	mg88f08	Passed	AA016397	440103	pT7T3D-Pac
022PB8ZY	6777	5.2	2.8	182	2.6	65	66	35	1.4	65	123R6540	bc.pk	123Y6541	lc.pk	-156326	D	6	2159971	Control: YCFR 150 {YC 150.2000.Y}	YC 150.2000.Y	Controls					NA	NA	NA
022PB8ZY	7137	5.1	2.7	2613	21.3	92	969	513	6.9	92	123R6540	bc.pk	123Y6541	lc.pk	-130125	D	6	021VA52Q	RIKEN cDNA 1200008J08 gene	402244	IMAGE Consortium	W76877.1		me84c03	Passed	W76877	402244	pT7T3D-Pac
022PB8ZY	9	5	2.6	225	3	83	85	45	1.4	83	123R6540	bc.pk	123Y6541	lc.pk	-156313	C	5	2159971	Control: YCFR 150 {YC 150.2000.W}	YC 150.2000.W	Controls					NA	NA	NA
022PB8ZY	6143	5	2.6	1372	14.6	98	519	275	4.2	98	123R6540	bc.pk	123Y6541	lc.pk	-135157	H	9	021YA546	RIKEN cDNA 4430402O11 gene	670393	IMAGE Consortium	AA221250.1		mw11f01	Passed	AA221250	670393	pT7T3D-Pac
022PB8ZY	4506	5	2.6	16783	174	70	6354	3362	43.6	70	123R6540	bc.pk	123Y6541	lc.pk	-40180	E	12	021Q9974	Control: YCFR 46 Cy3 {YC 46.2000.X}	YC 46.2000.X	Controls					NA	NA	NA
022PB8ZY	3533	5	2.6	17718	136.3	88	6726	3559	40.1	88	123R6540	bc.pk	123Y6541	lc.pk	-133733	A	10	021FA53S	fibronectin 1	597005	IMAGE Consortium	AA145458.1	1 36.1 cM	mr10b03	Passed	AA145458	597005	pT7T3D-Pac
022PB8ZY	4542	4.8	2.5	1728	15.8	85	682	361	4.6	85	123R6540	bc.pk	123Y6541	lc.pk	-128764	B	11	0215A52C	RIKEN cDNA 2610204L23 gene	934111	IMAGE Consortium	AA543829.1		vj67f04	Passed	AA543829	934111	pSport
022PB8ZY	8930	4.6	2.5	7005	64.1	89	2852	1509	22.9	89	123R6540	bc.pk	123Y6541	lc.pk	-137188	B	4	021SA54T	ESTs	523241	IMAGE Consortium	AI614581.1		mm32f09	Passed	AI614581	523241	pBlueScriptSK-
022PB8ZY	8833	4.5	2.4	5323	62.9	93	2213	1171	20.2	93	123R6540	bc.pk	123Y6541	lc.pk	-136898	B	2	0210A54P	Public domain EST	775722	IMAGE Consortium	AA275684.1		vc26e10	Multiple Bands	NA	775722	pT7T3D-Pac
022PB8ZY	6814	4.6	2.4	2495	16.5	75	1022	541	6.4	75	123R6540	bc.pk	123Y6541	lc.pk	-128833	H	8	0215A52C	kinesin family member 5B	760837	IMAGE Consortium	AI508643.1	18 1.0 cM	vb54f07	Passed	AI508643	760837	pSport1
022PB8ZY	7227	4.5	2.4	1276	11	81	540	286	4.3	81	123R6540	bc.pk	123Y6541	lc.pk	-130484	B	6	021NA52U	ESTs	422403	IMAGE Consortium	W97732.1		mf99d02	Passed	AI429790	422403	pT7T3D-Pac
022PB8ZY	3547	4.6	2.4	1252	11.2	100	517	274	4.3	100	123R6540	bc.pk	123Y6541	lc.pk	-133797	G	2	021FA53S	ectonucleotide pyrophosphatase/phosphodiesterase 2	621166	IMAGE Consortium	AA177363.1	15 D2	mt15e12	Passed	AA177363	621166	pT7T3D-Pac
022PB8ZY	2265	4.6	2.4	220	2.7	82	90	48	1.4	82	123R6540	bc.pk	123Y6541	lc.pk	-156314	C	6	2159971	Control: YCFR 150 {YC 150.2000.X}	YC 150.2000.X	Controls					NA	NA	NA
022PB8ZY	6396	4.5	2.4	8349	88.9	57	3539	1873	27	57	123R6540	bc.pk	123Y6541	lc.pk	-136164	D	11	021GA54H	nuclear receptor binding factor 1	735186	IMAGE Consortium	AA259674.1		va54c10	Passed	AA259674	735186	pT7T3D-Pac
022PB8ZY	8494	4.4	2.3	2433	29	79	1039	550	10.5	79	123R6540	bc.pk	123Y6541	lc.pk	-135538	H	8	0213A54A	extracellular matrix protein 1	678765	IMAGE Consortium	AA237378.1	3 45.4 cM	mw98f11	Passed	AA237378	678765	pT7T3D-Pac
022PB8ZY	3618	4.3	2.3	1389	15.6	93	612	324	5.8	93	123R6540	bc.pk	123Y6541	lc.pk	-134070	E	12	0210A53V	"protein phosphatase 3, catalytic subunit, alpha isoform"	620546	IMAGE Consortium	AA178283.1		mt09c02	Passed	AA178283	620546	pT7T3D-Pac
022PB8ZY	5205	4.4	2.3	1115	9.8	100	481	255	4	100	123R6540	bc.pk	123Y6541	lc.pk	-131418	H	5	0217A533	RIKEN cDNA D230038D11 gene	443276	IMAGE Consortium	AA015504.1		mh22e11	Passed	AA015504	443276	pT7T3D-Pac
022PB8ZY	1665	4.4	2.3	1083	11.3	75	468	248	4	75	123R6540	bc.pk	123Y6541	lc.pk	-135285	C	5	021CA548	"ESTs, Highly similar to progestin induced protein [H.sapiens]"	672179	IMAGE Consortium	AA231351.1		mw30b06	Passed	AA231351	672179	pT7T3D-Pac
022PB8ZY	2458	4.3	2.3	884	7.6	91	391	207	3.1	91	123R6540	bc.pk	123Y6541	lc.pk	-129444	C	8	021IA52J	"procollagen, type VI, alpha 1"	334132	IMAGE Consortium	W16221.1	10 41.1 cM	mb63g03	Passed	W16221	334132	pT7T3D-Pac
022PB8ZY	6579	4.2	2.2	8797	109.6	86	3978	2105	33.4	86	123R6540	bc.pk	123Y6541	lc.pk	-136901	B	5	0210A54P	RIKEN cDNA 2310034D06 gene	776319	IMAGE Consortium	AA276325.1		vc32h08	Passed	AA276325	776319	pT7T3D-Pac
022PB8ZY	6831	4.1	2.2	2370	25.7	93	1096	580	8.3	93	123R6540	bc.pk	123Y6541	lc.pk	-128903	F	6	021CA52D	RIKEN cDNA 5730414C17 gene	833720	IMAGE Consortium	AA466731.1		ve92g05	Passed	AA466731	833720	pSport
022PB8ZY	59	4.1	2.2	2100	19.4	95	973	515	7.4	95	123R6540	bc.pk	123Y6541	lc.pk	-128870	C	9	021CA52D	RIKEN cDNA 4933429H19 gene	804889	IMAGE Consortium	AA472871.1		vd59f01	Passed	AA472871	804889	pSport
022PB8ZY	2906	4.1	2.2	1307	9.2	79	595	315	4.1	79	123R6540	bc.pk	123Y6541	lc.pk	-131238	A	4	0210A532	"ESTs, Weakly similar to T21596 hypothetical protein F31D4.5 - Caenorhabditis elegans [C.elegans]"	442793	IMAGE Consortium	AA036486.1		mh17f09	No Amplification	AA036486	442793	pT7T3D-Pac
022PB8ZY	8077	4.1	2.2	847	9.2	80	391	207	3.8	80	123R6540	bc.pk	123Y6541	lc.pk	-133880	F	2	021MA53T	ESTs	620148	IMAGE Consortium	AA177887.1		mt05a07	Passed	AA177887	620148	pT7T3D-Pac
022PB8ZY	604	4.2	2.2	664	5.8	72	298	158	2.5	72	123R6540	bc.pk	123Y6541	lc.pk	-131049	A	7	021MA530	RIKEN cDNA 4430402O11 gene	439273	IMAGE Consortium	AI466634.1		mg80b01	Passed	AI466634	439273	pT7T3D-Pac
022PB8ZY	2140	4.2	2.2	630	6.7	72	285	151	2.8	72	123R6540	bc.pk	123Y6541	lc.pk	-137451	A	7	021LA54S	RIKEN cDNA 5830409B12 gene	818883	IMAGE Consortium	AA434889.1		ve22d02	Passed	AA434889	818883	pT7T3D-Pac
022PB8ZY	6973	3.9	2.1	1240	9.9	75	604	320	4.2	75	123R6540	bc.pk	123Y6541	lc.pk	-129474	F	2	021IA52J	"ESTs, Weakly similar to olfactomedin [M.musculus]"	335851	IMAGE Consortium	W34306.1		mb81f10	Passed	W34306	335851	pT7T3D-Pac
022PB8ZY	6762	4	2.1	14776	190.4	87	6953	3679	52.8	87	123R6540	bc.pk	123Y6541	lc.pk	-40186	F	11	021Q9974	Control: YCFR 46 Cy3 {YC 46.2000.Z}	YC 46.2000.Z	Controls					NA	NA	NA
022PB8ZY	3372	3.9	2.1	3653	33.3	86	1763	933	12.4	86	123R6540	bc.pk	123Y6541	lc.pk	-133087	C	12	0212A53L	ESTs	573973	IMAGE Consortium	AA118960.1		mp64b07	Passed	AA118960	573973	pT7T3D-Pac
022PB8ZY	5784	4	2.1	537	5.6	65	251	133	2.5	65	123R6540	bc.pk	123Y6541	lc.pk	-133722	H	11	0218A53R	"ESTs, Weakly similar to SFR4_HUMAN SPLICING FACTOR, ARGININE/SERINE-RICH 4 [H.sapiens]"	597547	IMAGE Consortium	AA144388.1		mr15f10	Passed	AA144388	597547	pT7T3D-Pac
022PB8ZY	7991	3.9	2.1	655	6.3	87	315	167	2.5	87	123R6540	bc.pk	123Y6541	lc.pk	-133529	H	10	021UA53P	RIKEN cDNA 1190005F20 gene	596201	IMAGE Consortium	AA122763.1		mr01f09	Passed	AA122763	596201	pT7T3D-Pac
022PB8ZY	2398	4	2.1	667	6.1	55	317	168	2.6	55	123R6540	bc.pk	123Y6541	lc.pk	-129204	G	8	021XA52G	ESTs	330613	IMAGE Consortium	AI390830.1		mb27b07	Passed	AI390830	330613	pT7T3D-Pac
022PB8ZY	7458	4	2.1	682	7.3	62	319	169	3.1	62	123R6540	bc.pk	123Y6541	lc.pk	-131401	F	12	0217A533	RIKEN cDNA 1600012P17 gene	444162	IMAGE Consortium	AI508193.1		mh31g10	Passed	AI508193	444162	pT7T3D-Pac
022PB8ZY	6608	3.9	2.1	696	9.8	93	338	179	3.6	93	123R6540	bc.pk	123Y6541	lc.pk	-137019	D	3	0217A54Q	"protein phosphatase 3, catalytic subunit, alpha isoform"	777549	IMAGE Consortium	AA286542.1	7 51.52 cM	vc45f11	Passed	AA286542	777549	pT7T3D-Pac
022PB8ZY	2614	3.9	2.1	929	8.3	89	449	238	3.5	89	123R6540	bc.pk	123Y6541	lc.pk	-130067	G	8	021OA52P	cellular retinoic acid binding protein II	403035	IMAGE Consortium	W81912.1	2 54.0 cM	me92f02	Passed	W81912	403035	pT7T3D-Pac
022PB8ZY	2927	4	2.1	1473	11.8	95	697	369	4.8	95	123R6540	bc.pk	123Y6541	lc.pk	-131315	G	10	0210A532	"ESTs, Weakly similar to UBP2_MOUSE UBIQUITIN CARBOXYL-TERMINAL HYDROLASE 2 (UBIQUITIN THIOLESTERASE 2) (UBIQUITIN-SPECIFIC PROCESSING PROTEASE 2) (DEUBIQUITINATING ENZYME 2) (41 KDA UBIQUITIN-SPECIFIC PROTEASE) [M.musculus]"	445527	IMAGE Consortium	AA017921.1		mh46b08	Passed	AA017921	445527	pT7T3D-Pac
022PB8ZY	2293	4	2.1	1903	12.6	74	901	477	5	74	123R6540	bc.pk	123Y6541	lc.pk	-128791	E	2	0215A52C	sine oculis-related homeobox 3 homolog (Drosophila)	761326	IMAGE Consortium	AI509029.1	17 45.5 cM	vb59e12	Passed	AI509029	761326	pSport1
022PB8ZY	8396	3.9	2.1	1940	20.4	100	935	495	7.9	100	123R6540	bc.pk	123Y6541	lc.pk	-135152	H	4	021YA546	nuclear receptor co-repressor 1	676539	IMAGE Consortium	AA208865.1		mw75f02	Passed	AA208865	676539	pT7T3D-Pac
022PB8ZY	6445	4	2.1	2089	22.8	100	979	518	8.2	100	123R6540	bc.pk	123Y6541	lc.pk	-136369	F	1	021UA54J	ESTs	734856	IMAGE Consortium	AA259388.1		va51a01	Passed	AA259388	734856	pT7T3D-Pac
022PB8ZY	3804	3.9	2.1	2517	21.3	100	1209	640	9.3	100	123R6540	bc.pk	123Y6541	lc.pk	-134812	C	12	021DA543	RIKEN cDNA 9430072K23 gene	643725	IMAGE Consortium	AA203775.1	8 45.0 cM	mu59f11	Passed	AA203775	643725	pT7T3D-Pac
022PB8ZY	6825	4	2.1	2607	23.3	95	1222	647	8.6	95	123R6540	bc.pk	123Y6541	lc.pk	-128879	D	6	021CA52D	Public domain EST	836802	IMAGE Consortium	AA426845.1	11 39.0 cM	vf25g10	Passed	NA	836802	pSport
022PB8ZY	1457	4.1	2.1	2782	27.2	100	1296	686	8.8	100	123R6540	bc.pk	123Y6541	lc.pk	-134449	E	9	021SA53Z	RIKEN cDNA 1700023M09 gene	637305	IMAGE Consortium	AA190040.1		mt91h05	Passed	AA190040	637305	pT7T3D-Pac
022PB8ZY	7974	3.8	2	178	2.6	86	88	47	1.6	86	123R6540	bc.pk	123Y6541	lc.pk	-133459	B	12	021UA53P	ESTs	598739	IMAGE Consortium	AA168435.1		mr28b06	Passed	AA168435	598739	pT7T3D-Pac
022PB8ZY	6601	3.7	2	6797	71.1	87	3443	1822	25	87	123R6540	bc.pk	123Y6541	lc.pk	-136993	B	1	0217A54Q	tissue inhibitor of metalloproteinase 2	831964	IMAGE Consortium	AA444490.1	11 72.0 cM	ve74e03	Passed	AA444490	831964	pT7T3D-Pac
022PB8ZY	6674	3.8	2	8881	116.3	92	4471	2366	36.3	92	123R6540	bc.pk	123Y6541	lc.pk	-137187	B	3	021SA54T	staufen (RNA-binding protein) homolog 2 (Drosophila)	533314	IMAGE Consortium	AA104976.1		mm65e06	Passed	AA104976	533314	pBlueScriptSK-
022PB8ZY	8592	3.8	2	597	6.1	88	300	159	3.2	88	123R6540	bc.pk	123Y6541	lc.pk	-135925	H	12	021VA54E	ESTs	720665	IMAGE Consortium	AA267268.1		mz90b09	Multiple Bands	AA267268	720665	pT7T3D-Pac
022PB8ZY	2756	3.9	2	4086	26.5	85	2003	1060	11.6	85	123R6540	bc.pk	123Y6541	lc.pk	-130638	G	4	021UA52V	"DNA segment, Chr 13, Wayne State University 115, expressed"	421530	IMAGE Consortium	W97172.1	13 18.0 cM	mf90a10	Passed	W97172	421530	pT7T3D-Pac
022PB8ZY	8367	3.9	2	3943	30	100	1931	1022	11.1	100	123R6540	bc.pk	123Y6541	lc.pk	-135034	F	6	021RA545	"DNA segment, Chr 11, Brigham & Women's Genetics 1104 expressed"	902923	IMAGE Consortium	AA518165.1	11 72.0 cM	vi05f10	Passed	AA518165	902923	pT7T3D-Pac
022PB8ZY	7925	3.7	2	619	7	75	315	167	3.3	75	123R6540	bc.pk	123Y6541	lc.pk	-133265	B	10	021GA53N	"ESTs, Moderately similar to T00374 hypothetical protein KIAA0648 [H.sapiens]"	576664	IMAGE Consortium	AA119853.1		mp92a09	Passed	AA119853	576664	pT7T3D-Pac
022PB8ZY	8597	3.7	2	730	7.8	80	374	198	4	80	123R6540	bc.pk	123Y6541	lc.pk	-135947	B	10	0212A54F	RIKEN cDNA 2700088M22 gene	718640	IMAGE Consortium	AA265671.1		mz69a05	Passed	AA265671	718640	pT7T3D-Pac
022PB8ZY	3989	3.8	2	749	6.5	79	370	196	3.2	79	123R6540	bc.pk	123Y6541	lc.pk	-135552	A	10	021AA54B	mannan-binding lectin serine protease 2	680104	IMAGE Consortium	AA244853.1		mx13e09	Passed	AA244853	680104	pT7T3D-Pac
022PB8ZY	2847	3.7	2	2021	15.9	92	1035	548	6.8	92	123R6540	bc.pk	123Y6541	lc.pk	-131000	E	6	021MA52Z	RIKEN cDNA 0610010I12 gene	426033	IMAGE Consortium	AA002836.1		mg38b05	Passed	AA002836	426033	pT7T3D-Pac
022PB8ZY	8036	3.7	2	1971	23.9	93	1001	530	9.3	93	123R6540	bc.pk	123Y6541	lc.pk	-133715	H	4	0218A53R	ESTs	616690	IMAGE Consortium	AA174388.1		ms68a06	Passed	AA174388	616690	pT7T3D-Pac
022PB8ZY	8448	3.8	2	1107	15.6	90	555	294	6	90	123R6540	bc.pk	123Y6541	lc.pk	-135352	H	12	021CA548	ESTs	669953	IMAGE Consortium	AA230655.1		mw06h09	Passed	AA230655	669953	pT7T3D-Pac
022PB8ZY	6843	3.8	2	1114	8	84	561	297	3.8	84	123R6540	bc.pk	123Y6541	lc.pk	-128951	B	6	021JA52E	"ESTs, Highly  similar to DTDP-4-DEHYDRORHAMNOSE REDUCTASE [Salmonella typhimurium]"	835756	IMAGE Consortium	AA422576.1		vf15a03	Passed	AA422576	835756	pBluescribe
022PB8ZY	2469	3.8	2	1614	11.8	84	797	422	5.3	84	123R6540	bc.pk	123Y6541	lc.pk	-129490	G	6	021IA52J	ESTs	335187	IMAGE Consortium	W17598.1		mb74h02	Passed	W17598	335187	pT7T3D-Pac
022PB8ZY	5219	3.9	2	1544	16	90	754	399	6.4	90	123R6540	bc.pk	123Y6541	lc.pk	-131470	D	9	021EA534	RIKEN cDNA 6330409N04 gene	456294	IMAGE Consortium	AA023300.1		mh70c04	Passed	AA023300	456294	pT7T3D-Pac
022PB8ZY	7270	3.7	2	1504	11.8	89	761	403	5.5	89	123R6540	bc.pk	123Y6541	lc.pk	-130654	H	8	021UA52V	Son cell proliferation protein	423174	IMAGE Consortium	W97212.1		mg08c04	Passed	W97212	423174	pT7T3D-Pac
022PB8ZY	1749	3.7	2	1501	17.9	76	767	406	6.1	76	123R6540	bc.pk	123Y6541	lc.pk	-135619	G	5	021AA54B	hypothetical protein MGC7474	679931	IMAGE Consortium	AA237701.1		mx11h06	Passed	AA237701	679931	pT7T3D-Pac
022PB8ZY	3006	3.8	2	1419	12.9	87	714	378	5.6	87	123R6540	bc.pk	123Y6541	lc.pk	-131629	A	12	021SA536	insulin-like growth factor 2	464598	IMAGE Consortium	AA030546.1	7 69.09 cM	mi25g04	Passed	AA030546	464598	pT7T3D-Pac
022PB8ZY	6212	3.8	2	1119	9.6	98	553	293	4.2	98	123R6540	bc.pk	123Y6541	lc.pk	-135438	H	3	021JA549	"complement component 1, s subcomponent"	676176	IMAGE Consortium	AA209006.1	6	mw71g01	Passed	AA209006	676176	pT7T3D-Pac
022PB8ZY	3370	3.8	2	1354	12.2	94	678	359	5.2	94	123R6540	bc.pk	123Y6541	lc.pk	-133083	C	8	0212A53L	kinesin family member 5B	573907	IMAGE Consortium	AA111040.1		mp63d10	Passed	AA111040	573907	pT7T3D-Pac
022PB8ZY	6629	3.6	1.9	923	12.3	87	485	257	5	87	123R6540	bc.pk	123Y6541	lc.pk	-137097	B	9	021EA54R	"DNA segment, Chr 19, Brigham & Women's Genetics 1430 expressed"	809088	IMAGE Consortium	AA435418.1		ve04c01	Passed	AA435418	809088	pT7T3D-Pac
022PB8ZY	4772	3.5	1.9	2539	16.8	89	1362	721	7.3	89	123R6540	bc.pk	123Y6541	lc.pk	-129690	H	3	021WA52L	RIKEN cDNA 1300006G11 gene	350252	IMAGE Consortium	W34669.1		mc32e11	Passed	W34669	350252	pT7T3D-Pac
022PB8ZY	6803	3.5	1.9	1684	11.9	74	909	481	5.6	74	123R6540	bc.pk	123Y6541	lc.pk	-128787	D	10	0215A52C	"serine palmitoyltransferase, long chain base subunit 1"	760865	IMAGE Consortium	AA386799.1		vb54h09	Passed	AA386799	760865	pSport1
022PB8ZY	1769	3.6	1.9	1747	16.5	79	918	486	6.6	79	123R6540	bc.pk	123Y6541	lc.pk	-135695	E	9	021HA54C	"ESTs, Highly similar to PYY RAT PEPTIDE YY PRECURSOR [R.norvegicus]"	697816	IMAGE Consortium	AA238723.1		my35a09	Passed	AA238723	697816	pT7T3D-Pac
022PB8ZY	7014	3.6	1.9	1507	11.9	81	795	421	5.2	81	123R6540	bc.pk	123Y6541	lc.pk	-129628	B	12	021WA52L	RIKEN cDNA 4632413B12 gene	351039	IMAGE Consortium	W35079.1		mc40h08	Passed	W35079	351039	pT7T3D-Pac
022PB8ZY	3093	3.6	1.9	1546	13.4	94	801	424	6	94	123R6540	bc.pk	123Y6541	lc.pk	-131980	G	6	021DA539	"ESTs, Weakly similar to T31639 hypothetical protein Y57A10A.q - Caenorhabditis elegans [C.elegans]"	474037	IMAGE Consortium	AA038452.1		mi92b07	Passed	AA038452	474037	pT7T3D-Pac
022PB8ZY	7713	3.6	1.9	1605	15.2	94	841	445	6	94	123R6540	bc.pk	123Y6541	lc.pk	-132422	D	6	021PA53E	RIKEN cDNA 1700023M09 gene	483024	IMAGE Consortium	AA060880.1		mj86g01	Passed	AA060880	483024	pT7T3D-Pac
022PB8ZY	6693	3.7	1.9	6647	71.7	96	3437	1819	24.3	96	123R6540	bc.pk	123Y6541	lc.pk	-137260	H	5	021SA54T	RIKEN cDNA 1300007C21 gene	522713	IMAGE Consortium	AA087673.1		mm27b09	Passed	AA087673	522713	pBlueScriptSK-
022PB8ZY	2630	3.5	1.9	1362	10.5	65	733	388	5.1	65	123R6540	bc.pk	123Y6541	lc.pk	-130135	E	4	021VA52Q	caspase homolog	404140	IMAGE Consortium	AI425301.1		mf05a03	Passed	AI425301	404140	pT7T3D-Pac
022PB8ZY	6193	3.6	1.9	313	3.7	100	164	87	2	100	123R6540	bc.pk	123Y6541	lc.pk	-135365	B	1	021JA549	ESTs	672859	IMAGE Consortium	AA231422.1		mw37b10	Passed	AA231422	672859	pT7T3D-Pac
022PB8ZY	7981	3.6	1.9	584	6.1	59	309	164	3	59	123R6540	bc.pk	123Y6541	lc.pk	-133497	F	2	021UA53P	RIKEN cDNA 0610011E17 gene	597688	IMAGE Consortium	AA144356.1		mr17a09	Passed	AA144356	597688	pT7T3D-Pac
022PB8ZY	3060	3.5	1.9	1457	11.1	88	778	412	4.9	88	123R6540	bc.pk	123Y6541	lc.pk	-131842	C	12	0216A538	ESTs	466788	IMAGE Consortium	AA031142.1		mi48e07	Passed	AA031142	466788	pT7T3D-Pac
022PB8ZY	7135	3.6	1.9	718	6.4	66	372	197	3.2	66	123R6540	bc.pk	123Y6541	lc.pk	-130121	D	2	021VA52Q	"NADH dehydrogenase (ubiquinone) 1 alpha subcomplex, 1 (7.5kD, MWFE)"	404499	IMAGE Consortium	W83104.1		mf08h02	Passed	W83104	404499	pT7T3D-Pac
022PB8ZY	2854	3.5	1.9	4361	39.3	81	2351	1244	16	81	123R6540	bc.pk	123Y6541	lc.pk	-131026	G	8	021MA52Z	integrin beta 5	426454	IMAGE Consortium	AA002481.1		mg42c12	Passed	AA002481	426454	pT7T3D-Pac
022PB8ZY	2429	3.5	1.9	3310	25.3	86	1786	945	10.8	86	123R6540	bc.pk	123Y6541	lc.pk	-129326	A	10	021BA52I	dihydropyrimidinase-like 2	331768	IMAGE Consortium	AI390897.1	14 28.2 cM	mb39a09	Passed	AI390897	331768	pT7T3D-Pac
022PB8ZY	7558	3.6	1.9	797	8.5	89	423	224	3.9	89	123R6540	bc.pk	123Y6541	lc.pk	-131802	H	8	021ZA537	upstream binding protein 1	463518	IMAGE Consortium	AA027734.1		mi14e04	Passed	AA027734	463518	pT7T3D-Pac
022PB8ZY	2561	3.5	1.9	2988	19	92	1612	853	9.3	92	123R6540	bc.pk	123Y6541	lc.pk	-129853	E	10	021AA52N	"ESTs, Highly similar to KIAA1096 protein [H.sapiens]"	367138	IMAGE Consortium	W54048.1		md01e06	Passed	W54048	367138	pT7T3D-Pac
022PB8ZY	5472	3.6	1.9	799	7.5	89	415	220	3.6	89	123R6540	bc.pk	123Y6541	lc.pk	-132475	H	11	021PA53E	pre B-cell leukemia transcription factor 1	483688	IMAGE Consortium	AI892192.1	1 88.1 cM	mj93e09	Passed	AI892192	483688	pT7T3D-Pac
022PB8ZY	1160	3.6	1.9	5865	44.4	95	3069	1624	18.5	95	123R6540	bc.pk	123Y6541	lc.pk	-133270	C	3	021GA53N	DEAD (aspartate-glutamate-alanine-aspartate) box polypeptide 5	573801	IMAGE Consortium	AA118976.1	11 63.0 cM	mp62d05	Passed	AA118976	573801	pT7T3D-Pac
022PB8ZY	8007	3.6	1.9	959	11	89	500	265	4.4	89	123R6540	bc.pk	123Y6541	lc.pk	-133597	F	6	0211A53Q	ribosomal protein S6	597820	IMAGE Consortium	AA164013.1	15 56.8 cM	mr18e03	Passed	AA164013	597820	pT7T3D-Pac
022PB8ZY	3495	3.6	1.9	1042	10.1	87	549	291	4.3	87	123R6540	bc.pk	123Y6541	lc.pk	-133585	E	6	0211A53Q	thymidylate kinase family LPS-inducible member	599164	IMAGE Consortium	AI322749.1		mr32e03	Passed	AI322749	599164	pT7T3D-Pac
022PB8ZY	2250	3.5	1.9	16798	185.6	64	9079	4804	54.4	64	123R6540	bc.pk	123Y6541	lc.pk	-40179	E	11	021Q9974	Control: YCFR 46 Cy3 {YC 46.2000.W}	YC 46.2000.W	Controls					NA	NA	NA
022PB8ZY	8783	3.5	1.9	1168	12.6	99	631	334	6.2	99	123R6540	bc.pk	123Y6541	lc.pk	-136690	H	10	021FA54M	ESTs	763232	IMAGE Consortium	AA271984.1		vb79e05	Passed	AA271984	763232	pT7T3D-Pac
022PB8ZY	3489	3.6	1.9	1226	11	95	650	344	4.8	95	123R6540	bc.pk	123Y6541	lc.pk	-133561	C	6	0211A53Q	"caveolin, caveolae protein, 22 kDa"	596968	IMAGE Consortium	AA138693.1	6 A2	mr09e09	Passed	AA138693	596968	pT7T3D-Pac
022PB8ZY	2656	3.6	1.9	1324	9.7	73	686	363	4.6	73	123R6540	bc.pk	123Y6541	lc.pk	-130234	E	8	0212A52R	ESTs	402894	IMAGE Consortium	W80156.1		me91a04	Passed	W80156	402894	pT7T3D-Pac
022PB8ZY	8736	3.6	1.9	2200	24.2	100	1158	613	10.7	100	123R6540	bc.pk	123Y6541	lc.pk	-136500	H	12	0211A54K	RIKEN cDNA 2900002J19 gene	748891	IMAGE Consortium	AA288040.1		vb14b10	Passed	AA288040	748891	pT7T3D-Pac
022PB8ZY	1568	3.5	1.9	6958	70.6	66	3713	1965	26.5	66	123R6540	bc.pk	123Y6541	lc.pk	-134899	C	3	021KA544	extracellular matrix protein 1	874833	IMAGE Consortium	AA474897.1	3 45.4 cM	vh08b05	Passed	AA474897	874833	pT7T3D-Pac
022PB8ZY	2786	3.6	1.9	11076	77.4	81	5828	3084	32.2	81	123R6540	bc.pk	123Y6541	lc.pk	-130758	A	4	0218A52X	heterogeneous nuclear ribonucleoprotein H1	426163	IMAGE Consortium	AA003085.1		mg39d10	Passed	AA003085	426163	pT7T3D-Pac
022PB8ZY	7560	3.5	1.9	2047	19.6	93	1099	582	9	93	123R6540	bc.pk	123Y6541	lc.pk	-131806	H	12	021ZA537	RIKEN cDNA 1110005L02 gene	464915	IMAGE Consortium	AA031238.1		mi29b06	Passed	AA031238	464915	pT7T3D-Pac
022PB8ZY	2299	3.5	1.9	1778	10.2	72	952	504	5.1	72	123R6540	bc.pk	123Y6541	lc.pk	-128815	G	2	0215A52C	RIKEN cDNA 2810425C21 gene	932999	IMAGE Consortium	AA538199.1		vj55h12	Passed	AA538199	932999	pSport
022PB8ZY	3425	3.5	1.9	1842	16.1	96	988	523	7.4	96	123R6540	bc.pk	123Y6541	lc.pk	-133301	E	10	021GA53N	RIKEN cDNA 9130011K15 gene	576987	IMAGE Consortium	AA122542.1		mp95f02	Passed	AA122542	576987	pT7T3D-Pac
022PB8ZY	2452	3.6	1.9	1952	17	95	1013	536	6.7	95	123R6540	bc.pk	123Y6541	lc.pk	-129420	A	8	021IA52J	lipopolysaccharide binding protein	314215	IMAGE Consortium	W09930.1	2 83.0 cM	ma51d04	Passed	W09930	314215	pT7T3D-Pac
022PB8ZY	5642	3.5	1.9	1957	19.8	65	1050	556	8.5	65	123R6540	bc.pk	123Y6541	lc.pk	-133162	B	3	0219A53M	Public domain EST	577567	IMAGE Consortium	AA139179.1		mq02f04	Multiple Bands	NA	577567	pT7T3D-Pac
022PB8ZY	8257	3.4	1.8	2218	23.6	100	1249	661	10.3	100	123R6540	bc.pk	123Y6541	lc.pk	-134598	B	2	021ZA541	nuclear receptor co-repressor 1	641679	IMAGE Consortium	AA209962.1		mu38d08	Passed	AA209962	641679	pT7T3D-Pac
022PB8ZY	1721	3.4	1.8	237	3	83	130	69	1.7	83	123R6540	bc.pk	123Y6541	lc.pk	-135504	E	9	0213A54A	"cyclic AMP phosphoprotein, 19kD"	692256	IMAGE Consortium	AA238240.1		mx76c01	Passed	AA238240	692256	pT7T3D-Pac
022PB8ZY	5817	3.4	1.8	2181	24.7	100	1207	639	9	100	123R6540	bc.pk	123Y6541	lc.pk	-133859	D	5	021MA53T	"ubiquitin specific protease 9, X chromosome"	620646	IMAGE Consortium	AA178383.1	X 5.5 cM	mt10c04	Passed	AA178383	620646	pT7T3D-Pac
022PB8ZY	8990	3.4	1.8	1883	27.2	100	1031	546	9.4	100	123R6540	bc.pk	123Y6541	lc.pk	-137427	F	4	0216A54V	Public domain EST	633261	IMAGE Consortium	AA177260.1		mt49f11	Passed	NA	633261	pBlueScriptSK-
022PB8ZY	6266	3.5	1.8	308	4	100	168	89	2.1	100	123R6540	bc.pk	123Y6541	lc.pk	-135653	B	3	021HA54C	ESTs	679148	IMAGE Consortium	AA245738.1		mx03e11	Passed	AA245738	679148	pT7T3D-Pac
022PB8ZY	3548	3.4	1.8	460	5.2	95	257	136	2.7	95	123R6540	bc.pk	123Y6541	lc.pk	-133799	G	4	021FA53S	"histocompatibility 2, class II antigen E beta"	617286	IMAGE Consortium	AA174620.1	17 18.66 cM	ms74c04	Passed	AA174620	617286	pT7T3D-Pac
022PB8ZY	666	3.3	1.8	2284	19.7	96	1294	685	8.4	96	123R6540	bc.pk	123Y6541	lc.pk	-131292	E	11	0210A532	"ESTs, Weakly similar to cleft lip and palate transmembrane protein 1 [H.sapiens]"	445908	IMAGE Consortium	AA020034.1		mh50a07	Passed	AA020034	445908	pT7T3D-Pac
022PB8ZY	6178	3.3	1.8	1726	16.4	92	979	518	7.2	92	123R6540	bc.pk	123Y6541	lc.pk	-135299	D	7	021CA548	zinc finger protein 60	659768	IMAGE Consortium	AI390201.1	7 12.3 cM	mv63g05	Passed	AI390201	659768	pT7T3D-Pac
022PB8ZY	3542	3.4	1.8	466	5.2	100	262	139	2.6	100	123R6540	bc.pk	123Y6541	lc.pk	-133775	E	4	021FA53S	"ESTs, Highly similar to KIAA1096 protein [H.sapiens]"	617309	IMAGE Consortium	AA174814.1		ms74f03	Passed	AA174814	617309	pT7T3D-Pac
022PB8ZY	2623	3.3	1.8	1839	12.6	86	1047	554	6.4	86	123R6540	bc.pk	123Y6541	lc.pk	-130109	C	2	021VA52Q	RIKEN cDNA 2810433C11 gene	401980	IMAGE Consortium	W77507.1		me81e03	Passed	W77507	401980	pT7T3D-Pac
022PB8ZY	490	3.3	1.8	1740	14.5	97	984	521	5.9	97	123R6540	bc.pk	123Y6541	lc.pk	-130593	C	7	021UA52V	"hypothetical protein, clone 1-82"	420484	IMAGE Consortium	W90822.1		mf79c03	Passed	W90822	420484	pT7T3D-Pac
022PB8ZY	8460	3.4	1.8	499	8.2	86	279	148	3.6	86	123R6540	bc.pk	123Y6541	lc.pk	-135400	D	12	021JA549	"golgi autoantigen, golgin subfamily a, 5"	659182	IMAGE Consortium	AA218103.1		mv57e12	Passed	AA218103	659182	pT7T3D-Pac
022PB8ZY	8883	3.3	1.8	271	3.6	93	153	81	2.2	93	123R6540	bc.pk	123Y6541	lc.pk	-137094	B	6	021EA54R	RIKEN cDNA 4931400A14 gene	777633	IMAGE Consortium	AA276732.1		vc46f05	Passed	AA276732	777633	pT7T3D-Pac
022PB8ZY	6797	3.4	1.8	2191	13	86	1209	640	6.4	86	123R6540	bc.pk	123Y6541	lc.pk	-128763	B	10	0215A52C	RIKEN cDNA 1200014D22 gene	804773	IMAGE Consortium	AA472816.1		vd58d03	Passed	AA472816	804773	pSport
022PB8ZY	4712	3.4	1.8	1681	13.7	82	927	491	6.2	82	123R6540	bc.pk	123Y6541	lc.pk	-129451	D	3	021IA52J	ESTs	334783	IMAGE Consortium	W17605.1		mb70f04	Passed	W17605	334783	pT7T3D-Pac
022PB8ZY	4603	3.4	1.8	215	2.6	90	120	64	1.5	90	123R6540	bc.pk	123Y6541	lc.pk	-129017	H	1	021JA52E	forkhead box O1	961036	IMAGE Consortium	AA547162.1		vk81a03	Passed	AA547162	961036	pBluescribe
022PB8ZY	3169	3.5	1.8	1601	13.8	93	876	464	6.2	93	123R6540	bc.pk	123Y6541	lc.pk	-132287	A	2	021IA53D	period homolog (Drosophila)	478552	IMAGE Consortium	AA051328.1	11 B	mj40a09	Passed	AA051328	478552	pT7T3D-Pac
022PB8ZY	132	3.3	1.8	3780	28.4	90	2141	1133	11.8	90	123R6540	bc.pk	123Y6541	lc.pk	-129159	C	11	021XA52G	RIKEN cDNA 1810015C04 gene	315676	IMAGE Consortium	W09957.1		ma66e03	Passed	W09957	315676	pT7T3D-Pac
022PB8ZY	8010	3.4	1.8	602	7.1	83	330	175	3.3	83	123R6540	bc.pk	123Y6541	lc.pk	-133603	F	12	0211A53Q	"ESTs, Highly similar to peptide/histidine transporter [R.norvegicus]"	598432	IMAGE Consortium	AA155074.1		mr24g09	Passed	AA155074	598432	pT7T3D-Pac
022PB8ZY	3684	3.4	1.8	1539	15.3	96	856	453	6.1	96	123R6540	bc.pk	123Y6541	lc.pk	-134332	C	12	021LA53Y	TPA regulated locus	639530	IMAGE Consortium	AA198785.1	5 42.0 cM	mu16a02	Passed	AA198785	639530	pT7T3D-Pac
022PB8ZY	4323	3.4	1.8	7893	86.8	87	4382	2319	33.7	87	123R6540	bc.pk	123Y6541	lc.pk	-136890	A	6	0210A54P	Public domain EST	762655	IMAGE Consortium	AA271235.1		vb73f04	Passed	NA	762655	pT7T3D-Pac
022PB8ZY	2628	3.4	1.8	1488	11.3	91	822	435	5.5	91	123R6540	bc.pk	123Y6541	lc.pk	-130119	C	12	021VA52Q	thymoma viral proto-oncogene 2	404199	IMAGE Consortium	W82557.1	7 6.5 cM	mf05f08	Passed	W82557	404199	pT7T3D-Pac
022PB8ZY	8580	3.4	1.8	1487	14.3	100	825	437	6.7	100	123R6540	bc.pk	123Y6541	lc.pk	-135877	D	12	021VA54E	"ESTs, Moderately similar to AF151807 1 CGI-49 protein [H.sapiens]"	733344	IMAGE Consortium	AA261326.1		va35c01	Passed	AA261326	733344	pT7T3D-Pac
022PB8ZY	8867	3.4	1.8	606	7.2	69	340	180	3.7	69	123R6540	bc.pk	123Y6541	lc.pk	-137026	D	10	0217A54Q	RIKEN cDNA 4932434F09 gene	820186	IMAGE Consortium	AA423210.1		ve35g06	Multiple Bands	AA423210	820186	pT7T3D-Pac
022PB8ZY	6861	3.4	1.8	9163	76.7	79	5065	2680	35.4	79	123R6540	bc.pk	123Y6541	lc.pk	-129022	H	6	021JA52E	RAD21 homolog (S. pombe)	959708	IMAGE Consortium	AA546839.1	4 18.6 cM	vk67a11	Passed	AA546839	959708	pBluescribe
022PB8ZY	2304	3.4	1.8	2355	20.1	84	1296	686	7.8	84	123R6540	bc.pk	123Y6541	lc.pk	-128825	G	12	0215A52C	"ESTs, Moderately similar to KIAA0074 [H.sapiens]"	804482	IMAGE Consortium	AA474342.1		vd55c02	Passed	AA474342	804482	pSport
022PB8ZY	7086	3.5	1.8	1439	12	85	786	416	5.6	85	123R6540	bc.pk	123Y6541	lc.pk	-129915	B	12	021HA52O	ESTs	390303	IMAGE Consortium	W70775.1		me43h08	Passed	W70775	390303	pT7T3D-Pac
022PB8ZY	3953	3.4	1.8	1382	14.2	96	761	403	5.5	96	123R6540	bc.pk	123Y6541	lc.pk	-135410	E	10	021JA549	proline oxidase 1	676559	IMAGE Consortium	AA209015.1		mw75f12	Passed	AA209015	676559	pT7T3D-Pac
022PB8ZY	916	3.4	1.8	1374	11.3	71	761	403	5.2	71	123R6540	bc.pk	123Y6541	lc.pk	-132292	A	7	021IA53D	ESTs	478795	IMAGE Consortium	AA051236.1		mj42f10	Passed	AA051236	478795	pT7T3D-Pac
022PB8ZY	8793	3.4	1.8	1299	13.1	100	720	381	6.3	100	123R6540	bc.pk	123Y6541	lc.pk	-136734	D	6	021MA54N	RIKEN cDNA 1110021O17 gene	761622	IMAGE Consortium	AA272372.1		vb62g04	Passed	AA272372	761622	pT7T3D-Pac
022PB8ZY	3520	3.5	1.8	613	6.2	68	334	177	3.2	68	123R6540	bc.pk	123Y6541	lc.pk	-133683	E	8	0218A53R	hypothetical protein MGC7868	596556	IMAGE Consortium	AA146363.1		mr05c07	Passed	AA146363	596556	pT7T3D-Pac
022PB8ZY	7409	3.3	1.8	1183	10.7	86	674	357	5.3	86	123R6540	bc.pk	123Y6541	lc.pk	-131208	F	10	021TA531	RIKEN cDNA 1810010N17 gene	441108	IMAGE Consortium	AA009039.1	11 44.17 cM	mg99a07	Passed	AA009039	441108	pT7T3D-Pac
022PB8ZY	6921	3.4	1.8	1151	9.1	93	642	340	4.4	93	123R6540	bc.pk	123Y6541	lc.pk	-129262	D	6	0214A52H	RIKEN cDNA 2600017P10 gene	317662	IMAGE Consortium	W12778.1		ma87a12	Passed	W12778	317662	pT7T3D-Pac
022PB8ZY	3247	3.5	1.8	2785	22.8	100	1515	802	9.8	100	123R6540	bc.pk	123Y6541	lc.pk	-132598	C	2	0213A53G	RIKEN cDNA 2810431N19 gene	481011	IMAGE Consortium	AA059568.1		mj65h02	Multiple Bands	AA059568	481011	pT7T3D-Pac
022PB8ZY	2833	3.5	1.8	1148	9.2	89	621	329	4.4	89	123R6540	bc.pk	123Y6541	lc.pk	-130948	A	2	021MA52Z	EST	426025	IMAGE Consortium	AA000768.1		mg38b01	Passed	AA000768	426025	pT7T3D-Pac
022PB8ZY	1667	3.4	1.8	2725	26.5	72	1498	793	10.1	72	123R6540	bc.pk	123Y6541	lc.pk	-135289	C	9	021CA548	RIKEN cDNA 1810009B06 gene	669985	IMAGE Consortium	AA253856.1		mw07d01	Passed	AA253856	669985	pT7T3D-Pac
022PB8ZY	2107	3.4	1.8	627	8.2	82	343	182	3.3	82	123R6540	bc.pk	123Y6541	lc.pk	-137053	G	1	0217A54Q	neuropilin	808000	IMAGE Consortium	AA432934.1	1 81.5 cM	vd91g09	Passed	AA432934	808000	pT7T3D-Pac
022PB8ZY	2758	3.4	1.8	1074	9.1	93	599	317	4.4	93	123R6540	bc.pk	123Y6541	lc.pk	-130642	G	8	021UA52V	Public domain EST	420709	IMAGE Consortium	W89713.1		mf81f07	Passed	NA	420709	pT7T3D-Pac
022PB8ZY	8641	3.4	1.8	639	6.9	85	355	188	3.7	85	123R6540	bc.pk	123Y6541	lc.pk	-136131	B	2	021GA54H	ubiquitin conjugating enzyme E3A	721372	IMAGE Consortium	AA267222.1	7 28.65 cM	mz97e03	Passed	AA267222	721372	pT7T3D-Pac
022PB8ZY	8643	3.4	1.8	682	7.7	82	379	201	4.2	82	123R6540	bc.pk	123Y6541	lc.pk	-136135	B	6	021GA54H	ESTs	721421	IMAGE Consortium	AA267569.1		mz98b03	Passed	AA267569	721421	pT7T3D-Pac
022PB8ZY	6260	3.3	1.8	1061	10.6	99	599	317	5	99	123R6540	bc.pk	123Y6541	lc.pk	-135629	H	3	021AA54B	ESTs	680761	IMAGE Consortium	AA242411.1		mx20f01	Passed	AA242411	680761	pT7T3D-Pac
022PB8ZY	1744	3.3	1.8	1053	13.7	74	595	315	5.3	74	123R6540	bc.pk	123Y6541	lc.pk	-135597	E	7	021AA54B	"ESTs, Highly similar to KIAA0887 protein [H.sapiens]"	681669	IMAGE Consortium	AA237998.1		mx29h11	Passed	AA237998	681669	pT7T3D-Pac
022PB8ZY	6334	3.3	1.8	1053	11.4	94	599	317	5	94	123R6540	bc.pk	123Y6541	lc.pk	-135920	H	7	021VA54E	"ESTs, Highly  similar to APOLIPOPROTEIN B-100 PRECURSOR [Homo sapiens]"	723038	IMAGE Consortium	AA254389.1		va15g08	Passed	AA254389	723038	pT7T3D-Pac
022PB8ZY	8813	3.5	1.8	1041	11.7	100	568	301	5.4	100	123R6540	bc.pk	123Y6541	lc.pk	-136810	B	10	021TA54O	RIKEN cDNA 2210402P09 gene	763526	IMAGE Consortium	AA285765.1		vb82e08	Passed	AA285765	763526	pT7T3D-Pac
022PB8ZY	1256	3.4	1.8	688	8.2	93	387	205	3.7	93	123R6540	bc.pk	123Y6541	lc.pk	-133654	C	3	0218A53R	protein tyrosine kinase 2 beta	598214	IMAGE Consortium	AA162543.1		mr22e08	Passed	AA162543	598214	pT7T3D-Pac
022PB8ZY	332	3.4	1.8	994	10.4	91	551	292	4.4	91	123R6540	bc.pk	123Y6541	lc.pk	-129966	G	3	021HA52O	Sel1 (suppressor of lin-12) 1 homolog (C. elegans)	390236	IMAGE Consortium	W74907.1		me43a11	Passed	W74907	390236	pT7T3D-Pac
022PB8ZY	8250	3.4	1.8	992	10.4	65	549	291	4.7	65	123R6540	bc.pk	123Y6541	lc.pk	-134560	F	12	021SA540	"ESTs, Weakly similar to S40939 hypothetical protein ZK632.7 - Caenorhabditis elegans [C.elegans]"	641687	IMAGE Consortium	AA209990.1		mu38d12	Passed	AA209990	641687	pT7T3D-Pac
022PB8ZY	3091	3.5	1.8	718	6.7	65	389	206	3.3	65	123R6540	bc.pk	123Y6541	lc.pk	-131976	G	2	021DA539	"ESTs, Weakly similar to CYA7 MOUSE ADENYLATE CYCLASE, TYPE VII [M.musculus]"	472258	IMAGE Consortium	AA036065.1		mi73e06	Passed	AA036065	472258	pT7T3D-Pac
022PB8ZY	7034	3.3	1.8	743	5.9	51	423	224	3.3	51	123R6540	bc.pk	123Y6541	lc.pk	-129715	B	4	0213A52M	proteoglycan 3	354861	IMAGE Consortium	W45834.1		mc80f11	Passed	W45834	354861	pT7T3D-Pac
022PB8ZY	8076	3.3	1.8	802	9.8	89	455	241	4.5	89	123R6540	bc.pk	123Y6541	lc.pk	-133866	D	12	021MA53T	"ESTs, Highly  similar to HYPOTHETICAL MYELOID CELL LINE PROTEIN 5 [Homo sapiens]"	616679	IMAGE Consortium	AI893126.1		ms67h12	Passed	AI893126	616679	pT7T3D-Pac
022PB8ZY	5747	3.3	1.8	882	8.2	84	498	264	4.1	84	123R6540	bc.pk	123Y6541	lc.pk	-133576	D	9	0211A53Q	"ESTs, Moderately similar to AF154831 1 PV-1 [R.norvegicus]"	597854	IMAGE Consortium	AA163827.1		mr18g08	Passed	AA163827	597854	pT7T3D-Pac
022PB8ZY	8322	3.3	1.8	909	9	89	519	275	4.2	89	123R6540	bc.pk	123Y6541	lc.pk	-134848	F	12	021DA543	Public domain EST	846525	IMAGE Consortium	AA433547.1		vf43b11	Passed	NA	846525	pT7T3D-Pac
022PB8ZY	6240	3.4	1.8	918	8.5	94	504	267	4	94	123R6540	bc.pk	123Y6541	lc.pk	-135541	H	11	0213A54A	prolactin receptor related sequence 1	679305	IMAGE Consortium	AA244758.1		mx05d05	Passed	AA244758	679305	pT7T3D-Pac
022PB8ZY	7128	3.4	1.8	991	8.2	72	544	288	4.1	72	123R6540	bc.pk	123Y6541	lc.pk	-130083	H	12	021OA52P	"ESTs, Weakly similar to zinc finger protein 105 [M.musculus]"	401820	IMAGE Consortium	W78555.1		me79g07	Passed	W78555	401820	pT7T3D-Pac
022PB8ZY	3922	3.5	1.8	923	7.8	82	504	267	3.8	82	123R6540	bc.pk	123Y6541	lc.pk	-135288	C	8	021CA548	carboxypeptidase B2 (plasma)	676636	IMAGE Consortium	AA208905.1		mw76e03	Passed	AA208905	676636	pT7T3D-Pac
022PB8ZY	5885	3.5	1.8	970	8.8	79	531	281	4.3	79	123R6540	bc.pk	123Y6541	lc.pk	-134127	B	9	0217A53W	RIKEN cDNA 4631402G10 gene	636318	IMAGE Consortium	AA189229.1		mt81e04	Passed	AA189229	636318	pT7T3D-Pac
022PB8ZY	2472	3.2	1.7	1460	10.5	78	875	463	5.6	78	123R6540	bc.pk	123Y6541	lc.pk	-129496	G	12	021IA52J	"replication factor C, 140 kDa"	336605	IMAGE Consortium	W36532.1	5 39.0 cM	mb89f03	Passed	W36532	336605	pT7T3D-Pac
022PB8ZY	5520	3.2	1.7	4068	34.1	87	2417	1279	15.9	87	123R6540	bc.pk	123Y6541	lc.pk	-132667	H	11	0213A53G	ubiquitin-conjugating enzyme 7	482359	IMAGE Consortium	AA060906.1	16 10.2 cM	mj79h04	Passed	AA060906	482359	pT7T3D-Pac
022PB8ZY	6605	3.2	1.7	4056	36.6	89	2360	1249	15.5	89	123R6540	bc.pk	123Y6541	lc.pk	-137001	B	9	0217A54Q	"ESTs, Highly similar to MDC-3.13 isoform 1 [H.sapiens]"	818293	IMAGE Consortium	AA435101.1		ve16b07	Passed	AA435101	818293	pT7T3D-Pac
022PB8ZY	2379	3.3	1.7	4037	29.4	84	2343	1240	14.5	84	123R6540	bc.pk	123Y6541	lc.pk	-129130	A	6	021XA52G	catenin beta	313426	IMAGE Consortium	W10023.1	9 72.0 cM	ma43a06	Passed	W10023	313426	pT7T3D-Pac
022PB8ZY	7342	3.2	1.7	3368	25.1	91	2016	1067	12.5	91	123R6540	bc.pk	123Y6541	lc.pk	-130942	H	8	021FA52Y	"Mus musculus, Similar to NADH dehydrogenase (ubiquinone) Fe-S protein 5 (15kD) (NADH-coenzyme Q reductase), clone MGC:7315, mRNA, complete cds"	439668	IMAGE Consortium	AA014507.1		mg84a07	Passed	AA014507	439668	pT7T3D-Pac
022PB8ZY	8243	3.2	1.7	2777	26.5	89	1636	866	12.1	89	123R6540	bc.pk	123Y6541	lc.pk	-134534	D	10	021SA540	"enolase 1, alpha non-neuron"	643854	IMAGE Consortium	AA204262.1		mu61a04	Passed	AA204262	643854	pT7T3D-Pac
022PB8ZY	4365	3.3	1.7	2375	24.8	100	1362	721	10.7	100	123R6540	bc.pk	123Y6541	lc.pk	-137058	G	6	0217A54Q	"gene rich cluster, C10 gene"	808651	IMAGE Consortium	AA467142.1	6 60.22 cM	vd98f10	Passed	AA467142	808651	pT7T3D-Pac
022PB8ZY	851	3.2	1.7	2348	24.2	100	1381	731	9.7	100	123R6540	bc.pk	123Y6541	lc.pk	-132031	C	9	021XA53A	"EST, Highly similar to transcriptional intermediary factor 1 gamma [H.sapiens]"	476961	IMAGE Consortium	AA048029.1		mj23f05	Passed	AA048029	476961	pT7T3D-Pac
022PB8ZY	2456	3.2	1.7	2159	16.6	87	1285	680	7.8	87	123R6540	bc.pk	123Y6541	lc.pk	-129440	C	4	021IA52J	fructose bisphosphatase 2	336727	IMAGE Consortium	AI893900.1		mb90h04	Passed	AI893900	336727	pT7T3D-Pac
022PB8ZY	52	3.2	1.7	1980	17.8	100	1156	612	7.9	100	123R6540	bc.pk	123Y6541	lc.pk	-128844	A	7	021CA52D	RIKEN cDNA C330006J08 gene	833858	IMAGE Consortium	AA412879.1		ve94c02	Passed	AA412879	833858	pSport
022PB8ZY	2434	3.1	1.7	1966	14.4	82	1186	628	7.1	82	123R6540	bc.pk	123Y6541	lc.pk	-129348	C	8	021BA52I	RIKEN cDNA 4921525H23 gene	333042	IMAGE Consortium	W15636.1		mb52c10	Multiple Bands	W15636	333042	pT7T3D-Pac
022PB8ZY	4092	3.3	1.7	1908	16.8	100	1103	584	7.1	100	123R6540	bc.pk	123Y6541	lc.pk	-135961	C	12	0212A54F	"protein phosphatase 3, catalytic subunit, alpha isoform"	699236	IMAGE Consortium	AA245461.1		my49g11	Multiple Bands	AA245461	699236	pT7T3D-Pac
022PB8ZY	2329	3.2	1.7	1791	14.9	93	1071	567	7.3	93	123R6540	bc.pk	123Y6541	lc.pk	-128935	A	2	021JA52E	ATX1 (antioxidant protein 1) homolog 1 (yeast)	791264	IMAGE Consortium	AA416325.1	15 28.0 cM	vd01e05	Passed	AA416325	791264	pBluescribe
022PB8ZY	206	3.3	1.7	1753	13.7	86	1016	538	6.2	86	123R6540	bc.pk	123Y6541	lc.pk	-129463	E	3	021IA52J	RIKEN cDNA 1300004G08 gene	337203	IMAGE Consortium	W36867.1		mb95h02	Passed	W36867	337203	pT7T3D-Pac
022PB8ZY	5000	3.1	1.7	1653	12.8	96	999	529	6.4	96	123R6540	bc.pk	123Y6541	lc.pk	-130601	D	3	021UA52V	RIKEN cDNA 2210404D11 gene	406549	IMAGE Consortium	W83593.1		mf30b07	Passed	W83593	406549	pT7T3D-Pac
022PB8ZY	5741	3.1	1.7	1623	15	92	979	518	7	92	123R6540	bc.pk	123Y6541	lc.pk	-133552	B	9	0211A53Q	RIKEN cDNA 1810073M23 gene	598117	IMAGE Consortium	AA265145.1		mr21f07	Passed	AA265145	598117	pT7T3D-Pac
022PB8ZY	5381	3.1	1.7	1448	13.2	95	871	461	6.2	95	123R6540	bc.pk	123Y6541	lc.pk	-132114	B	9	0214A53B	zinc finger protein 238	472595	IMAGE Consortium	AA037955.1		mi77b06	Passed	AA037955	472595	pT7T3D-Pac
022PB8ZY	2290	3.2	1.7	1401	9.3	80	829	439	4.8	80	123R6540	bc.pk	123Y6541	lc.pk	-128773	C	8	0215A52C	RIKEN cDNA 2400003B06 gene	894372	IMAGE Consortium	AA517431.1		vh91e07	Passed	AA517431	894372	pSport
022PB8ZY	4862	3.3	1.7	1339	9.6	86	769	407	4.7	86	123R6540	bc.pk	123Y6541	lc.pk	-130050	F	3	021OA52P	RIKEN cDNA 0610010I17 gene	402221	IMAGE Consortium	W76872.1		me84b03	Passed	W76872	402221	pT7T3D-Pac
022PB8ZY	2851	3.2	1.7	1278	10.8	89	752	398	5.3	89	123R6540	bc.pk	123Y6541	lc.pk	-131020	G	2	021MA52Z	"DNA segment, human D4S114"	425866	IMAGE Consortium	AA000945.1		mg36c06	Passed	AA000945	425866	pT7T3D-Pac
022PB8ZY	7434	3.2	1.7	1259	11.4	79	738	391	5.3	79	123R6540	bc.pk	123Y6541	lc.pk	-131305	F	12	0210A532	tissue factor pathway inhibitor	445829	IMAGE Consortium	AA020100.1		mh49d03	Passed	AA020100	445829	pT7T3D-Pac
022PB8ZY	5244	3.2	1.7	1250	10.1	93	742	393	5.1	93	123R6540	bc.pk	123Y6541	lc.pk	-131568	D	11	021LA535	"ESTs, Weakly similar to granuphilin-a [M.musculus]"	463771	IMAGE Consortium	AA028368.1		mi17b10	Passed	AA028368	463771	pT7T3D-Pac
022PB8ZY	2657	3.2	1.7	1146	8.7	77	678	359	4.7	77	123R6540	bc.pk	123Y6541	lc.pk	-130236	E	10	0212A52R	ESTs	403185	IMAGE Consortium	W81735.1		me94b05	Passed	W81735	403185	pT7T3D-Pac
022PB8ZY	1558	3.2	1.7	1115	11.2	74	655	347	5.2	74	123R6540	bc.pk	123Y6541	lc.pk	-134855	G	7	021DA543	"ESTs, Weakly similar to APEX nuclease-like 2 protein [H.sapiens]"	832614	IMAGE Consortium	AI549819.1		ve81c04	Passed	AI549819	832614	pT7T3D-Pac
022PB8ZY	5153	3.2	1.7	1104	9.8	97	652	345	4.6	97	123R6540	bc.pk	123Y6541	lc.pk	-131207	F	9	021TA531	Public domain EST	439671	IMAGE Consortium	AA014305.1		mg84b08	Passed	NA	439671	pT7T3D-Pac
022PB8ZY	5578	3.3	1.7	1079	9.5	98	619	328	4.5	98	123R6540	bc.pk	123Y6541	lc.pk	-132903	D	7	021OA53J	"solute carrier family 34 (sodium phosphate), member 1"	570550	IMAGE Consortium	AA109675.1	13 31.0 cM	mp28c12	Passed	AA109675	570550	pT7T3D-Pac
022PB8ZY	4758	3.2	1.7	1005	7.8	80	601	318	4.1	80	123R6540	bc.pk	123Y6541	lc.pk	-129627	B	11	021WA52L	molybdenum cofactor synthesis 2	351123	IMAGE Consortium	AI450527.1		mc41h02	Passed	AI450527	351123	pT7T3D-Pac
022PB8ZY	6340	3.2	1.7	998	12.6	94	595	315	5.3	94	123R6540	bc.pk	123Y6541	lc.pk	-135944	B	7	0212A54F	"ESTs, Weakly similar to I49636 DNA-binding protein - mouse [M.musculus]"	718195	IMAGE Consortium	AI466955.1		mz64d10	Passed	AI466955	718195	pT7T3D-Pac
022PB8ZY	3636	3.1	1.7	946	8.4	87	570	302	4.3	87	123R6540	bc.pk	123Y6541	lc.pk	-134142	C	12	0217A53W	zinc finger RNA binding protein	635116	IMAGE Consortium	AA162387.1	15 A	mt69a03	Passed	AA162387	635116	pT7T3D-Pac
022PB8ZY	3900	3.2	1.7	929	8.3	94	555	294	4.6	94	123R6540	bc.pk	123Y6541	lc.pk	-135196	C	12	0215A547	"ESTs, Highly  similar to NADH-UBIQUINONE OXIDOREDUCTASE 9 KD SUBUNIT PRECURSOR [Bos taurus]"	903911	IMAGE Consortium	AA521758.1		vi15h12	Passed	AA521758	903911	pT7T3D-Pac
022PB8ZY	5679	3.2	1.7	899	9.5	93	532	282	4.3	93	123R6540	bc.pk	123Y6541	lc.pk	-133308	F	5	021GA53N	RIKEN cDNA 1200009I24 gene	575274	IMAGE Consortium	AA119236.1		mp77e10	Passed	AA119236	575274	pT7T3D-Pac
022PB8ZY	238	3.2	1.7	881	8.3	83	519	275	4.1	83	123R6540	bc.pk	123Y6541	lc.pk	-129587	G	7	021PA52K	"procollagen, type VI, alpha 1"	352450	IMAGE Consortium	W33786.1	10 41.1 cM	mc55e06	Passed	W33786	352450	pT7T3D-Pac
022PB8ZY	8690	3.3	1.7	862	9.9	99	500	265	5.1	99	123R6540	bc.pk	123Y6541	lc.pk	-136325	B	4	021UA54J	ESTs	737800	IMAGE Consortium	AA277324.1		va81e09	Passed	AA277324	737800	pT7T3D-Pac
022PB8ZY	650	3.2	1.7	773	6.1	95	457	242	3.2	95	123R6540	bc.pk	123Y6541	lc.pk	-131237	A	3	0210A532	"UDP-Gal:betaGlcNAc beta 1,4- galactosyltransferase, polypeptide 1"	442858	IMAGE Consortium	AA014772.1	4 18.6 cM	mh18c06	Passed	AA014772	442858	pT7T3D-Pac
022PB8ZY	4398	3.3	1.7	752	10	94	432	229	4.1	94	123R6540	bc.pk	123Y6541	lc.pk	-137456	A	12	021LA54S	"ESTs, Moderately similar to AF231110 1 muscleblind [M.musculus]"	807447	IMAGE Consortium	AA412824.1		vd86b08	Passed	AA412824	807447	pT7T3D-Pac
022PB8ZY	5180	3.1	1.7	748	8.5	82	449	238	4	82	123R6540	bc.pk	123Y6541	lc.pk	-131320	H	3	0210A532	ESTs	455385	IMAGE Consortium	AA020436.1		mh60h05	Passed	AA020436	455385	pT7T3D-Pac
022PB8ZY	6244	3.2	1.7	734	9	81	440	233	3.9	81	123R6540	bc.pk	123Y6541	lc.pk	-135561	B	7	021AA54B	"hydroxyacid oxidase 1, liver"	678748	IMAGE Consortium	AA239479.1	2 80.0 cM	mw98e03	Passed	AA239479	678748	pT7T3D-Pac
022PB8ZY	5814	3.1	1.7	728	7.9	95	440	233	3.8	95	123R6540	bc.pk	123Y6541	lc.pk	-133841	B	11	021MA53T	myristoylated alanine rich protein kinase C substrate	617200	IMAGE Consortium	AI322868.1	10 22.0 cM	ms73c09	Passed	AI322868	617200	pT7T3D-Pac
022PB8ZY	7155	3.1	1.7	710	5.6	52	430	228	3.1	52	123R6540	bc.pk	123Y6541	lc.pk	-130197	B	6	0212A52R	ESTs	401557	IMAGE Consortium	W78448.1		me77b07	Passed	W78448	401557	pT7T3D-Pac
022PB8ZY	3470	3.1	1.7	693	7.2	82	417	221	3.8	82	123R6540	bc.pk	123Y6541	lc.pk	-133487	E	4	021UA53P	ESTs	598837	IMAGE Consortium	AA168538.1		mr29b07	Passed	AA168538	598837	pT7T3D-Pac
022PB8ZY	5759	3.1	1.7	689	7.3	80	417	221	3.5	80	123R6540	bc.pk	123Y6541	lc.pk	-133624	H	9	0211A53Q	ESTs	598418	IMAGE Consortium	AA163849.1		mr24g02	Passed	AA163849	598418	pT7T3D-Pac
022PB8ZY	2923	3.3	1.7	659	5.6	58	379	201	2.9	58	123R6540	bc.pk	123Y6541	lc.pk	-131307	G	2	0210A532	EST	444360	IMAGE Consortium	AA016889.1		mh34a01	Passed	AA016889	444360	pT7T3D-Pac
022PB8ZY	8364	3.3	1.7	600	8.2	75	343	182	4	75	123R6540	bc.pk	123Y6541	lc.pk	-135016	D	12	021RA545	RIKEN cDNA 1110003P16 gene	876361	IMAGE Consortium	AA475795.1		vh24b01	Passed	AA475795	876361	pT7T3D-Pac
022PB8ZY	4126	3.3	1.7	495	5.3	99	287	152	3	99	123R6540	bc.pk	123Y6541	lc.pk	-136101	G	8	0219A54G	"ESTs, Weakly similar to AF133914 1 ornithine transporter [M.musculus]"	719849	IMAGE Consortium	AA260621.1		mz81f09	Passed	AA260621	719849	pT7T3D-Pac
022PB8ZY	6714	3.3	1.7	494	6.5	95	283	150	3.2	95	123R6540	bc.pk	123Y6541	lc.pk	-137338	F	11	021ZA54U	Rho-associated coiled-coil forming kinase 2	550956	IMAGE Consortium	AA098168.1		mn86c07	No Amplification	AA098168	550956	pBlueScriptSK-
022PB8ZY	8361	3.2	1.7	488	6.9	95	291	154	3.5	95	123R6540	bc.pk	123Y6541	lc.pk	-135010	D	6	021RA545	"heat shock protein, 74 kDa, A"	889543	IMAGE Consortium	AA498713.1	18 15.0 cM	vh41d04	No Amplification	AA498713	889543	pT7T3D-Pac
022PB8ZY	8600	3.2	1.7	479	7.6	94	279	148	3.6	94	123R6540	bc.pk	123Y6541	lc.pk	-135965	D	4	0212A54F	"carnitine palmitoyltransferase 1, liver"	717056	IMAGE Consortium	AA267525.1	19	mz52e05	Passed	AA267525	717056	pT7T3D-Pac
022PB8ZY	8069	3.3	1.7	453	5.5	94	262	139	3.1	94	123R6540	bc.pk	123Y6541	lc.pk	-133840	B	10	021MA53T	"protein tyrosine phosphatase, non-receptor type 12"	619322	IMAGE Consortium	AA175740.1	5 A3-B	ms95e02	Passed	AA175740	619322	pT7T3D-Pac
022PB8ZY	3556	3.3	1.7	438	4.8	98	251	133	2.6	98	123R6540	bc.pk	123Y6541	lc.pk	-133826	A	8	021MA53T	"DNA segment, Chr 8, Wayne State University 108, expressed"	619742	IMAGE Consortium	AA175815.1	8 55.0 cM	ms99g08	Passed	AA175815	619742	pT7T3D-Pac
022PB8ZY	4550	3.3	1.7	394	3.7	94	228	121	2	94	123R6540	bc.pk	123Y6541	lc.pk	-128804	F	3	0215A52C	Public domain EST	892366	IMAGE Consortium	AA501255.1		vh70e12	Passed	NA	892366	pBlueScriptSK+
022PB8ZY	3546	3.2	1.7	389	4.2	98	228	121	2.4	98	123R6540	bc.pk	123Y6541	lc.pk	-133783	E	12	021FA53S	"ESTs, Highly similar to P300_HUMAN E1A-ASSOCIATED PROTEIN P300 [H.sapiens]"	619664	IMAGE Consortium	AA175990.1		ms99a05	Passed	AA175990	619664	pT7T3D-Pac
022PB8ZY	7699	3.2	1.7	372	4.7	100	223	118	2.6	100	123R6540	bc.pk	123Y6541	lc.pk	-132370	H	2	021IA53D	Public domain EST	479077	IMAGE Consortium	AA048878.1		mj45f07	Passed	NA	479077	pT7T3D-Pac
022PB8ZY	8490	3.2	1.7	300	4.8	98	179	95	2.4	98	123R6540	bc.pk	123Y6541	lc.pk	-135518	F	12	0213A54A	"lectin, galactose binding, soluble 9"	680815	IMAGE Consortium	AA250039.1		mx21b04	Passed	AA250039	680815	pT7T3D-Pac
022PB8ZY	8128	3.3	1.7	252	3.8	96	145	77	2.1	96	123R6540	bc.pk	123Y6541	lc.pk	-134078	F	8	0210A53V	ESTs	620018	IMAGE Consortium	AA178059.1		mt03g02	Passed	AA178059	620018	pT7T3D-Pac
022PB8ZY	5202	3.2	1.7	204	2.7	97	119	63	1.7	97	123R6540	bc.pk	123Y6541	lc.pk	-131400	F	11	0217A533	ESTs	445809	IMAGE Consortium	AA020151.1	17 A3	mh49b05	Passed	AA020151	445809	pT7T3D-Pac
022PB8ZY	3553	3.2	1.7	10057	77.2	79	5864	3103	34.7	79	123R6540	bc.pk	123Y6541	lc.pk	-133821	A	2	021MA53T	RIKEN cDNA 3830408P06 gene	616975	IMAGE Consortium	AA166336.1		ms71b04	Passed	AA166336	616975	pT7T3D-Pac
022PB8ZY	5007	3	1.6	1692	12.8	93	1058	560	6.2	93	123R6540	bc.pk	123Y6541	lc.pk	-130627	F	5	021UA52V	"sema domain, immunoglobulin domain (Ig), short basic domain, secreted, (semaphorin) 3A"	423697	IMAGE Consortium	AI894009.1	5	mg13h01	Passed	AI894009	423697	pT7T3D-Pac
022PB8ZY	1773	2.9	1.6	1429	13.5	75	918	486	6.3	75	123R6540	bc.pk	123Y6541	lc.pk	-135715	G	5	021HA54C	jumonji	718054	IMAGE Consortium	AA261192.1		mz62g12	Passed	AA261192	718054	pT7T3D-Pac
022PB8ZY	6923	2.9	1.6	1440	12.7	91	927	491	6.2	91	123R6540	bc.pk	123Y6541	lc.pk	-129266	D	10	0214A52H	RIKEN cDNA 1110013O05 gene	318796	IMAGE Consortium	W34209.1		ma99a03	Passed	W34209	318796	pT7T3D-Pac
022PB8ZY	6829	3	1.6	1452	15.8	93	903	478	7.1	93	123R6540	bc.pk	123Y6541	lc.pk	-128899	F	2	021CA52D	RIKEN cDNA 5830429P19 gene	774843	IMAGE Consortium	AA386749.1		vc17f02	Passed	AA386749	774843	pSport1
022PB8ZY	6942	3	1.6	1470	11.1	80	937	496	6.6	80	123R6540	bc.pk	123Y6541	lc.pk	-129340	B	12	021BA52I	RIKEN cDNA 5230400G09 gene	335101	IMAGE Consortium	W17959.1		mb73h07	Passed	W17959	335101	pT7T3D-Pac
022PB8ZY	3086	3.1	1.6	1493	11.7	88	922	488	6.2	88	123R6540	bc.pk	123Y6541	lc.pk	-131954	E	4	021DA539	myotubularin related protein 1	472850	IMAGE Consortium	AA038004.1		mi79g02	Passed	AA038004	472850	pT7T3D-Pac
022PB8ZY	8370	3	1.6	1584	17.3	96	1013	536	7.9	96	123R6540	bc.pk	123Y6541	lc.pk	-135040	F	12	021RA545	RAS-related C3 botulinum substrate 2	891108	IMAGE Consortium	AA510140.1		vh57e07	Passed	AA510140	891108	pT7T3D-Pac
022PB8ZY	7026	3	1.6	1600	18.6	98	1016	538	8.5	98	123R6540	bc.pk	123Y6541	lc.pk	-129675	F	12	021WA52L	SH3 domain protein 2A	352836	IMAGE Consortium	AI893919.1		mc59e07	Passed	AI893919	352836	pT7T3D-Pac
022PB8ZY	2717	3	1.6	1628	10	87	1016	538	6	87	123R6540	bc.pk	123Y6541	lc.pk	-130476	A	10	021NA52U	intracisternal A particles	422797	IMAGE Consortium	W96990.1		mg04d07	Passed	W96990	422797	pT7T3D-Pac
022PB8ZY	8585	3	1.6	1653	19.6	98	1050	556	8.9	98	123R6540	bc.pk	123Y6541	lc.pk	-135899	F	10	021VA54E	"complement component 1, r subcomponent"	720566	IMAGE Consortium	AA261393.1	6	mz89a08	Passed	AA261393	720566	pT7T3D-Pac
022PB8ZY	3404	3	1.6	1684	13.4	96	1054	558	6.6	96	123R6540	bc.pk	123Y6541	lc.pk	-133223	G	4	0219A53M	Public domain EST	580019	IMAGE Consortium	AA137760.1		mq28b06	Passed	NA	580019	pT7T3D-Pac
022PB8ZY	6990	2.9	1.6	1728	14	93	1111	588	7.9	93	123R6540	bc.pk	123Y6541	lc.pk	-129532	B	12	021PA52K	RIKEN cDNA 1110004O12 gene	348098	IMAGE Consortium	W18851.1		mc10c02	Passed	W18851	348098	pT7T3D-Pac
022PB8ZY	6944	3	1.6	1736	15.3	89	1086	575	8	89	123R6540	bc.pk	123Y6541	lc.pk	-129356	D	4	021BA52I	acid beta glucosidase	331646	IMAGE Consortium	W08086.1	3 41.7 cM	mb37g08	Multiple Bands	W08086	331646	pT7T3D-Pac
022PB8ZY	7844	3	1.6	1817	18.3	89	1128	597	9.2	89	123R6540	bc.pk	123Y6541	lc.pk	-132947	H	4	021OA53J	Public domain EST	571005	IMAGE Consortium	AA109695.1		mp33b11	Passed	NA	571005	pT7T3D-Pac
022PB8ZY	2768	3.1	1.6	1818	11.5	86	1120	593	6.8	86	123R6540	bc.pk	123Y6541	lc.pk	-130686	C	4	0211A52W	Public domain EST	421060	IMAGE Consortium	AA052065.1		mf85c03	Passed	NA	421060	pT7T3D-Pac
022PB8ZY	2522	3.1	1.6	1919	14.2	89	1164	616	7.3	89	123R6540	bc.pk	123Y6541	lc.pk	-129703	A	4	0213A52M	Public domain EST	372679	IMAGE Consortium	W62668.1		md59d04	Passed	NA	372679	pT7T3D-Pac
022PB8ZY	6512	3	1.6	1932	18.9	97	1213	642	8.8	97	123R6540	bc.pk	123Y6541	lc.pk	-136635	D	3	021FA54M	"calcium binding protein, 39 kDa"	762505	IMAGE Consortium	AA271421.1		vb72b01	Passed	AA271421	762505	pT7T3D-Pac
022PB8ZY	3891	3	1.6	1939	16.3	98	1241	657	8.7	98	123R6540	bc.pk	123Y6541	lc.pk	-135166	A	6	0215A547	RIKEN cDNA 1110004C05 gene	903370	IMAGE Consortium	AA518354.1		vi10c06	Passed	AA518354	903370	pT7T3D-Pac
022PB8ZY	8363	3	1.6	2024	21.9	94	1268	671	11.2	94	123R6540	bc.pk	123Y6541	lc.pk	-135014	D	10	021RA545	TGFB inducible early growth response	876145	IMAGE Consortium	AA476158.1		vh21h01	Passed	AA476158	876145	pT7T3D-Pac
022PB8ZY	4040	3	1.6	2049	19.5	100	1277	676	9.9	100	123R6540	bc.pk	123Y6541	lc.pk	-135762	C	4	021OA54D	RIKEN cDNA 1200003J11 gene	717005	IMAGE Consortium	AA266531.1		mz52b03	Passed	AA266531	717005	pT7T3D-Pac
022PB8ZY	6900	3.1	1.6	1408	12.2	89	867	459	6.6	89	123R6540	bc.pk	123Y6541	lc.pk	-129172	D	12	021XA52G	RIKEN cDNA 1810015M01 gene	313430	IMAGE Consortium	W10025.1		ma43a08	Passed	W10025	313430	pT7T3D-Pac
022PB8ZY	4572	3.1	1.6	2159	18.8	87	1336	707	9.2	87	123R6540	bc.pk	123Y6541	lc.pk	-128884	D	11	021CA52D	"solute carrier family 31, member 1"	933205	IMAGE Consortium	AA541928.1		vj58b07	Passed	AA541928	933205	pSport
022PB8ZY	6937	3.1	1.6	2548	18.7	97	1549	820	9.8	97	123R6540	bc.pk	123Y6541	lc.pk	-129330	B	2	021BA52I	"ESTs, Highly similar to KIAA0887 protein [H.sapiens]"	336463	IMAGE Consortium	W18366.1		mb88b04	Passed	W18366	336463	pT7T3D-Pac
022PB8ZY	8666	3	1.6	2580	19.6	100	1598	846	10.6	100	123R6540	bc.pk	123Y6541	lc.pk	-136229	B	4	021NA54I	RIKEN cDNA 2410001C21 gene	735647	IMAGE Consortium	AA270218.1		va59b12	Passed	AA270218	735647	pT7T3D-Pac
022PB8ZY	5461	3	1.6	2619	25.9	100	1657	877	11.8	100	123R6540	bc.pk	123Y6541	lc.pk	-132441	F	1	021PA53E	Purkinje cell protein 2 (L7)	482652	IMAGE Consortium	AA061980.1		mj82g07	Passed	AA061980	482652	pT7T3D-Pac
022PB8ZY	8368	3	1.6	2875	26.7	100	1827	967	13.1	100	123R6540	bc.pk	123Y6541	lc.pk	-135036	F	8	021RA545	T-cell specific GTPase	890444	IMAGE Consortium	AA509565.1		vh50e11	Passed	AA509565	890444	pT7T3D-Pac
022PB8ZY	2792	3	1.6	2934	23.1	88	1878	994	11.9	88	123R6540	bc.pk	123Y6541	lc.pk	-130782	C	4	0218A52X	heat shock protein 20-like protein	426965	IMAGE Consortium	AA003272.1	5 59.0 cM	mg47h03	Passed	AA003272	426965	pT7T3D-Pac
022PB8ZY	3987	3.1	1.6	2996	26.2	96	1850	979	12.8	96	123R6540	bc.pk	123Y6541	lc.pk	-135548	A	6	021AA54B	basic transcription factor 3	692936	IMAGE Consortium	AA238461.1		mx83c05	Passed	AA238461	692936	pT7T3D-Pac
022PB8ZY	3785	3.1	1.6	3112	23.9	94	1901	1006	11.9	94	123R6540	bc.pk	123Y6541	lc.pk	-134738	E	10	0216A542	split hand/foot deleted gene 1	850971	IMAGE Consortium	AA462396.1	6 A2	vf89f02	Passed	AA462396	850971	pT7T3D-Pac
022PB8ZY	7612	3	1.6	3184	36.4	92	1990	1053	17.2	92	123R6540	bc.pk	123Y6541	lc.pk	-132018	B	8	021XA53A	"ESTs, Highly similar to AF214737 1 C9orf10a [H.sapiens]"	475797	IMAGE Consortium	AA050139.1		mj11d11	Passed	AA050139	475797	pT7T3D-Pac
022PB8ZY	5842	3.1	1.6	3504	31.5	89	2154	1140	14.7	89	123R6540	bc.pk	123Y6541	lc.pk	-133957	D	7	021TA53U	RIKEN cDNA 2610005L07 gene	622790	IMAGE Consortium	AI591940.1		mt32e08	Passed	AI591940	622790	pT7T3D-Pac
022PB8ZY	7162	3.1	1.6	3518	28.7	86	2133	1129	12.9	86	123R6540	bc.pk	123Y6541	lc.pk	-130222	D	8	0212A52R	"ATP synthase, H+ transporting, mitochondrial F0 complex, subunit f, isoform 2"	403660	IMAGE Consortium	W82194.1		me99a03	Passed	W82194	403660	pT7T3D-Pac
022PB8ZY	4355	3	1.6	4436	54.4	93	2804	1484	23.5	93	123R6540	bc.pk	123Y6541	lc.pk	-137014	C	10	0217A54Q	"ESTs, Weakly similar to secretory protein containing thrombospondin motifs [M.musculus]"	777529	IMAGE Consortium	AA276682.1		vc45f01	Passed	AA276682	777529	pT7T3D-Pac
022PB8ZY	7960	3	1.6	4790	43.4	93	3006	1591	20.9	93	123R6540	bc.pk	123Y6541	lc.pk	-133407	F	8	021NA53O	RIKEN cDNA 1810073M23 gene	582571	IMAGE Consortium	AA144167.1		mq54f10	Passed	AA144167	582571	pT7T3D-Pac
022PB8ZY	6067	3	1.6	4836	53.6	86	3063	1621	23.2	86	123R6540	bc.pk	123Y6541	lc.pk	-134861	H	1	021DA543	"phospholipase A2, activating protein"	831959	IMAGE Consortium	AA444488.1		ve74d12	Multiple Bands	AA444488	831959	pT7T3D-Pac
022PB8ZY	8685	3	1.6	5319	65.9	76	3367	1782	29.3	76	123R6540	bc.pk	123Y6541	lc.pk	-136303	H	6	021NA54I	Socs-5	736017	IMAGE Consortium	AA270263.1		va63b05	Multiple Bands	AA270263	736017	pT7T3D-Pac
022PB8ZY	8745	3	1.6	6450	66.2	71	4063	2150	30.9	71	123R6540	bc.pk	123Y6541	lc.pk	-136542	D	6	0218A54L	"DNA segment, Chr X, human DXS1271E"	750282	IMAGE Consortium	AA396783.1		vb28e10	Passed	AA396783	750282	pT7T3D-Pac
022PB8ZY	260	3.1	1.6	7169	51.5	89	4377	2316	23.7	89	123R6540	bc.pk	123Y6541	lc.pk	-129678	G	3	021WA52L	RIKEN cDNA 1200008J08 gene	350180	IMAGE Consortium	W34721.1		mc31g11	Passed	W34721	350180	pT7T3D-Pac
022PB8ZY	2163	3	1.6	8995	98.8	58	5590	2958	35	58	123R6540	bc.pk	123Y6541	lc.pk	-137177	A	5	021SA54T	RIKEN cDNA 1190002F24 gene	535388	IMAGE Consortium	AA087542.1		mm87a11	Passed	AA087542	535388	pBlueScriptSK-
022PB8ZY	9021	3.1	1.6	16560	244.5	78	10173	5383	95.4	78	123R6540	bc.pk	123Y6541	lc.pk	-156348	H	6	021Q9974	Control: Mouse Complex Target (multi tissue) {CT 11.2000.Y}	CT 11.2000.Y	Controls					NA	NA	NA
022PB8ZY	9020	3.1	1.6	18527	273.5	65	11474	6071	105.7	65	123R6540	bc.pk	123Y6541	lc.pk	-156348	H	4	021Q9974	Control: Mouse Complex Target (multi tissue) {CT 11.2000.Y}	CT 11.2000.Y	Controls					NA	NA	NA
022PB8ZY	9019	3	1.6	22645	339	72	14038	7428	126.9	72	123R6540	bc.pk	123Y6541	lc.pk	-156348	H	2	021Q9974	Control: Mouse Complex Target (multi tissue) {CT 11.2000.Y}	CT 11.2000.Y	Controls					NA	NA	NA
022PB8ZY	492	3.1	1.6	1400	10.8	88	852	451	5.1	88	123R6540	bc.pk	123Y6541	lc.pk	-130597	C	11	021UA52V	RIKEN cDNA 2810408E15 gene	406426	IMAGE Consortium	W83426.1		mf28g06	Passed	W83426	406426	pT7T3D-Pac
022PB8ZY	1469	3	1.6	1391	13.2	79	890	471	6.7	79	123R6540	bc.pk	123Y6541	lc.pk	-134497	A	9	021SA540	ESTs	642114	IMAGE Consortium	AA210196.1		mu42g10	Passed	AA210196	642114	pT7T3D-Pac
022PB8ZY	2607	3	1.6	1390	10.9	93	890	471	6	93	123R6540	bc.pk	123Y6541	lc.pk	-130041	E	6	021OA52P	f-box and leucine-rich repeat protein 10	388310	IMAGE Consortium	W70877.1		me23a08	Passed	W70877	388310	pT7T3D-Pac
022PB8ZY	8398	3.1	1.6	1367	16.2	91	835	442	7.3	91	123R6540	bc.pk	123Y6541	lc.pk	-135156	H	8	021YA546	RIKEN cDNA 3000001O05 gene	677091	IMAGE Consortium	AA212707.1		mw81d02	Passed	AA212707	677091	pT7T3D-Pac
022PB8ZY	7839	3	1.6	1306	12.9	97	810	429	6.5	97	123R6540	bc.pk	123Y6541	lc.pk	-132926	F	6	021OA53J	RIKEN cDNA 0610033O15 gene	571422	IMAGE Consortium	AA109015.1		mp37e04	Passed	AA109015	571422	pT7T3D-Pac
022PB8ZY	6880	3	1.6	1281	17.9	88	810	429	7	88	123R6540	bc.pk	123Y6541	lc.pk	-129096	F	8	021QA52F	"ESTs, Highly similar to UBP7_HUMAN UBIQUITIN CARBOXYL-TERMINAL HYDROLASE 7 [H.sapiens]"	793038	IMAGE Consortium	AA444224.1		vd20a04	Passed	AA444224	793038	pBluescribe
022PB8ZY	2945	3	1.6	1257	11.1	84	805	426	6	84	123R6540	bc.pk	123Y6541	lc.pk	-131387	E	10	0217A533	Public domain EST	444955	IMAGE Consortium	AA016765.1		mh40b10	Passed	NA	444955	pT7T3D-Pac
022PB8ZY	8630	3.1	1.6	1256	15.4	99	769	407	7.3	99	123R6540	bc.pk	123Y6541	lc.pk	-136085	F	4	0219A54G	"mago-nashi homolog, proliferation-associated (Drosophila)"	722821	IMAGE Consortium	AA254528.1	4 51.3 cM	va13f07	Passed	AA254528	722821	pT7T3D-Pac
022PB8ZY	2536	2.9	1.6	1234	9.3	75	795	421	5.3	75	123R6540	bc.pk	123Y6541	lc.pk	-129755	E	8	0213A52M	RIKEN cDNA 4930438M06 gene	374747	IMAGE Consortium	W59462.1		md80h06	Passed	W59462	374747	pT7T3D-Pac
022PB8ZY	3513	3.1	1.6	1233	11.1	89	759	402	5.7	89	123R6540	bc.pk	123Y6541	lc.pk	-133657	C	6	0218A53R	aryl-hydrocarbon receptor	598827	IMAGE Consortium	AA168468.1	12 18.0 cM	mr29b02	Passed	AA168468	598827	pT7T3D-Pac
022PB8ZY	7721	3	1.6	1224	12	99	782	414	5.7	99	123R6540	bc.pk	123Y6541	lc.pk	-132450	F	10	021PA53E	RIKEN cDNA 2810484M10 gene	483701	IMAGE Consortium	AA061397.1		mj93h03	Passed	AI427669	483701	pT7T3D-Pac
022PB8ZY	3421	2.9	1.6	1212	11.3	92	780	413	6	92	123R6540	bc.pk	123Y6541	lc.pk	-133293	E	2	021GA53N	"ceroid-lipofuscinosis, neuronal 2"	574070	IMAGE Consortium	AA119072.1	7 50.0 cM	mp65a08	Passed	AA119072	574070	pT7T3D-Pac
022PB8ZY	8864	3	1.6	1176	16.7	96	746	395	7.6	96	123R6540	bc.pk	123Y6541	lc.pk	-137020	D	4	0217A54Q	"ESTs, Moderately similar to KIAA0280 [H.sapiens]"	817954	IMAGE Consortium	AA466530.1		ve12e06	Passed	AA466530	817954	pT7T3D-Pac
022PB8ZY	8120	3	1.6	1169	12.8	87	737	390	6.3	87	123R6540	bc.pk	123Y6541	lc.pk	-134050	D	4	0210A53V	WSB-1	619201	IMAGE Consortium	AA175692.1		ms94d01	Passed	AA175692	619201	pT7T3D-Pac
022PB8ZY	2311	3	1.6	1146	10.2	73	729	386	5.5	73	123R6540	bc.pk	123Y6541	lc.pk	-128863	C	2	021CA52D	L-threonine dehydrogenase	893933	IMAGE Consortium	AA517145.1		vh87b03	Passed	AA517145	893933	pSport
022PB8ZY	5754	3.1	1.6	1103	10	84	674	357	5	84	123R6540	bc.pk	123Y6541	lc.pk	-133602	F	11	0211A53Q	ESTs	595933	IMAGE Consortium	AA137953.1		mq97h07	Passed	AA137953	595933	pT7T3D-Pac
022PB8ZY	4015	2.9	1.6	1081	10.8	100	695	368	5.3	100	123R6540	bc.pk	123Y6541	lc.pk	-135664	C	2	021HA54C	RIKEN cDNA 2610034N03 gene	680103	IMAGE Consortium	AI451835.1		mx13f08	Multiple Bands	AI451835	680103	pT7T3D-Pac
022PB8ZY	8556	3	1.6	1047	13.3	98	667	353	6.2	98	123R6540	bc.pk	123Y6541	lc.pk	-135782	D	12	021OA54D	RIKEN cDNA 2810442I22 gene	716523	IMAGE Consortium	AA265488.1		mz47b02	Passed	AA265488	716523	pT7T3D-Pac
022PB8ZY	2473	3.1	1.6	1037	8.4	84	638	338	4.6	84	123R6540	bc.pk	123Y6541	lc.pk	-129510	A	2	021PA52K	ESTs	334383	IMAGE Consortium	W36545.1		mb66d08	Passed	W36545	334383	pT7T3D-Pac
022PB8ZY	7928	3	1.6	968	8.6	93	619	328	5	93	123R6540	bc.pk	123Y6541	lc.pk	-133283	D	4	021GA53N	RIKEN cDNA 4931423H11 gene	576891	IMAGE Consortium	AA124157.1		mp94f02	Passed	AA124157	576891	pT7T3D-Pac
022PB8ZY	120	3	1.6	966	7.8	92	612	324	4.1	92	123R6540	bc.pk	123Y6541	lc.pk	-129111	G	11	021QA52F	"ESTs, Highly similar to KIAA1194 protein [H.sapiens]"	793605	IMAGE Consortium	AA415799.1		vd25h11	Passed	AA415799	793605	pBluescribe
022PB8ZY	8241	3	1.6	880	9.2	100	563	298	4.9	100	123R6540	bc.pk	123Y6541	lc.pk	-134530	D	6	021SA540	kinesin heavy chain member 2	657917	IMAGE Consortium	AA199274.1	9	mv44f03	Passed	AA199274	657917	pT7T3D-Pac
022PB8ZY	983	3	1.6	860	8.5	93	538	285	4.1	93	123R6540	bc.pk	123Y6541	lc.pk	-132557	G	9	021WA53F	TANK-binding kinase 1	481008	IMAGE Consortium	AA059563.1		mj65g01	Passed	AA059563	481008	pT7T3D-Pac
022PB8ZY	4908	3	1.6	837	6.1	89	529	280	3.5	89	123R6540	bc.pk	123Y6541	lc.pk	-130225	D	11	0212A52R	Public domain EST	400571	IMAGE Consortium	W77518.1		me66h06	Passed	NA	400571	pT7T3D-Pac
022PB8ZY	8057	2.9	1.6	833	9.4	100	536	284	4.6	100	123R6540	bc.pk	123Y6541	lc.pk	-133793	F	10	021FA53S	adducin 3 (gamma)	620815	IMAGE Consortium	AA178305.1	19	mt12b04	Passed	AA178305	620815	pT7T3D-Pac
022PB8ZY	69	3	1.6	830	7.5	97	525	278	4.1	97	123R6540	bc.pk	123Y6541	lc.pk	-128914	G	5	021CA52D	ESTs	933135	IMAGE Consortium	AA538173.1		vj57d08	Passed	AA538173	933135	pSport
022PB8ZY	7156	3.1	1.6	823	6.5	75	508	269	3.6	75	123R6540	bc.pk	123Y6541	lc.pk	-130199	B	8	0212A52R	RIKEN cDNA 1810036A22 gene	401878	IMAGE Consortium	W82973.1		me80c12	Passed	W82973	401878	pT7T3D-Pac
022PB8ZY	2673	3	1.6	820	6.1	85	510	270	3.7	85	123R6540	bc.pk	123Y6541	lc.pk	-130304	C	6	0219A52S	methyl CpG binding protein 2	419788	IMAGE Consortium	AI430355.1	X 29.6 cM	mf72a03	Passed	AI430355	419788	pT7T3D-Pac
022PB8ZY	7695	3.1	1.6	766	7.5	93	470	249	4	93	123R6540	bc.pk	123Y6541	lc.pk	-132350	F	6	021IA53D	"lectin, galactose binding, soluble 8"	479846	IMAGE Consortium	AA051480.1		mj53e08	Passed	AA051480	479846	pT7T3D-Pac
022PB8ZY	3131	3.1	1.6	759	6.3	62	463	245	3.6	62	123R6540	bc.pk	123Y6541	lc.pk	-132127	C	10	0214A53B	"procollagen, type XIV, alpha 1"	472722	IMAGE Consortium	AA038172.1		mi78c10	Passed	AA038172	472722	pT7T3D-Pac
022PB8ZY	7889	3	1.6	757	7.3	93	472	250	4.3	93	123R6540	bc.pk	123Y6541	lc.pk	-133121	F	10	0212A53L	ESTs	576823	IMAGE Consortium	AA124419.1		mp93h04	Passed	AA124419	576823	pT7T3D-Pac
022PB8ZY	8992	3	1.6	754	11.1	96	476	252	4.8	96	123R6540	bc.pk	123Y6541	lc.pk	-137431	F	8	0216A54V	RIKEN cDNA 2310008B08 gene	651683	IMAGE Consortium	AA212339.1		mu78f06	Passed	AA212339	651683	pBlueScriptSK-
022PB8ZY	5757	3	1.6	735	7.4	90	464	246	3.9	90	123R6540	bc.pk	123Y6541	lc.pk	-133620	H	5	0211A53Q	RIKEN cDNA 1110058E16 gene	598060	IMAGE Consortium	AI592069.1		mr21a03	Passed	AI592069	598060	pT7T3D-Pac
022PB8ZY	8726	3	1.6	721	8.2	74	453	240	4.3	74	123R6540	bc.pk	123Y6541	lc.pk	-136468	F	4	0211A54K	"immunity-associated protein, 38 kDa"	748015	IMAGE Consortium	AA275014.1	6	vb05b04	Passed	AA275014	748015	pT7T3D-Pac
022PB8ZY	5703	3	1.6	677	7.1	90	423	224	3.9	90	123R6540	bc.pk	123Y6541	lc.pk	-133404	F	5	021NA53O	Public domain EST	578146	IMAGE Consortium	AA125521.1		mq08e06	Passed	NA	578146	pT7T3D-Pac
022PB8ZY	2415	3	1.6	674	6.2	82	425	225	3.3	82	123R6540	bc.pk	123Y6541	lc.pk	-129274	E	6	0214A52H	RIKEN cDNA 2310008J16 gene	330595	IMAGE Consortium	W14214.1		mb26h10	Passed	W14214	330595	pT7T3D-Pac
022PB8ZY	5867	3	1.6	670	7.3	65	425	225	3.5	65	123R6540	bc.pk	123Y6541	lc.pk	-134055	D	9	0210A53V	RIKEN cDNA 5830458K16 gene	619006	IMAGE Consortium	AA170607.1	15 F	ms92a12	Passed	AA170607	619006	pT7T3D-Pac
022PB8ZY	3517	3	1.6	667	7.5	86	417	221	3.9	86	123R6540	bc.pk	123Y6541	lc.pk	-133677	E	2	0218A53R	RIKEN cDNA 4921531G14 gene	596144	IMAGE Consortium	AA137986.1		mr01a05	Passed	AA137986	596144	pT7T3D-Pac
022PB8ZY	3493	3	1.6	646	6	55	410	217	3.3	55	123R6540	bc.pk	123Y6541	lc.pk	-133581	E	2	0211A53Q	Public domain EST	598537	IMAGE Consortium	AA162559.1		mr26b01	Passed	NA	598537	pT7T3D-Pac
022PB8ZY	8503	2.9	1.6	635	9	82	408	216	4.6	82	123R6540	bc.pk	123Y6541	lc.pk	-135580	D	2	021AA54B	RIKEN cDNA 1300003O09 gene	692546	IMAGE Consortium	AA250615.1		mx79c02	Passed	AA250615	692546	pT7T3D-Pac
022PB8ZY	8581	3	1.6	614	7.5	80	391	207	3.9	80	123R6540	bc.pk	123Y6541	lc.pk	-135891	F	2	021VA54E	"ESTs, Weakly similar to ATP-binding cassette transporter [M.musculus]"	721937	IMAGE Consortium	AA267979.1		va04d09	Passed	AA267979	721937	pT7T3D-Pac
022PB8ZY	8167	3	1.6	559	7.4	94	355	188	3.9	94	123R6540	bc.pk	123Y6541	lc.pk	-134240	D	2	021EA53X	suppressor of actin mutations	635366	IMAGE Consortium	AA185984.1		mt71e08	Passed	AA185984	635366	pT7T3D-Pac
022PB8ZY	6258	3.1	1.6	520	5.4	97	319	169	3	97	123R6540	bc.pk	123Y6541	lc.pk	-135613	F	11	021AA54B	"nuclear factor of kappa light chain gene enhancer in B-cells inhibitor, alpha"	678854	IMAGE Consortium	AA250462.1		mw99e08	No Amplification	AA250462	678854	pT7T3D-Pac
022PB8ZY	8689	3	1.6	485	6	96	302	160	3.5	96	123R6540	bc.pk	123Y6541	lc.pk	-136323	B	2	021UA54J	ESTs	737596	IMAGE Consortium	AI509039.1		va79e03	Passed	AI509039	737596	pT7T3D-Pac
022PB8ZY	3795	3	1.6	442	4.1	90	275	146	2.6	90	123R6540	bc.pk	123Y6541	lc.pk	-134782	A	6	021DA543	"ESTs, Highly similar to KIAA0824 protein [H.sapiens]"	653078	IMAGE Consortium	AA216884.1		mu93a08	Passed	AA216884	653078	pT7T3D-Pac
022PB8ZY	8123	3	1.6	434	5.7	97	275	146	3.1	97	123R6540	bc.pk	123Y6541	lc.pk	-134056	D	10	0210A53V	RIKEN cDNA 2410022L05 gene	617197	IMAGE Consortium	AA174776.1		ms73d07	Passed	AA174776	617197	pT7T3D-Pac
022PB8ZY	5884	2.9	1.6	429	4.7	100	275	146	2.7	100	123R6540	bc.pk	123Y6541	lc.pk	-134125	B	7	0217A53W	RIKEN cDNA 1700021P10 gene	635774	IMAGE Consortium	AA166378.1		mt75g08	Passed	AA166378	635774	pT7T3D-Pac
022PB8ZY	6943	3	1.6	424	4	89	270	143	2.6	89	123R6540	bc.pk	123Y6541	lc.pk	-129354	D	2	021BA52I	"ESTs, Highly similar to TTF-I interacting peptide 5 [H.sapiens]"	335017	IMAGE Consortium	W17919.1		mb73b01	Passed	W17919	335017	pT7T3D-Pac
022PB8ZY	4116	3	1.6	407	5.2	98	255	135	2.8	98	123R6540	bc.pk	123Y6541	lc.pk	-136057	C	12	0219A54G	Rho-associated coiled-coil forming kinase 2	722332	IMAGE Consortium	AA254238.1		va08e03	Passed	AA254238	722332	pT7T3D-Pac
022PB8ZY	5197	3.1	1.6	341	3.4	99	207	110	2.1	99	123R6540	bc.pk	123Y6541	lc.pk	-131390	F	1	0217A533	Public domain EST	443857	IMAGE Consortium	AA014128.1		mh28h01	No Amplification	NA	443857	pT7T3D-Pac
022PB8ZY	5857	2.9	1.6	258	3.7	96	166	88	2.1	96	123R6540	bc.pk	123Y6541	lc.pk	-134023	B	1	0210A53V	"ESTs, Moderately  similar to GEPHYRIN [Rattus norvegicus]"	618257	IMAGE Consortium	AI893727.1		ms84d09	Passed	AI893727	618257	pT7T3D-Pac
022PB8ZY	3908	3	1.6	238	3	100	149	79	1.8	100	123R6540	bc.pk	123Y6541	lc.pk	-135236	G	4	0215A547	RIKEN cDNA 9530056D24 gene	904769	IMAGE Consortium	AA521797.1		vi24h09	Passed	AA521797	904769	pT7T3D-Pac
022PB8ZY	6580	3	1.6	204	3.8	96	130	69	2	96	123R6540	bc.pk	123Y6541	lc.pk	-136903	B	7	0210A54P	Public domain EST	764634	IMAGE Consortium	AA273372.1		vb94a10	Passed	NA	764634	pT7T3D-Pac
022PB8ZY	7818	3	1.6	2488	20.9	100	1583	838	10.5	100	123R6540	bc.pk	123Y6541	lc.pk	-132836	F	12	021HA53I	"BCL2/adenovirus E1B 19 kDa-interacting protein 1, NIP3"	571367	IMAGE Consortium	AA105295.1		mp36h12	Passed	AA105295	571367	pT7T3D-Pac
022PB8ZY	3564	2.9	1.6	165	2.7	97	105	56	1.8	97	123R6540	bc.pk	123Y6541	lc.pk	-133854	C	12	021MA53T	caspase 11	618272	IMAGE Consortium	AA175651.1		ms84e05	Passed	AA175651	618272	pT7T3D-Pac
022PB8ZY	4850	2.9	1.5	1547	12.5	84	1009	534	6.6	84	123R6540	bc.pk	123Y6541	lc.pk	-130002	B	3	021OA52P	"ESTs, Weakly similar to SNX9_HUMAN SORTING NEXIN 9 (SH3 AND PX DOMAIN-CONTAINING PROTEIN 1) (SDP1 PROTEIN) [H.sapiens]"	389880	IMAGE Consortium	W70688.1		me39e01	Passed	W70688	389880	pT7T3D-Pac
022PB8ZY	1182	2.8	1.5	1558	18.1	93	1050	556	8.5	93	123R6540	bc.pk	123Y6541	lc.pk	-133350	A	11	021NA53O	Public domain EST	582535	IMAGE Consortium	AA153116.1		mq54d04	Passed	NA	582535	pT7T3D-Pac
022PB8ZY	2625	2.8	1.5	1544	11	87	1030	545	6.5	87	123R6540	bc.pk	123Y6541	lc.pk	-130113	C	6	021VA52Q	NADH dehydrogenase (ubiquinone) 1 alpha subcomplex 2 (8 kDa)	400312	IMAGE Consortium	W77476.1		me64a09	Passed	W77476	400312	pT7T3D-Pac
022PB8ZY	7041	2.8	1.5	1579	13.2	89	1073	568	7.8	89	123R6540	bc.pk	123Y6541	lc.pk	-129741	D	6	0213A52M	"ESTs, Moderately similar to supported by human ESTs H23395 [H.sapiens]"	374041	IMAGE Consortium	W59657.1		md73f01	Passed	W59657	374041	pT7T3D-Pac
022PB8ZY	8901	2.9	1.5	1507	14.6	100	988	523	7.9	100	123R6540	bc.pk	123Y6541	lc.pk	-137166	H	6	021EA54R	RIKEN cDNA 0610011E17 gene	831951	IMAGE Consortium	AA444485.1		ve74d08	Passed	AA444485	831951	pT7T3D-Pac
022PB8ZY	1181	2.8	1.5	1581	18.8	92	1084	574	8.9	92	123R6540	bc.pk	123Y6541	lc.pk	-133348	A	9	021NA53O	RIKEN cDNA 5730534O06 gene	582135	IMAGE Consortium	AA154465.1		mq50b08	Passed	AA154465	582135	pT7T3D-Pac
022PB8ZY	5482	2.9	1.5	1584	16.7	93	1024	542	7.6	93	123R6540	bc.pk	123Y6541	lc.pk	-132519	D	7	021WA53F	cyclin-dependent kinase 7 (homolog of Xenopus MO15 cdk-activating kinase)	479857	IMAGE Consortium	AI323060.1		mj53h01	Passed	AI323060	479857	pT7T3D-Pac
022PB8ZY	106	2.8	1.5	1597	14.1	100	1062	562	7.2	100	123R6540	bc.pk	123Y6541	lc.pk	-129059	C	7	021QA52F	"ESTs, Highly similar to TVRTRR protein kinase [R.norvegicus]"	789711	IMAGE Consortium	AA387491.1		vc84d08	Passed	AA387491	789711	pSport1
022PB8ZY	2286	2.8	1.5	1609	10.9	79	1084	574	5.9	79	123R6540	bc.pk	123Y6541	lc.pk	-128753	A	12	0215A52C	WD repeat domain 12	834712	IMAGE Consortium	AA467053.1		vf04a09	Passed	AA467053	834712	pSport
022PB8ZY	2537	2.8	1.5	1620	12.7	86	1098	581	7.4	86	123R6540	bc.pk	123Y6541	lc.pk	-129757	E	10	0213A52M	"ESTs, Moderately similar to AF196304 1 SUMO-1-specific protease [H.sapiens]"	385142	IMAGE Consortium	AI430560.1		md89a08	Passed	AI430560	385142	pT7T3D-Pac
022PB8ZY	6218	2.9	1.5	1645	16.2	99	1088	576	8.2	99	123R6540	bc.pk	123Y6541	lc.pk	-135462	B	3	0213A54A	"interferon alpha responsive gene, 15 kDa"	678608	IMAGE Consortium	AA238106.1		mw97a05	Passed	AA238106	678608	pT7T3D-Pac
022PB8ZY	3171	2.8	1.5	1467	11.7	100	1007	533	6.5	100	123R6540	bc.pk	123Y6541	lc.pk	-132291	A	6	021IA53D	"ESTs, Moderately  similar to HYPOTHETICAL 167.8 KD PROTEIN CCE1-CAP1 INTERGENIC REGION [Saccharomyces cerevisiae]"	480113	IMAGE Consortium	AA057999.1		mj56d09	Passed	AA057999	480113	pT7T3D-Pac
022PB8ZY	3713	2.9	1.5	1716	19.5	91	1115	590	9.2	91	123R6540	bc.pk	123Y6541	lc.pk	-134450	E	10	021SA53Z	"ESTs, Highly similar to calcium-independent alpha-latrotoxin receptor homolog 2 [R.norvegicus]"	637078	IMAGE Consortium	AI645239.1		mt89c12	Passed	AI645239	637078	pT7T3D-Pac
022PB8ZY	1935	2.8	1.5	1717	18.5	75	1168	618	8.9	75	123R6540	bc.pk	123Y6541	lc.pk	-136362	E	5	021UA54J	"CD36 antigen (collagen type I receptor, thrombospondin receptor)-like 2"	747497	IMAGE Consortium	AA268438.1		va98f09	Passed	AA268438	747497	pT7T3D-Pac
022PB8ZY	8593	2.8	1.5	1466	15.5	99	1001	530	9.2	99	123R6540	bc.pk	123Y6541	lc.pk	-135939	B	2	0212A54F	RIKEN cDNA 2610509D04 gene	697370	IMAGE Consortium	AA242195.1		my30e02	Passed	AA242195	697370	pT7T3D-Pac
022PB8ZY	7001	2.8	1.5	1419	13.2	90	943	499	7.5	90	123R6540	bc.pk	123Y6541	lc.pk	-129578	F	10	021PA52K	RIKEN cDNA 2700033I16 gene	352579	IMAGE Consortium	AI430675.1		mc56h10	Passed	AI430675	352579	pT7T3D-Pac
022PB8ZY	3702	2.8	1.5	1419	14.5	97	956	506	7.7	97	123R6540	bc.pk	123Y6541	lc.pk	-134404	A	12	021SA53Z	ESTs	639991	IMAGE Consortium	AA197478.1		mu20h04	Passed	AA197478	639991	pT7T3D-Pac
022PB8ZY	4837	2.9	1.5	1766	14	98	1168	618	7.1	98	123R6540	bc.pk	123Y6541	lc.pk	-129952	F	1	021HA52O	"DNA segment, human D4S114"	374970	IMAGE Consortium	W62819.1		md83a10	Passed	W62819	374970	pT7T3D-Pac
022PB8ZY	7917	2.8	1.5	1414	14.3	100	948	502	7.8	100	123R6540	bc.pk	123Y6541	lc.pk	-133237	H	6	0219A53M	"ESTs, Weakly similar to JC7111 tetratricopeptide repeat-containing protein - mouse [M.musculus]"	582743	IMAGE Consortium	AA142490.1		mq56d12	Passed	AA142490	582743	pT7T3D-Pac
022PB8ZY	2642	2.8	1.5	1384	12	85	943	499	6.3	85	123R6540	bc.pk	123Y6541	lc.pk	-130183	A	4	0212A52R	Public domain EST	402700	IMAGE Consortium	W80060.1		me89a03	Passed	NA	402700	pT7T3D-Pac
022PB8ZY	2710	2.8	1.5	1839	13.5	98	1258	666	8.1	98	123R6540	bc.pk	123Y6541	lc.pk	-130450	G	8	021GA52T	RIKEN cDNA 1500032A03 gene	418563	IMAGE Consortium	W99037.1		mf59d02	Passed	W99037	418563	pT7T3D-Pac
022PB8ZY	3316	2.8	1.5	1850	14.7	100	1264	669	8.1	100	123R6540	bc.pk	123Y6541	lc.pk	-132868	A	8	021OA53J	periplakin	571984	IMAGE Consortium	AA105152.1	16 4.4 cM	mp43c09	Multiple Bands	AA105152	571984	pT7T3D-Pac
022PB8ZY	4009	2.9	1.5	1366	13.5	99	895	474	6.3	99	123R6540	bc.pk	123Y6541	lc.pk	-135640	A	2	021HA54C	RIKEN cDNA 2510006M18 gene	692781	IMAGE Consortium	AA239933.1		mx81f11	Multiple Bands	AA239933	692781	pT7T3D-Pac
022PB8ZY	8111	2.7	1.5	1326	12.9	97	912	483	7.2	97	123R6540	bc.pk	123Y6541	lc.pk	-134008	H	10	021TA53U	"ESTs, Highly similar to Bdeight protein [R.norvegicus]"	622724	IMAGE Consortium	AA177555.1		mt31g11	Passed	AA177555	622724	pT7T3D-Pac
022PB8ZY	7976	2.8	1.5	1904	19.7	90	1266	670	9.9	90	123R6540	bc.pk	123Y6541	lc.pk	-133475	D	4	021UA53P	Public domain EST	598085	IMAGE Consortium	AA265372.1		mr21d03	Passed	NA	598085	pT7T3D-Pac
022PB8ZY	3995	2.9	1.5	1943	22.8	93	1258	666	10.1	93	123R6540	bc.pk	123Y6541	lc.pk	-135576	C	10	021AA54B	"thioredoxin, mitochondrial"	681159	IMAGE Consortium	AA242573.1		mx24f08	Passed	AA242573	681159	pT7T3D-Pac
022PB8ZY	5304	2.8	1.5	1943	17.1	100	1288	682	8.7	100	123R6540	bc.pk	123Y6541	lc.pk	-131805	H	11	021ZA537	"BCL2/adenovirus E1B 19 kDa-interacting protein 1, NIP3"	463388	IMAGE Consortium	AA030640.1		mi13a11	Passed	AA030640	463388	pT7T3D-Pac
022PB8ZY	3349	2.8	1.5	1322	11	93	880	466	6.1	93	123R6540	bc.pk	123Y6541	lc.pk	-133005	E	2	021VA53K	RIKEN cDNA 2610020O08 gene	576821	IMAGE Consortium	AA123850.1		mp93h03	Passed	AA123850	576821	pT7T3D-Pac
022PB8ZY	699	2.9	1.5	1314	12	100	865	458	5.9	100	123R6540	bc.pk	123Y6541	lc.pk	-131430	A	5	021EA534	suppressor of Ty 4 homolog (S. cerevisiae)	457853	IMAGE Consortium	AA021916.1	11 49.0 cM	mh86f03	Passed	AA021916	457853	pT7T3D-Pac
022PB8ZY	8874	2.8	1.5	2026	30.8	100	1391	736	14.9	100	123R6540	bc.pk	123Y6541	lc.pk	-137052	F	12	0217A54Q	"DNA segment, Chr 14, ERATO Doi 231, expressed"	831732	IMAGE Consortium	AI549712.1		ve72a07	Passed	AI549712	831732	pT7T3D-Pac
022PB8ZY	1232	2.9	1.5	1312	14.7	93	859	455	6.7	93	123R6540	bc.pk	123Y6541	lc.pk	-133558	C	3	0211A53Q	EST	598832	IMAGE Consortium	AI322730.1		mr29a05	Passed	AI528727	598832	pT7T3D-Pac
022PB8ZY	8083	2.8	1.5	1304	18.2	93	867	459	8.8	93	123R6540	bc.pk	123Y6541	lc.pk	-133904	H	2	021MA53T	RIKEN cDNA 5430432P15 gene	618137	IMAGE Consortium	AA170437.1		ms83b09	Passed	AA170437	618137	pT7T3D-Pac
022PB8ZY	7325	2.8	1.5	2072	16.2	98	1387	734	9.4	98	123R6540	bc.pk	123Y6541	lc.pk	-130872	B	10	021FA52Y	receptor-like tyrosine kinase	439496	IMAGE Consortium	AA004183.1	9 61.0 cM	mg82c05	Passed	AA004183	439496	pT7T3D-Pac
022PB8ZY	5566	2.8	1.5	2117	18.1	96	1447	766	10.1	96	123R6540	bc.pk	123Y6541	lc.pk	-132855	H	7	021HA53I	RIKEN cDNA 2610036N15 gene	571463	IMAGE Consortium	AA105370.1		mp37h12	Passed	AA105370	571463	pT7T3D-Pac
022PB8ZY	3910	2.8	1.5	2129	19.7	100	1419	751	9.5	100	123R6540	bc.pk	123Y6541	lc.pk	-135240	G	8	0215A547	peroxisome proliferator activated receptor binding protein	948961	IMAGE Consortium	AA544549.1		vk39d01	Multiple Bands	AA544549	948961	pT7T3D-Pac
022PB8ZY	2057	2.8	1.5	1270	10.6	85	852	451	5.8	85	123R6540	bc.pk	123Y6541	lc.pk	-136845	E	9	021TA54O	interferon regulatory factor 1	777393	IMAGE Consortium	AA276697.1	11 29.0 cM	vc44b05	Passed	AA276697	777393	pT7T3D-Pac
022PB8ZY	3790	2.8	1.5	2191	19	100	1457	771	10.2	100	123R6540	bc.pk	123Y6541	lc.pk	-134760	G	8	0216A542	"ESTs, Highly  similar to PROTEIN 4.1 [Homo sapiens]"	874345	IMAGE Consortium	AA474937.1		vh03b01	Passed	AA474937	874345	pT7T3D-Pac
022PB8ZY	4546	2.8	1.5	2194	18	78	1468	777	8.3	78	123R6540	bc.pk	123Y6541	lc.pk	-128784	D	7	0215A52C	"ESTs, Highly similar to unnamed protein product [H.sapiens]"	834891	IMAGE Consortium	AA467252.1		vf06b02	Passed	AA467252	834891	pSport
022PB8ZY	8633	2.9	1.5	2209	23.3	93	1442	763	12.2	93	123R6540	bc.pk	123Y6541	lc.pk	-136091	F	10	0219A54G	"RAB5C, member RAS oncogene family"	734064	IMAGE Consortium	AA269366.1		va42g01	Passed	AA269366	734064	pT7T3D-Pac
022PB8ZY	5621	2.9	1.5	1255	11.1	86	816	432	5.9	86	123R6540	bc.pk	123Y6541	lc.pk	-133072	B	9	0212A53L	"ESTs, Highly similar to MEFD MOUSE MYOCYTE-SPECIFIC ENHANCER FACTOR 2D [M.musculus]"	576745	IMAGE Consortium	AA123827.1		mp93b01	Passed	AA123827	576745	pT7T3D-Pac
022PB8ZY	8961	2.9	1.5	1245	12.3	100	805	426	6.8	100	123R6540	bc.pk	123Y6541	lc.pk	-137309	D	6	021ZA54U	"ESTs, Weakly similar to CG7611 gene product [D.melanogaster]"	523046	IMAGE Consortium	AA066439.1		mm30e08	Passed	AA066439	523046	pBlueScriptSK-
022PB8ZY	7752	2.8	1.5	2260	23.4	93	1547	819	12.5	93	123R6540	bc.pk	123Y6541	lc.pk	-132572	H	12	021WA53F	RIKEN cDNA 2310046E19 gene	481655	IMAGE Consortium	AA060277.1		mj72d12	Passed	AA060277	481655	pT7T3D-Pac
022PB8ZY	1591	2.8	1.5	2306	18.6	95	1583	838	9.6	95	123R6540	bc.pk	123Y6541	lc.pk	-134993	C	1	021RA545	RIKEN cDNA 4930579A11 gene	902264	IMAGE Consortium	AA516913.1		vh97g05	Passed	AA516913	902264	pT7T3D-Pac
022PB8ZY	4940	2.9	1.5	1232	11.2	77	797	422	5.7	77	123R6540	bc.pk	123Y6541	lc.pk	-130361	H	3	0219A52S	ESTs	420631	IMAGE Consortium	W89301.1		mf80h04	Passed	W89301	420631	pT7T3D-Pac
022PB8ZY	6983	2.8	1.5	2357	26.1	90	1570	831	12.5	90	123R6540	bc.pk	123Y6541	lc.pk	-129506	H	10	021IA52J	"ESTs, Moderately similar to JC4963 metalloproteinase 1 [H.sapiens]"	337240	IMAGE Consortium	W29156.1		mb96a09	Passed	W29156	337240	pT7T3D-Pac
022PB8ZY	2124	2.7	1.5	2433	24.4	80	1674	886	12.1	80	123R6540	bc.pk	123Y6541	lc.pk	-137111	C	11	021EA54R	RIKEN cDNA 2010320M17 gene	808086	IMAGE Consortium	AA444362.1		vd92g04	Passed	AA444362	808086	pT7T3D-Pac
022PB8ZY	39	2.9	1.5	2473	16.4	83	1631	863	8	83	123R6540	bc.pk	123Y6541	lc.pk	-128794	E	5	0215A52C	RIKEN cDNA 3110010F15 gene	804944	IMAGE Consortium	AA397342.1		vd60a05	Passed	AA397342	804944	pSport
022PB8ZY	8348	2.8	1.5	1231	16	93	822	435	7.7	93	123R6540	bc.pk	123Y6541	lc.pk	-134960	H	4	021KA544	myeloid cell leukemia sequence 1	889253	IMAGE Consortium	AA498218.1	3 43.6 cM	vh38d03	Passed	AA498218	889253	pT7T3D-Pac
022PB8ZY	390	2.7	1.5	2513	22.3	97	1731	916	11.2	97	123R6540	bc.pk	123Y6541	lc.pk	-130190	A	11	0212A52R	RIKEN cDNA 0610007A03 gene	403523	IMAGE Consortium	W82182.1		me97f06	Passed	W82182	403523	pT7T3D-Pac
022PB8ZY	6447	2.8	1.5	1224	13.1	100	831	440	6.6	100	123R6540	bc.pk	123Y6541	lc.pk	-136373	F	5	021UA54J	wee 1 homolog (S. pombe)	746432	IMAGE Consortium	AA260001.1		va87e05	Passed	AA260001	746432	pT7T3D-Pac
022PB8ZY	5452	2.8	1.5	1193	11.8	96	791	419	5.4	96	123R6540	bc.pk	123Y6541	lc.pk	-132399	B	7	021PA53E	EST	481634	IMAGE Consortium	AA060150.1		mj72c02	Passed	AA060150	481634	pT7T3D-Pac
022PB8ZY	2835	2.8	1.5	1135	8.5	82	765	405	4.9	82	123R6540	bc.pk	123Y6541	lc.pk	-130952	A	6	021MA52Z	Public domain EST	424618	IMAGE Consortium	AA000563.1		mg23c06	Passed	NA	424618	pT7T3D-Pac
022PB8ZY	3143	2.8	1.5	2732	15.9	93	1827	967	9.5	93	123R6540	bc.pk	123Y6541	lc.pk	-132175	G	10	0214A53B	"phosphotidylinositol transfer protein, beta"	476642	IMAGE Consortium	AA050487.1		mj20c02	Passed	AA050487	476642	pT7T3D-Pac
022PB8ZY	7965	2.9	1.5	2740	27.1	99	1769	936	13	99	123R6540	bc.pk	123Y6541	lc.pk	-133429	H	6	021NA53O	RIKEN cDNA 2010000G05 gene	581175	IMAGE Consortium	AA139624.1		mq40b08	Passed	AA139624	581175	pT7T3D-Pac
022PB8ZY	200	2.8	1.5	2741	25.3	88	1878	994	12	88	123R6540	bc.pk	123Y6541	lc.pk	-129439	C	3	021IA52J	synaptogyrin 2	333102	IMAGE Consortium	W15720.1		mb53a04	Passed	W15720	333102	pT7T3D-Pac
022PB8ZY	146	2.9	1.5	2791	23.5	93	1814	960	10.8	93	123R6540	bc.pk	123Y6541	lc.pk	-129223	A	3	0214A52H	RIKEN cDNA 2310008N12 gene	316914	IMAGE Consortium	W11926.1		ma79c10	Passed	W11926	316914	pT7T3D-Pac
022PB8ZY	5534	2.8	1.5	2814	22.5	98	1882	996	11.7	98	123R6540	bc.pk	123Y6541	lc.pk	-132731	F	3	021AA53H	male enhanced antigen 1	484122	IMAGE Consortium	AA073695.1	17 24.3 cM	mj98a10	Passed	AA073695	484122	pT7T3D-Pac
022PB8ZY	4828	2.8	1.5	1122	9.1	89	744	394	4.9	89	123R6540	bc.pk	123Y6541	lc.pk	-129910	B	7	021HA52O	"solute carrier family 22 (organic cation transporter), member 1-like"	389325	IMAGE Consortium	W71351.1	7 69.5 cM	me33f11	Passed	W71351	389325	pT7T3D-Pac
022PB8ZY	2326	2.8	1.5	2836	22.6	84	1903	1007	11.8	84	123R6540	bc.pk	123Y6541	lc.pk	-128917	G	8	021CA52D	"ESTs, Highly  similar to TENSIN [Gallus gallus]"	774810	IMAGE Consortium	AA386710.1		vc17a10	Passed	AA386710	774810	pSport1
022PB8ZY	3328	2.8	1.5	2865	22.4	100	1907	1009	12.1	100	123R6540	bc.pk	123Y6541	lc.pk	-132916	E	8	021OA53J	RIKEN cDNA 1300011C24 gene	572510	IMAGE Consortium	AI893697.1		mp48g08	Passed	AI893697	572510	pT7T3D-Pac
022PB8ZY	2825	2.8	1.5	2869	21.1	98	1956	1035	11	98	123R6540	bc.pk	123Y6541	lc.pk	-130908	E	10	021FA52Y	transmembrane protein 4	438550	IMAGE Consortium	AA051051.1		mg72c12	Passed	AA051051	438550	pT7T3D-Pac
022PB8ZY	8551	2.9	1.5	2953	30.2	89	1910	1011	16.8	89	123R6540	bc.pk	123Y6541	lc.pk	-135772	D	2	021OA54D	RNA guanylyltransferase and 5'-phosphatase	552577	IMAGE Consortium	AA096583.1		mo04d01	Passed	AA096583	552577	pBlueScriptSK-
022PB8ZY	7744	2.9	1.5	1121	10.4	83	742	393	5.5	83	123R6540	bc.pk	123Y6541	lc.pk	-132544	F	8	021WA53F	"angio-associated migratory protein, related sequence"	480176	IMAGE Consortium	AA058182.1	15 63.0 cM	mj57a05	Passed	AA058182	480176	pT7T3D-Pac
022PB8ZY	5497	2.8	1.5	2955	26.5	95	2029	1074	13.5	95	123R6540	bc.pk	123Y6541	lc.pk	-132585	B	1	0213A53G	"ESTs, Weakly similar to S37583 RING finger protein rfp - mouse [M.musculus]"	482986	IMAGE Consortium	AA060961.1		mj86c06	Multiple Bands	AA060961	482986	pT7T3D-Pac
022PB8ZY	2803	2.8	1.5	2963	22.2	93	2035	1077	12.2	93	123R6540	bc.pk	123Y6541	lc.pk	-130828	G	2	0218A52X	development and differentiation enhancing	423915	IMAGE Consortium	W91463.1		mg16b02	Passed	W91463	423915	pT7T3D-Pac
022PB8ZY	4805	2.9	1.5	2980	22	89	1941	1027	11.4	89	123R6540	bc.pk	123Y6541	lc.pk	-129816	B	9	021AA52N	nuclear factor I/X	367660	IMAGE Consortium	W55827.1	8 38.6 cM	md07a03	Passed	W55827	367660	pT7T3D-Pac
022PB8ZY	8688	2.9	1.5	3003	29.6	86	1978	1047	16.6	86	123R6540	bc.pk	123Y6541	lc.pk	-136309	H	12	021NA54I	heparan sulfate 6-O-sulfotransferase 1	736858	IMAGE Consortium	AA271373.1		va71g06	Passed	AA271373	736858	pT7T3D-Pac
022PB8ZY	678	2.8	1.5	3005	24.7	96	2014	1066	11.9	96	123R6540	bc.pk	123Y6541	lc.pk	-131340	A	11	0217A533	signal transducer and activator of transcription 3	440571	IMAGE Consortium	AA014643.1	11 60.5 cM	mg93f02	Passed	AA014643	440571	pT7T3D-Pac
022PB8ZY	4460	2.7	1.5	3037	33	97	2092	1107	16.8	97	123R6540	bc.pk	123Y6541	lc.pk	-137343	G	4	021ZA54U	ESTs	657138	IMAGE Consortium	AA253627.1		mv36c10	Passed	AA253627	657138	pBlueScriptSK-
022PB8ZY	6419	2.9	1.5	3100	33	97	2029	1074	14.8	97	123R6540	bc.pk	123Y6541	lc.pk	-136258	D	9	021NA54I	glycogen synthase kinase 3 beta	736232	IMAGE Consortium	AA270371.1		va65c05	Passed	AA270371	736232	pT7T3D-Pac
022PB8ZY	6460	2.9	1.5	3107	31.8	93	2016	1067	14.9	93	123R6540	bc.pk	123Y6541	lc.pk	-136423	B	7	0211A54K	RIKEN cDNA 5730403E06 gene	737427	IMAGE Consortium	AA277184.1		va77h02	Passed	AA277184	737427	pT7T3D-Pac
022PB8ZY	7035	2.9	1.5	3110	22.6	83	2054	1087	13.2	83	123R6540	bc.pk	123Y6541	lc.pk	-129717	B	6	0213A52M	RIKEN cDNA 5830443F10 gene	355211	IMAGE Consortium	W47753.1		mc84d06	Passed	W47753	355211	pT7T3D-Pac
022PB8ZY	9024	2.9	1.5	3186	38.9	69	2103	1113	19.9	69	123R6540	bc.pk	123Y6541	lc.pk	-40211	H	12	021Q9974	Control: HK 8 {HK 8.2000.Y}	HK 8.2000.Y	Controls					NA	NA	NA
022PB8ZY	6303	2.8	1.5	3196	33.6	94	2167	1147	15	94	123R6540	bc.pk	123Y6541	lc.pk	-135799	F	5	021OA54D	zinc finger protein 207	699416	IMAGE Consortium	AA245448.1		my51g05	Passed	AA245448	699416	pT7T3D-Pac
022PB8ZY	5706	2.7	1.5	1114	10.4	91	767	406	5.6	91	123R6540	bc.pk	123Y6541	lc.pk	-133410	F	11	021NA53O	"ESTs, Moderately  similar to RIBOSOMAL PROTEIN S6 KINASE [Homo sapiens]"	577196	IMAGE Consortium	AA116335.1		mp97e11	Passed	AA116335	577196	pT7T3D-Pac
022PB8ZY	6025	2.8	1.5	3241	25.6	82	2171	1149	13.2	82	123R6540	bc.pk	123Y6541	lc.pk	-134693	B	1	0216A542	ESTs	851140	IMAGE Consortium	AA462751.1		vf91c03	Passed	AA462751	851140	pT7T3D-Pac
022PB8ZY	6933	2.9	1.5	3285	40.6	80	2162	1144	17.3	80	123R6540	bc.pk	123Y6541	lc.pk	-129310	H	6	0214A52H	"malate dehydrogenase, soluble"	318346	IMAGE Consortium	W13686.1	11 12.0 cM	ma94c06	Passed	W13686	318346	pT7T3D-Pac
022PB8ZY	1912	2.8	1.5	3322	29.9	85	2277	1205	14.4	85	123R6540	bc.pk	123Y6541	lc.pk	-136268	E	7	021NA54I	RIKEN cDNA 2610204L23 gene	748059	IMAGE Consortium	AA275027.1		vb05f02	Passed	AA275027	748059	pT7T3D-Pac
022PB8ZY	8084	2.8	1.5	3515	43.3	83	2373	1256	20.3	83	123R6540	bc.pk	123Y6541	lc.pk	-133906	H	4	021MA53T	Public domain EST	620479	IMAGE Consortium	AA178173.1		mt08f04	Passed	NA	620479	pT7T3D-Pac
022PB8ZY	6800	2.9	1.5	3743	23.3	68	2474	1309	12.7	68	123R6540	bc.pk	123Y6541	lc.pk	-128781	D	4	0215A52C	"DNA segment, Chr 13, Wayne State University 123, expressed"	805579	IMAGE Consortium	AA397280.1	13 40.0 cM	vd66f10	Passed	AA397280	805579	pSport
022PB8ZY	5411	2.7	1.5	3758	36.5	84	2583	1367	18.1	84	123R6540	bc.pk	123Y6541	lc.pk	-132234	D	9	021BA53C	transmembrane protein 4	476061	IMAGE Consortium	AA049839.1		mj14b11	Passed	AA049839	476061	pT7T3D-Pac
022PB8ZY	5466	2.8	1.5	3914	33.1	90	2632	1393	16.5	90	123R6540	bc.pk	123Y6541	lc.pk	-132451	F	11	021PA53E	RIKEN cDNA 5430400P17 gene	481530	IMAGE Consortium	AA060086.1		mj71a10	Passed	AA060086	481530	pT7T3D-Pac
022PB8ZY	4944	2.8	1.5	1104	9.1	86	740	392	5	86	123R6540	bc.pk	123Y6541	lc.pk	-130369	H	11	0219A52S	ESTs	407072	IMAGE Consortium	W83976.1		mf35e05	Passed	W83976	407072	pT7T3D-Pac
022PB8ZY	7214	2.9	1.5	4089	29.6	89	2678	1417	15.8	89	123R6540	bc.pk	123Y6541	lc.pk	-130434	F	4	021GA52T	Public domain EST	418920	IMAGE Consortium	AA052175.1	9 24.0 cM	mf63a01	Passed	NA	418920	pT7T3D-Pac
022PB8ZY	6857	2.8	1.5	4159	35.9	80	2763	1462	20.5	80	123R6540	bc.pk	123Y6541	lc.pk	-129002	F	10	021JA52E	"proteoglycan 3 (megakaryocyte stimulating factor, articular superficial zone protein)"	793129	IMAGE Consortium	AA437983.1		vd21b01	Passed	AA437983	793129	pBluescribe
022PB8ZY	3397	2.9	1.5	4235	34.1	93	2793	1478	17.2	93	123R6540	bc.pk	123Y6541	lc.pk	-133197	E	2	0219A53M	"ATP synthase, H+ transporting, mitochondrial F0 complex, subunit c (subunit 9), isoform 1"	580898	IMAGE Consortium	AA139793.1	14 22.5 cM	mq37c02	Passed	AA139793	580898	pT7T3D-Pac
022PB8ZY	3842	2.9	1.5	4275	31.3	85	2770	1466	16.6	85	123R6540	bc.pk	123Y6541	lc.pk	-134972	A	4	021RA545	pyruvate dehydrogenase E1alpha subunit	888842	IMAGE Consortium	AA466268.1	X 66.5 cM	vh34a02	Passed	AA466268	888842	pT7T3D-Pac
022PB8ZY	7412	2.9	1.5	4394	35.3	82	2886	1527	19.4	82	123R6540	bc.pk	123Y6541	lc.pk	-131226	H	4	021TA531	RIKEN cDNA 5730589L02 gene	440292	IMAGE Consortium	AI552444.1		mg90e07	Passed	AI552444	440292	pT7T3D-Pac
022PB8ZY	7533	2.7	1.5	1073	9.3	96	740	392	4.8	96	123R6540	bc.pk	123Y6541	lc.pk	-131706	H	6	021SA536	"ESTs, Highly similar to dJ522J7.2 [H.sapiens]"	465596	IMAGE Consortium	AA032786.1		mi36a11	Passed	AA032786	465596	pT7T3D-Pac
022PB8ZY	5503	2.8	1.5	4901	50	86	3315	1754	23.2	86	123R6540	bc.pk	123Y6541	lc.pk	-132609	D	1	0213A53G	RIKEN cDNA 0610012D09 gene	483528	IMAGE Consortium	AI552479.1		mj92a01	Passed	AI552479	483528	pT7T3D-Pac
022PB8ZY	8517	2.8	1.5	1068	11.8	100	731	387	6.1	100	123R6540	bc.pk	123Y6541	lc.pk	-135632	H	6	021AA54B	"ESTs, Moderately similar to A23772 LINE-1 hypothetical protein - mouse [M.musculus]"	681314	IMAGE Consortium	AA241936.1		mx26c02	Passed	AA241936	681314	pT7T3D-Pac
022PB8ZY	5676	2.8	1.5	5439	47.1	90	3625	1918	22.6	90	123R6540	bc.pk	123Y6541	lc.pk	-133290	D	11	021GA53N	RIKEN cDNA 2610007K22 gene	573857	IMAGE Consortium	AA111063.1	9 24.0 cM	mp62h09	Passed	AA111063	573857	pT7T3D-Pac
022PB8ZY	3243	2.8	1.5	5571	56.2	84	3698	1957	26.4	84	123R6540	bc.pk	123Y6541	lc.pk	-132578	A	6	0213A53G	"protease (prosome, macropain) 26S subunit, ATPase 5"	480685	IMAGE Consortium	AA064154.1		mj62d07	Passed	AA064154	480685	pT7T3D-Pac
022PB8ZY	4419	2.8	1.5	6040	60.2	100	4052	2144	24.1	100	123R6540	bc.pk	123Y6541	lc.pk	-137178	A	6	021SA54T	RIKEN cDNA 2810409H07 gene	524792	IMAGE Consortium	AA067828.1		mm48g05	Passed	AA067828	524792	pBlueScriptSK-
022PB8ZY	2058	2.9	1.5	6481	67.1	79	4256	2252	27.8	79	123R6540	bc.pk	123Y6541	lc.pk	-136847	E	11	021TA54O	"trefoil factor 3, intestinal"	762404	IMAGE Consortium	AA273366.1	17 17.0 cM	vb70g11	Multiple Bands	AA273366	762404	pT7T3D-Pac
022PB8ZY	3465	2.7	1.5	6589	53.3	85	4530	2397	29.5	85	123R6540	bc.pk	123Y6541	lc.pk	-133465	C	6	021UA53P	ESTs	597083	IMAGE Consortium	AA145564.1		mr10h06	Passed	AA145564	597083	pT7T3D-Pac
022PB8ZY	6715	2.8	1.5	6822	78.5	96	4670	2471	36.8	96	123R6540	bc.pk	123Y6541	lc.pk	-137352	H	1	021ZA54U	ESTs	656925	IMAGE Consortium	AA240739.1		mv34b11	Passed	AA240739	656925	pBlueScriptSK-
022PB8ZY	7174	2.8	1.5	1052	8.4	79	712	377	5.1	79	123R6540	bc.pk	123Y6541	lc.pk	-130270	H	8	0212A52R	"ESTs, Weakly similar to F59E12.5 [C.elegans]"	402814	IMAGE Consortium	W80088.1		me90a12	Passed	W80088	402814	pT7T3D-Pac
022PB8ZY	6488	2.9	1.5	7720	71.2	59	5059	2677	37.2	59	123R6540	bc.pk	123Y6541	lc.pk	-136539	D	3	0218A54L	"uncoupling protein 2, mitochondrial"	748112	IMAGE Consortium	AA260521.1	7 50.0 cM	vb06a05	Passed	AA260521	748112	pT7T3D-Pac
022PB8ZY	8934	2.9	1.5	7911	89.9	89	5106	2702	37	89	123R6540	bc.pk	123Y6541	lc.pk	-137196	B	12	021SA54T	"ESTs, Weakly similar to S06318 endoplasmic reticulum protein ERp72 homolog - mouse [M.musculus]"	535645	IMAGE Consortium	AA108103.1		mm89h07	Multiple Bands	AA108103	535645	pBlueScriptSK-
022PB8ZY	8555	2.8	1.5	8185	78.2	87	5609	2968	34.7	87	123R6540	bc.pk	123Y6541	lc.pk	-135780	D	10	021OA54D	Public domain EST	699280	IMAGE Consortium	AA245545.1		my50c09	Multiple Bands	NA	699280	pT7T3D-Pac
022PB8ZY	2164	2.9	1.5	9011	104.6	64	5932	3139	41.8	64	123R6540	bc.pk	123Y6541	lc.pk	-137179	A	7	021SA54T	"ESTs, Highly  similar to HYPOTHETICAL PROTEIN C22G7.01C IN CHROMOSOME I [Schizosaccharomyces pombe]"	405994	IMAGE Consortium	W83771.1		mf24c06	Passed	W83771	405994	pT7T3D-Pac
022PB8ZY	4264	2.8	1.5	11333	92.4	79	7650	4048	52.2	79	123R6540	bc.pk	123Y6541	lc.pk	-136652	E	8	021FA54M	"H3 histone, family 3A"	776614	IMAGE Consortium	AA275906.1		vc35g12	Passed	AA275906	776614	pT7T3D-Pac
022PB8ZY	5787	2.8	1.5	1051	10.4	90	706	374	5.7	90	123R6540	bc.pk	123Y6541	lc.pk	-133740	B	5	021FA53S	RIKEN cDNA 4631402G10 gene	617424	IMAGE Consortium	AA174440.1		ms75g01	Passed	AA174440	617424	pT7T3D-Pac
022PB8ZY	1208	2.8	1.5	1050	9.4	97	704	373	4.9	97	123R6540	bc.pk	123Y6541	lc.pk	-133462	C	3	021UA53P	ESTs	596754	IMAGE Consortium	AA138332.1		mr07c10	Passed	AA138332	596754	pT7T3D-Pac
022PB8ZY	8632	2.9	1.5	1050	11.4	100	686	363	6.3	100	123R6540	bc.pk	123Y6541	lc.pk	-136089	F	8	0219A54G	ESTs	720678	IMAGE Consortium	AA267274.1		mz90c04	Passed	AA267274	720678	pT7T3D-Pac
022PB8ZY	1316	2.8	1.5	1040	10.6	70	689	365	5.2	70	123R6540	bc.pk	123Y6541	lc.pk	-133893	G	3	021MA53T	RIKEN cDNA 1700058O05 gene	619406	IMAGE Consortium	AA175582.1		ms96c08	Passed	AA175582	619406	pT7T3D-Pac
022PB8ZY	3760	2.9	1.5	1029	11.7	90	670	355	5.9	90	123R6540	bc.pk	123Y6541	lc.pk	-134640	E	8	021ZA541	"solute carrier family 23, (nucleobase transporters) member 1"	644857	IMAGE Consortium	AA210597.1		mu71f01	Passed	AA210597	644857	pT7T3D-Pac
022PB8ZY	6229	2.8	1.5	1023	9.8	95	703	372	5.1	95	123R6540	bc.pk	123Y6541	lc.pk	-135508	F	1	0213A54A	"hypothetical protein, clone MTA.D02.090"	679563	IMAGE Consortium	AA242669.1		mx08b02	Passed	AA242669	679563	pT7T3D-Pac
022PB8ZY	8506	2.8	1.5	1018	14.9	87	695	368	7.7	87	123R6540	bc.pk	123Y6541	lc.pk	-135586	D	8	021AA54B	von Hippel-Lindau binding protein 1	693287	IMAGE Consortium	AA397091.1	X 30.8 cM	mx86h12	Passed	AA397091	693287	pT7T3D-Pac
022PB8ZY	7109	2.9	1.5	1006	7.9	81	659	349	4.3	81	123R6540	bc.pk	123Y6541	lc.pk	-130009	B	10	021OA52P	"ESTs, Weakly similar to ARL4 MOUSE ADP-RIBOSYLATION FACTOR-LIKE PROTEIN 4 [M.musculus]"	387594	IMAGE Consortium	W66845.1		me15e10	Passed	W66845	387594	pT7T3D-Pac
022PB8ZY	5359	2.7	1.5	996	9.7	89	686	363	4.9	89	123R6540	bc.pk	123Y6541	lc.pk	-132035	D	1	021XA53A	"ESTs, Moderately similar to T00076 hypothetical protein KIAA0462 [H.sapiens]"	476218	IMAGE Consortium	AI509975.1		mj15g06	Passed	AI509975	476218	pT7T3D-Pac
022PB8ZY	7934	2.9	1.5	985	9.3	91	648	343	5.2	91	123R6540	bc.pk	123Y6541	lc.pk	-133307	F	4	021GA53N	RIKEN cDNA 4632417G13 gene	573634	IMAGE Consortium	AA118853.1		mp60e06	Passed	AA118853	573634	pT7T3D-Pac
022PB8ZY	1662	2.8	1.5	982	10.9	68	661	350	5.4	68	123R6540	bc.pk	123Y6541	lc.pk	-135267	A	11	021CA548	"ESTs, Weakly similar to T16766 hypothetical protein R151.6 - Caenorhabditis elegans [C.elegans]"	660568	IMAGE Consortium	AA223028.1		mv72a09	Passed	AA223028	660568	pT7T3D-Pac
022PB8ZY	1368	2.9	1.5	979	12.8	63	636	337	5.6	63	123R6540	bc.pk	123Y6541	lc.pk	-134093	G	11	0210A53V	RIKEN cDNA 2010200I23 gene	621352	IMAGE Consortium	AA177326.1		mt17e09	Passed	AA177326	621352	pT7T3D-Pac
022PB8ZY	4051	2.8	1.5	965	8.8	94	642	340	4.7	94	123R6540	bc.pk	123Y6541	lc.pk	-135808	G	2	021OA54D	RIKEN cDNA 3110001I17 gene	697225	IMAGE Consortium	AA242478.1		my29b01	Passed	AA242478	697225	pT7T3D-Pac
022PB8ZY	8946	2.9	1.5	938	10.4	96	616	326	5.7	96	123R6540	bc.pk	123Y6541	lc.pk	-137243	F	12	021SA54T	RIKEN cDNA 2810002O05 gene	532139	IMAGE Consortium	AA068366.1		mm53d06	Passed	AA068366	532139	pBlueScriptSK-
022PB8ZY	5034	2.8	1.5	925	9.4	90	633	335	4.8	90	123R6540	bc.pk	123Y6541	lc.pk	-130729	F	11	0211A52W	"DNA segment, Chr 16, human D22S1742E, expressed"	424921	IMAGE Consortium	AA000671.1	16 10.9 cM	mg26f01	Passed	AA000671	424921	pT7T3D-Pac
022PB8ZY	6916	2.9	1.5	924	7.1	89	612	324	4.1	89	123R6540	bc.pk	123Y6541	lc.pk	-129240	B	8	0214A52H	RIKEN cDNA 1810046J19 gene	313588	IMAGE Consortium	W10174.1		ma44g03	Passed	W10174	313588	pT7T3D-Pac
022PB8ZY	4860	2.7	1.5	918	7	90	633	335	4.2	90	123R6540	bc.pk	123Y6541	lc.pk	-130034	D	11	021OA52P	RIKEN cDNA 4632417G13 gene	390312	IMAGE Consortium	W70776.1		me44a01	Passed	W70776	390312	pT7T3D-Pac
022PB8ZY	1479	2.7	1.5	909	9.8	75	625	331	5	75	123R6540	bc.pk	123Y6541	lc.pk	-134541	E	5	021SA540	"ESTs, Highly similar to BACE MOUSE BETA-SECRETASE PRECURSOR [M.musculus]"	644998	IMAGE Consortium	AA210405.1		mu72g12	Multiple Bands	AA210405	644998	pT7T3D-Pac
022PB8ZY	5513	2.9	1.5	903	8.3	91	595	315	4.5	91	123R6540	bc.pk	123Y6541	lc.pk	-132641	F	9	0213A53G	ESTs	480949	IMAGE Consortium	AI595470.1		mj65b07	Passed	AI595470	480949	pT7T3D-Pac
022PB8ZY	4066	2.8	1.5	867	8.2	96	587	311	4.5	96	123R6540	bc.pk	123Y6541	lc.pk	-145946	C	8	021VA54E	kinesin-associated protein 3	734376	IMAGE Consortium	AA268683.1		va46a01	Passed	AA268683	734376	pT7T3D-Pac
022PB8ZY	1768	2.8	1.5	863	8.3	68	576	305	4.4	68	123R6540	bc.pk	123Y6541	lc.pk	-135693	E	7	021HA54C	"phosphatidylinositol glycan, class F"	717787	IMAGE Consortium	AA250312.1		mz60b10	Passed	AA250312	717787	pT7T3D-Pac
022PB8ZY	1335	2.9	1.5	838	8.1	88	546	289	4.4	88	123R6540	bc.pk	123Y6541	lc.pk	-133967	E	5	021TA53U	Public domain EST	621742	IMAGE Consortium	AA177584.1		mt21e12	Passed	NA	621742	pT7T3D-Pac
022PB8ZY	5803	2.8	1.5	835	8.5	89	568	301	4.5	89	123R6540	bc.pk	123Y6541	lc.pk	-133808	H	1	021FA53S	RIKEN cDNA 0610041E09 gene	618386	IMAGE Consortium	AA175082.1		ms85g02	Passed	AA175082	618386	pT7T3D-Pac
022PB8ZY	669	2.8	1.5	785	8.1	92	536	284	4.1	92	123R6540	bc.pk	123Y6541	lc.pk	-131310	G	5	0210A532	ESTs	442833	IMAGE Consortium	AA014745.1		mh18b05	No Amplification	AA014745	442833	pT7T3D-Pac
022PB8ZY	6793	2.9	1.5	777	7.6	78	506	268	3.9	78	123R6540	bc.pk	123Y6541	lc.pk	-128755	B	2	0215A52C	ESTs	893856	IMAGE Consortium	AA517194.1		vh86c01	Passed	AA517194	893856	pSport
022PB8ZY	1839	2.8	1.5	748	7.6	58	500	265	4.2	58	123R6540	bc.pk	123Y6541	lc.pk	-135978	E	5	0212A54F	"ESTs, Highly similar to Bdeight protein [R.norvegicus]"	721478	IMAGE Consortium	AA266720.1		mz98e08	Passed	AA266720	721478	pT7T3D-Pac
022PB8ZY	1341	2.8	1.5	712	6.4	79	478	253	3.7	79	123R6540	bc.pk	123Y6541	lc.pk	-133991	G	5	021TA53U	ESTs	635240	IMAGE Consortium	AA189716.1		mt70c05	Passed	AA189716	635240	pT7T3D-Pac
022PB8ZY	7216	2.9	1.5	711	6.6	89	463	245	3.7	89	123R6540	bc.pk	123Y6541	lc.pk	-130438	F	8	021GA52T	RIKEN cDNA 4833421P10 gene	406894	IMAGE Consortium	W83898.1		mf33e12	Passed	W83898	406894	pT7T3D-Pac
022PB8ZY	697	2.8	1.5	709	6.4	64	483	256	3.5	64	123R6540	bc.pk	123Y6541	lc.pk	-131426	A	1	021EA534	RIKEN cDNA 5430401C05 gene	455545	IMAGE Consortium	AA020557.1		mh62f01	Passed	AA020557	455545	pT7T3D-Pac
022PB8ZY	6235	2.8	1.5	706	8.4	93	481	255	4	93	123R6540	bc.pk	123Y6541	lc.pk	-135531	H	1	0213A54A	ESTs	693560	IMAGE Consortium	AA239254.1		mx89g05	Passed	AA239254	693560	pT7T3D-Pac
022PB8ZY	5735	2.8	1.5	702	6.9	83	478	253	3.7	83	123R6540	bc.pk	123Y6541	lc.pk	-133528	H	9	021UA53P	macrophage activation 2	595951	IMAGE Consortium	AA140542.1		mq98b04	Passed	AA140542	595951	pT7T3D-Pac
022PB8ZY	706	2.8	1.5	690	7.2	97	463	245	3.6	97	123R6540	bc.pk	123Y6541	lc.pk	-131456	C	7	021EA534	Public domain EST	456493	IMAGE Consortium	AA023390.1		mh72d07	Passed	NA	456493	pT7T3D-Pac
022PB8ZY	7636	2.8	1.5	684	6.7	61	459	243	3.8	61	123R6540	bc.pk	123Y6541	lc.pk	-132113	B	8	0214A53B	ESTs	469076	IMAGE Consortium	AA036267.1		mi72c11	Passed	AA036267	469076	pT7T3D-Pac
022PB8ZY	6283	2.8	1.5	672	7.4	62	457	242	4	62	123R6540	bc.pk	123Y6541	lc.pk	-135723	H	1	021HA54C	RIKEN cDNA 2900019C14 gene	695447	IMAGE Consortium	AA220498.1		my10d12	Passed	AA220498	695447	pT7T3D-Pac
022PB8ZY	3650	2.9	1.5	670	7.1	87	434	230	4	87	123R6540	bc.pk	123Y6541	lc.pk	-134206	A	4	021EA53X	"ESTs, Highly similar to TVRTRR protein kinase [R.norvegicus]"	621787	IMAGE Consortium	AA177344.1		mt22b10	Passed	AA177344	621787	pT7T3D-Pac
022PB8ZY	779	2.8	1.5	644	6.2	80	438	232	3.4	80	123R6540	bc.pk	123Y6541	lc.pk	-131744	C	9	021ZA537	RIKEN cDNA 2610529H08 gene	463477	IMAGE Consortium	AA028628.1		mi14b07	Passed	AA028628	463477	pT7T3D-Pac
022PB8ZY	6377	2.8	1.5	633	7.5	91	423	224	3.9	91	123R6540	bc.pk	123Y6541	lc.pk	-136090	F	9	0219A54G	RIKEN cDNA 1300006N24 gene	723166	IMAGE Consortium	AA254483.1		va17a12	Passed	AA254483	723166	pT7T3D-Pac
022PB8ZY	8115	2.8	1.5	588	7.3	84	393	208	4.1	84	123R6540	bc.pk	123Y6541	lc.pk	-134028	B	6	0210A53V	RIKEN cDNA 1110059H15 gene	618863	IMAGE Consortium	AA170446.1		ms90f12	Passed	AA170446	618863	pT7T3D-Pac
022PB8ZY	5565	2.8	1.5	583	5.6	72	395	209	3.4	72	123R6540	bc.pk	123Y6541	lc.pk	-132853	H	5	021HA53I	vacuolar adenosine triphosphatase subunit C	484433	IMAGE Consortium	AA073887.1		mk02d09	Passed	AA073887	484433	pT7T3D-Pac
022PB8ZY	1245	2.9	1.5	476	5.4	98	313	166	3	98	123R6540	bc.pk	123Y6541	lc.pk	-133608	G	5	0211A53Q	"ESTs, Moderately similar to autosomal highly conserved protein [H.sapiens]"	599069	IMAGE Consortium	AA168967.1		mr31f03	Passed	AA168967	599069	pT7T3D-Pac
022PB8ZY	5342	2.8	1.5	453	5	96	304	161	2.9	96	123R6540	bc.pk	123Y6541	lc.pk	-131965	F	3	021DA539	RIKEN cDNA 3110031B13 gene	472424	IMAGE Consortium	AA036387.1		mi75c05	Passed	AA036387	472424	pT7T3D-Pac
022PB8ZY	2982	2.9	1.5	435	4.5	96	283	150	2.7	96	123R6540	bc.pk	123Y6541	lc.pk	-131533	A	12	021LA535	centrin 2	459822	IMAGE Consortium	AA027609.1		mi08a04	Passed	AA027609	459822	pT7T3D-Pac
022PB8ZY	2179	2.8	1.5	420	6.3	94	285	151	3.3	94	123R6540	bc.pk	123Y6541	lc.pk	-137244	G	1	021SA54T	caspase 1	550766	IMAGE Consortium	AI326615.1	9 1.0 cM	mn84c08	Passed	AI326615	550766	pBlueScriptSK-
022PB8ZY	1979	2.8	1.5	347	4.9	93	232	123	2.7	93	123R6540	bc.pk	123Y6541	lc.pk	-136533	C	9	0218A54L	RIKEN cDNA 9030425C21 gene	749579	IMAGE Consortium	AA288576.1		vb21d06	Passed	AA288576	749579	pT7T3D-Pac
022PB8ZY	2806	2.9	1.5	945	8.5	84	612	324	4.7	84	123R6540	bc.pk	123Y6541	lc.pk	-130834	G	8	0218A52X	Max dimerization protein 5	424329	IMAGE Consortium	W98402.1	2	mg20d05	Passed	W98402	424329	pT7T3D-Pac
022PB8ZY	7838	2.8	1.5	894	9.1	83	604	320	4.8	83	123R6540	bc.pk	123Y6541	lc.pk	-132924	F	4	021OA53J	RIKEN cDNA 1700048E23 gene	573302	IMAGE Consortium	AI587912.1		mp57a08	Passed	AI587912	573302	pT7T3D-Pac
022PB8ZY	3993	2.9	1.5	809	8	84	532	282	4.6	84	123R6540	bc.pk	123Y6541	lc.pk	-135572	C	6	021AA54B	cAMP responsive element binding protein 3	680426	IMAGE Consortium	AA237169.1		mx17a02	Passed	AA237169	680426	pT7T3D-Pac
022PB8ZY	3121	2.8	1.5	592	5.6	79	406	215	3.2	79	123R6540	bc.pk	123Y6541	lc.pk	-132095	A	2	0214A53B	transducer of ErbB-2.1	468859	IMAGE Consortium	AA036170.1		mi70b10	Passed	AA036170	468859	pT7T3D-Pac
022PB8ZY	3501	2.8	1.5	574	6.2	98	389	206	3.5	98	123R6540	bc.pk	123Y6541	lc.pk	-133609	G	6	0211A53Q	RIKEN cDNA 5031415C07 gene	596825	IMAGE Consortium	AA138563.1		mr08b09	Passed	AA138563	596825	pT7T3D-Pac
022PB8ZY	6615	2.8	1.5	574	7.5	74	389	206	3.8	74	123R6540	bc.pk	123Y6541	lc.pk	-137045	F	5	0217A54Q	Public domain EST	818942	IMAGE Consortium	AA434916.1		ve22g08	Passed	NA	818942	pT7T3D-Pac
022PB8ZY	8661	2.8	1.5	475	5.1	88	317	168	3	88	123R6540	bc.pk	123Y6541	lc.pk	-136207	H	6	021GA54H	Public domain EST	734829	IMAGE Consortium	AA259386.1		va50f11	Passed	NA	734829	pT7T3D-Pac
022PB8ZY	6893	2.9	1.5	470	4.5	98	309	164	2.7	98	123R6540	bc.pk	123Y6541	lc.pk	-129146	B	10	021XA52G	"ESTs, Moderately similar to KIAA1029 protein [H.sapiens]"	330825	IMAGE Consortium	W14925.1		mb29d05	Passed	W14925	330825	pT7T3D-Pac
022PB8ZY	3610	2.8	1.5	468	6	100	315	167	3.3	100	123R6540	bc.pk	123Y6541	lc.pk	-134042	C	8	0210A53V	ESTs	619745	IMAGE Consortium	AA172771.1		ms99h09	Passed	AA172771	619745	pT7T3D-Pac
022PB8ZY	8825	2.9	1.5	467	5.7	94	304	161	3.4	94	123R6540	bc.pk	123Y6541	lc.pk	-136858	F	10	021TA54O	RIKEN cDNA 2900024N03 gene	764643	IMAGE Consortium	AA273907.1		vb94d02	Passed	AA273907	764643	pT7T3D-Pac
022PB8ZY	6385	2.8	1.5	456	5.7	93	308	163	3.1	93	123R6540	bc.pk	123Y6541	lc.pk	-136130	B	1	021GA54H	gamma-glutamyl hydrolase	733456	IMAGE Consortium	AA259661.1		va36c09	Passed	AA259661	733456	pT7T3D-Pac
022PB8ZY	1411	2.7	1.5	450	5.4	79	309	164	2.8	79	123R6540	bc.pk	123Y6541	lc.pk	-134275	G	1	021EA53X	RIKEN cDNA 4930418P06 gene	637891	IMAGE Consortium	AA189583.1		mt97h10	Passed	AA189583	637891	pT7T3D-Pac
022PB8ZY	2284	2.8	1.5	431	3.7	85	287	152	2.3	85	123R6540	bc.pk	123Y6541	lc.pk	-128749	A	8	0215A52C	RIKEN cDNA 2810021O14 gene	833601	IMAGE Consortium	AA432967.1		ve91f05	Passed	AA432967	833601	pSport
022PB8ZY	8020	2.8	1.5	405	5.1	88	275	146	3	88	123R6540	bc.pk	123Y6541	lc.pk	-133647	B	8	0218A53R	RIKEN cDNA 2610528A15 gene	597479	IMAGE Consortium	AI893025.1		mr14h12	Passed	AI893025	597479	pT7T3D-Pac
022PB8ZY	8108	2.8	1.5	327	4.4	96	221	117	2.5	96	123R6540	bc.pk	123Y6541	lc.pk	-134002	H	4	021TA53U	axotrophin	634931	IMAGE Consortium	AA164038.1		mt67b06	Passed	AA164038	634931	pT7T3D-Pac
022PB8ZY	7461	2.8	1.5	196	2.8	98	134	71	1.9	98	123R6540	bc.pk	123Y6541	lc.pk	-131419	H	6	0217A533	RIKEN cDNA 1110018L13 gene	445520	IMAGE Consortium	AA017918.1		mh46a05	Passed	AA017918	445520	pT7T3D-Pac
022PB8ZY	3844	2.8	1.5	1009	8.5	90	687	364	5.3	90	123R6540	bc.pk	123Y6541	lc.pk	-134976	A	8	021RA545	Public domain EST	903335	IMAGE Consortium	AA518231.1		vi09h12	Passed	NA	903335	pT7T3D-Pac
022PB8ZY	3885	2.9	1.5	425	5.1	96	279	148	2.9	96	123R6540	bc.pk	123Y6541	lc.pk	-135142	G	6	021YA546	ESTs	671867	IMAGE Consortium	AA242316.1		mw26h06	Passed	AA242316	671867	pT7T3D-Pac
022PB8ZY	8172	2.9	1.5	403	5.5	95	264	140	3.3	95	123R6540	bc.pk	123Y6541	lc.pk	-134250	D	12	021EA53X	ESTs	636837	IMAGE Consortium	AA183078.1		mt86h11	Passed	AA183078	636837	pT7T3D-Pac
022PB8ZY	7566	2.8	1.5	394	6.1	98	268	142	3.3	98	123R6540	bc.pk	123Y6541	lc.pk	-131830	B	12	0216A538	RIKEN cDNA 3300001M20 gene	608410	IMAGE Consortium	AA168066.1		ms29g06	Passed	AA168066	608410	pBlueScriptSK-
022PB8ZY	3366	2.9	1.5	537	5.4	90	347	184	3.1	90	123R6540	bc.pk	123Y6541	lc.pk	-133063	A	12	0212A53L	"ESTs, Highly similar to protein associated with Myc [H.sapiens]"	575965	IMAGE Consortium	AA119999.1		mp84h07	Passed	AA119999	575965	pT7T3D-Pac
022PB8ZY	2437	2.9	1.5	370	3.5	97	241	128	2.3	97	123R6540	bc.pk	123Y6541	lc.pk	-129366	E	2	021BA52I	"Mus musculus tyrosine phosphatase LAR (Ptprf) mRNA, complete cds"	333418	IMAGE Consortium	W16354.1		mb56c06	Passed	W16354	333418	pT7T3D-Pac
022PB8ZY	5250	2.8	1.5	376	4.1	93	251	133	2.5	93	123R6540	bc.pk	123Y6541	lc.pk	-131592	F	11	021LA535	ESTs	463186	IMAGE Consortium	AA030405.1		mi11a06	Passed	AA030405	463186	pT7T3D-Pac
022PB8ZY	8289	2.7	1.4	1224	13.8	93	850	450	6.8	93	123R6540	bc.pk	123Y6541	lc.pk	-134722	D	6	0216A542	"RAB18, member RAS oncogene family"	851551	IMAGE Consortium	AA461854.1	18 7.5 cM	vf95f04	Passed	AA461854	851551	pT7T3D-Pac
022PB8ZY	7120	2.6	1.4	1187	9.6	98	856	453	5.8	98	123R6540	bc.pk	123Y6541	lc.pk	-130055	F	8	021OA52P	lupus nephritis-associated peptide 1	403728	IMAGE Consortium	W82212.1		me99g01	Multiple Bands	W82212	403728	pT7T3D-Pac
022PB8ZY	7938	2.6	1.4	677	7.7	72	497	263	4.8	72	123R6540	bc.pk	123Y6541	lc.pk	-133315	F	12	021GA53N	ESTs	574633	IMAGE Consortium	AA125251.1		mp71b01	Passed	AA125251	574633	pT7T3D-Pac
022PB8ZY	4997	2.7	1.4	1183	11.2	93	837	443	6.2	93	123R6540	bc.pk	123Y6541	lc.pk	-130583	B	9	021UA52V	AU RNA-binding protein/enoyl-coenzyme A hydratase	408400	IMAGE Consortium	AI893340.1		mf49c09	Passed	AI893340	408400	pT7T3D-Pac
022PB8ZY	402	2.6	1.4	1174	9.3	84	865	458	5.2	84	123R6540	bc.pk	123Y6541	lc.pk	-130237	E	11	0212A52R	cDNA sequence AB017026	403493	IMAGE Consortium	W81823.1		me97d03	Passed	W81823	403493	pT7T3D-Pac
022PB8ZY	2722	2.6	1.4	3742	25.9	83	2736	1448	16.4	83	123R6540	bc.pk	123Y6541	lc.pk	-130498	C	8	021NA52U	Public domain EST	422094	IMAGE Consortium	W97346.1		mf96a04	Passed	NA	422094	pT7T3D-Pac
022PB8ZY	4844	2.7	1.4	666	6.8	85	466	247	3.7	85	123R6540	bc.pk	123Y6541	lc.pk	-129978	H	3	021HA52O	Sir2 alpha	385901	IMAGE Consortium	W62273.1		md97b03	Passed	W62273	385901	pT7T3D-Pac
022PB8ZY	8552	2.6	1.4	3748	44.6	86	2740	1450	25.2	86	123R6540	bc.pk	123Y6541	lc.pk	-135774	D	4	021OA54D	Finkel-Biskis-Reilly murine sarcoma virus (FBR-MuSV) ubiquitously expressed (fox derived)	698100	IMAGE Consortium	AA239437.1	19 3.0 cM	my38a07	Passed	AA239437	698100	pT7T3D-Pac
022PB8ZY	2461	2.6	1.4	1162	9.4	84	858	454	5.4	84	123R6540	bc.pk	123Y6541	lc.pk	-129462	E	2	021IA52J	RIKEN cDNA 2810423O19 gene	333486	IMAGE Consortium	AI391240.1		mb57a04	Passed	AI391240	333486	pT7T3D-Pac
022PB8ZY	1846	2.6	1.4	4112	40.2	82	2938	1555	19.7	82	123R6540	bc.pk	123Y6541	lc.pk	-136004	G	7	0212A54F	cell division cycle 42 homolog (S. cerevisiae)	721518	IMAGE Consortium	AA266975.1	4 66.75 cM	mz99a04	Passed	AA266975	721518	pT7T3D-Pac
022PB8ZY	5193	2.7	1.4	636	5.4	85	449	238	3.4	85	123R6540	bc.pk	123Y6541	lc.pk	-131370	D	5	0217A533	stimulated by retinoic acid gene 6	442048	IMAGE Consortium	AA015434.1		mh09g09	Passed	AA015434	442048	pT7T3D-Pac
022PB8ZY	2588	2.6	1.4	3672	25.8	87	2693	1425	14.4	87	123R6540	bc.pk	123Y6541	lc.pk	-129967	G	4	021HA52O	"interferon alpha responsive gene, 15 kDa"	374631	IMAGE Consortium	W59393.1		md79f08	Passed	W59393	374631	pT7T3D-Pac
022PB8ZY	7943	2.6	1.4	1170	12.9	94	861	456	7.5	94	123R6540	bc.pk	123Y6541	lc.pk	-133337	H	10	021GA53N	"ESTs, Weakly similar to Y286_HUMAN HYPOTHETICAL PROTEIN KIAA0286 [H.sapiens]"	577528	IMAGE Consortium	AA138012.1		mq02a09	Passed	AA138012	577528	pT7T3D-Pac
022PB8ZY	4034	2.6	1.4	687	6.7	93	502	266	4.4	93	123R6540	bc.pk	123Y6541	lc.pk	-135738	A	4	021OA54D	secretory carrier membrane protein 2	697912	IMAGE Consortium	AA239100.1		my36a09	Passed	AA239100	697912	pT7T3D-Pac
022PB8ZY	7166	2.7	1.4	1149	9.4	92	805	426	5.6	92	123R6540	bc.pk	123Y6541	lc.pk	-130242	F	4	0212A52R	RIKEN cDNA 1810041M12 gene	403932	IMAGE Consortium	W82174.1		mf02g07	Passed	W82174	403932	pT7T3D-Pac
022PB8ZY	8968	2.6	1.4	1145	16.9	89	835	442	8.5	89	123R6540	bc.pk	123Y6541	lc.pk	-137335	F	8	021ZA54U	"proteasome (prosome, macropain) subunit, alpha type 7"	550898	IMAGE Consortium	AA098608.1		mn85g02	Passed	AA098608	550898	pBlueScriptSK-
022PB8ZY	187	2.7	1.4	1130	10.2	100	795	421	5.2	100	123R6540	bc.pk	123Y6541	lc.pk	-129389	G	1	021BA52I	glioblastoma amplified sequence	333579	IMAGE Consortium	W15931.1		mb58b02	Passed	W15931	333579	pT7T3D-Pac
022PB8ZY	8623	2.7	1.4	1126	12.3	97	782	414	6.8	97	123R6540	bc.pk	123Y6541	lc.pk	-136059	D	2	0219A54G	ESTs	720031	IMAGE Consortium	AA255275.1		mz83f04	Passed	AA255275	720031	pT7T3D-Pac
022PB8ZY	1423	2.7	1.4	6406	61.4	72	4560	2413	32.8	72	123R6540	bc.pk	123Y6541	lc.pk	-134323	C	1	021LA53Y	Public domain EST	637536	IMAGE Consortium	AA184744.1		mt94c01	Multiple Bands	NA	637536	pT7T3D-Pac
022PB8ZY	4496	2.7	1.4	3644	39	89	2562	1356	18.8	89	123R6540	bc.pk	123Y6541	lc.pk	-40161	C	4	021Q9974	Control: YCFR 6 {YC 6.2000.X}	YC 6.2000.X	Controls					NA	NA	NA
022PB8ZY	5549	2.7	1.4	1229	13.5	83	871	461	7	83	123R6540	bc.pk	123Y6541	lc.pk	-132785	B	9	021HA53I	"ESTs, Weakly similar to Ylr419wp [S.cerevisiae]"	493295	IMAGE Consortium	AI595206.1		mk18f12	Passed	AI595206	493295	pT7T3D-Pac
022PB8ZY	3195	2.7	1.4	3505	36.8	83	2489	1317	19.3	83	123R6540	bc.pk	123Y6541	lc.pk	-132386	A	6	021PA53E	Public domain EST	483815	IMAGE Consortium	AA061508.1		mj94h12	Passed	NA	483815	pT7T3D-Pac
022PB8ZY	7269	2.6	1.4	3874	29.1	89	2833	1499	18	89	123R6540	bc.pk	123Y6541	lc.pk	-130652	H	6	021UA52V	CD24a antigen	421150	IMAGE Consortium	W98974.1	10 26.0 cM	mf86a12	Passed	W98974	421150	pT7T3D-Pac
022PB8ZY	2569	2.7	1.4	1111	8.6	74	774	410	5.1	74	123R6540	bc.pk	123Y6541	lc.pk	-129893	A	2	021HA52O	ESTs	390171	IMAGE Consortium	W70705.1		me42f02	Passed	W70705	390171	pT7T3D-Pac
022PB8ZY	8176	2.7	1.4	1162	15	92	812	430	7.7	92	123R6540	bc.pk	123Y6541	lc.pk	-134270	F	8	021EA53X	RIKEN cDNA 5930426I11 gene	636766	IMAGE Consortium	AA183061.1		mt86a12	Passed	AA183061	636766	pT7T3D-Pac
022PB8ZY	6230	2.7	1.4	700	7.4	91	498	264	4.1	91	123R6540	bc.pk	123Y6541	lc.pk	-145945	F	3	0213A54A	EST AI463102	692827	IMAGE Consortium	AA238488.1		mx82b10	Passed	AA238488	692827	pT7T3D-Pac
022PB8ZY	8443	2.7	1.4	1101	13.2	96	761	403	6.9	96	123R6540	bc.pk	123Y6541	lc.pk	-135342	H	2	021CA548	"RAB4B, member RAS oncogene family"	659939	IMAGE Consortium	AA219986.1		mv65f06	Passed	AA219986	659939	pT7T3D-Pac
022PB8ZY	8775	2.6	1.4	4689	52	86	3436	1818	28.5	86	123R6540	bc.pk	123Y6541	lc.pk	-136662	F	6	021FA54M	"DNA fragmentation factor, 40 kD, beta subunit"	765890	IMAGE Consortium	AA277912.1		vc08c02	Passed	AA277912	765890	pT7T3D-Pac
022PB8ZY	4312	2.6	1.4	6862	60.7	89	4912	2599	33.1	89	123R6540	bc.pk	123Y6541	lc.pk	-136844	E	8	021TA54O	ESTs	765512	IMAGE Consortium	AA274737.1		vc04c05	Passed	AA274737	765512	pT7T3D-Pac
022PB8ZY	3637	2.6	1.4	711	6.8	89	508	269	4.1	89	123R6540	bc.pk	123Y6541	lc.pk	-134156	E	2	0217A53W	RIKEN cDNA 4833420G17 gene	634400	IMAGE Consortium	AA185444.1		mt61e05	Passed	AA185444	634400	pT7T3D-Pac
022PB8ZY	5315	2.6	1.4	4757	39.7	83	3473	1838	21.9	83	123R6540	bc.pk	123Y6541	lc.pk	-131851	D	9	0216A538	"proteasome (prosome, macropain) 26S subunit, ATPase, 4"	466254	IMAGE Consortium	AA033306.1		mi43a04	Passed	AA033306	466254	pT7T3D-Pac
022PB8ZY	6954	2.7	1.4	7032	70.6	85	5000	2646	38.3	85	123R6540	bc.pk	123Y6541	lc.pk	-129388	F	12	021BA52I	"ESTs, Weakly similar to KIAA1537 protein [H.sapiens]"	337206	IMAGE Consortium	W36861.1		mb95g04	Passed	W36861	337206	pT7T3D-Pac
022PB8ZY	3282	2.6	1.4	623	4.6	79	457	242	3.2	79	123R6540	bc.pk	123Y6541	lc.pk	-132728	E	12	021AA53H	"ESTs, Moderately  similar to SAV PROTEIN [Sulfolobus acidocaldarius]"	484183	IMAGE Consortium	AA080005.1		mj98h04	Passed	AA080005	484183	pT7T3D-Pac
022PB8ZY	246	2.6	1.4	1154	11.4	90	833	441	6	90	123R6540	bc.pk	123Y6541	lc.pk	-129615	A	11	021WA52L	RIKEN cDNA 1810041F13 gene	354215	IMAGE Consortium	W44037.1		mc73h12	Passed	W44037	354215	pT7T3D-Pac
022PB8ZY	8684	2.6	1.4	7363	71.8	72	5278	2793	39.8	72	123R6540	bc.pk	123Y6541	lc.pk	-136301	H	4	021NA54I	Public domain EST	746888	IMAGE Consortium	AI607694.1		va92c05	Passed	NA	746888	pT7T3D-Pac
022PB8ZY	5830	2.7	1.4	616	7.5	63	434	230	4.2	63	123R6540	bc.pk	123Y6541	lc.pk	-133909	H	7	021MA53T	ESTs	620819	IMAGE Consortium	AA178322.1		mt12b06	Passed	AA178322	620819	pT7T3D-Pac
022PB8ZY	8873	2.7	1.4	599	8	65	427	226	4.7	65	123R6540	bc.pk	123Y6541	lc.pk	-137050	F	10	0217A54Q	ESTs	806753	IMAGE Consortium	AA404124.1		vd78h09	Passed	AA404124	806753	pT7T3D-Pac
022PB8ZY	870	2.6	1.4	576	5.4	100	415	220	3.4	100	123R6540	bc.pk	123Y6541	lc.pk	-132104	A	11	0214A53B	stanniocalcin	474298	IMAGE Consortium	AI614669.1		mi94g06	Passed	AI614669	474298	pT7T3D-Pac
022PB8ZY	4113	2.7	1.4	3412	30.2	90	2366	1252	16.3	90	123R6540	bc.pk	123Y6541	lc.pk	-136051	C	6	0219A54G	RIKEN cDNA 0610016L08 gene	733988	IMAGE Consortium	AA268398.1		va41g11	Multiple Bands	AA268398	733988	pT7T3D-Pac
022PB8ZY	8785	2.7	1.4	3286	34.2	86	2271	1202	20.4	86	123R6540	bc.pk	123Y6541	lc.pk	-136706	B	2	021MA54N	RIKEN cDNA 2610510E10 gene	749259	IMAGE Consortium	AA290444.1		vb18b02	Passed	AA290444	749259	pT7T3D-Pac
022PB8ZY	7658	2.7	1.4	3279	33.8	92	2313	1224	18.5	92	123R6540	bc.pk	123Y6541	lc.pk	-132205	B	4	021BA53C	cyclin I	476702	IMAGE Consortium	AA050559.1		mj20g08	Passed	AA050559	476702	pT7T3D-Pac
022PB8ZY	5449	2.7	1.4	1245	11.1	100	880	466	6.3	100	123R6540	bc.pk	123Y6541	lc.pk	-132393	B	1	021PA53E	"heat shock protein, 110 kDa"	481204	IMAGE Consortium	AA064326.1		mj67g03	Passed	AA064326	481204	pT7T3D-Pac
022PB8ZY	6297	2.7	1.4	688	8.6	90	481	255	4.5	90	123R6540	bc.pk	123Y6541	lc.pk	-135775	D	5	021OA54D	ESTs	718495	IMAGE Consortium	AI464609.1		mz67f04	Passed	AI464609	718495	pT7T3D-Pac
022PB8ZY	8354	2.7	1.4	1027	12.4	91	710	376	6.5	91	123R6540	bc.pk	123Y6541	lc.pk	-134984	B	4	021RA545	"ESTs, Weakly similar to JAK3 MOUSE TYROSINE-PROTEIN KINASE JAK3 [M.musculus]"	902096	IMAGE Consortium	AA516559.1		vh96a05	Passed	AA516559	902096	pT7T3D-Pac
022PB8ZY	6342	2.7	1.4	575	6.8	74	408	216	3.8	74	123R6540	bc.pk	123Y6541	lc.pk	-135948	B	11	0212A54F	Cdk5 and Abl enzyme substrate	699411	IMAGE Consortium	AA245350.1		my51h02	Passed	AA245350	699411	pT7T3D-Pac
022PB8ZY	4112	2.6	1.4	3254	26.8	89	2354	1246	15.3	89	123R6540	bc.pk	123Y6541	lc.pk	-136049	C	4	0219A54G	RIKEN cDNA 2610318N02 gene	733738	IMAGE Consortium	AA272878.1		va39c06	Passed	AA272878	733738	pT7T3D-Pac
022PB8ZY	8941	2.7	1.4	3161	37.8	100	2218	1174	16.7	100	123R6540	bc.pk	123Y6541	lc.pk	-137233	F	2	021SA54T	cyclin G	523713	IMAGE Consortium	AA067318.1	11 B1.1	mm37f05	Passed	AA067318	523713	pBlueScriptSK-
022PB8ZY	72	2.6	1.4	3160	21.9	89	2311	1223	13.4	89	123R6540	bc.pk	123Y6541	lc.pk	-128920	G	11	021CA52D	"ESTs, Moderately similar to T00076 hypothetical protein KIAA0462 [H.sapiens]"	790071	IMAGE Consortium	AA388068.1		vc88b08	Passed	AA388068	790071	pSport1
022PB8ZY	7527	2.6	1.4	1247	11.1	92	903	478	6	92	123R6540	bc.pk	123Y6541	lc.pk	-131682	F	6	021SA536	src homology 2 domain-containing transforming protein D	466339	IMAGE Consortium	AA033417.1		mi43h10	Passed	AA033417	466339	pT7T3D-Pac
022PB8ZY	1385	2.7	1.4	1116	11	61	771	408	5.7	61	123R6540	bc.pk	123Y6541	lc.pk	-134163	E	9	0217A53W	growth factor receptor bound protein 2	622019	IMAGE Consortium	AA183927.1	11 75.0 cM	mt24f06	Passed	AA183927	622019	pT7T3D-Pac
022PB8ZY	6984	2.6	1.4	1120	10.6	85	805	426	6.1	85	123R6540	bc.pk	123Y6541	lc.pk	-129508	H	12	021IA52J	RIKEN cDNA 2610306D21 gene	337127	IMAGE Consortium	W20777.1		mb94h12	Passed	W20777	337127	pT7T3D-Pac
022PB8ZY	861	2.7	1.4	734	7.6	82	519	275	4.1	82	123R6540	bc.pk	123Y6541	lc.pk	-132075	G	5	021XA53A	"ESTs, Highly similar to AF186469 1 TM6P1 [R.norvegicus]"	477988	IMAGE Consortium	AA049432.1		mj34c03	Passed	AA049432	477988	pT7T3D-Pac
022PB8ZY	3507	2.7	1.4	1021	9.2	92	718	380	5.2	92	123R6540	bc.pk	123Y6541	lc.pk	-133633	A	6	0218A53R	cullin 3	598918	IMAGE Consortium	AA162800.1		mr29g12	Passed	AA162800	598918	pT7T3D-Pac
022PB8ZY	8480	2.7	1.4	738	8.8	94	514	272	4.6	94	123R6540	bc.pk	123Y6541	lc.pk	-135487	D	4	0213A54A	RIKEN cDNA 9130022E05 gene	680307	IMAGE Consortium	AI451825.1		mx15h02	Passed	AI451825	680307	pT7T3D-Pac
022PB8ZY	1809	2.6	1.4	740	8.5	66	532	282	4.6	66	123R6540	bc.pk	123Y6541	lc.pk	-135859	C	5	021VA54E	RIKEN cDNA 5730511P15 gene	721256	IMAGE Consortium	AA267016.1		mz96c05	Multiple Bands	AA267016	721256	pT7T3D-Pac
022PB8ZY	3196	2.6	1.4	12754	124.8	77	9268	4904	63.1	77	123R6540	bc.pk	123Y6541	lc.pk	-132388	A	8	021PA53E	guanosine diphosphate (GDP) dissociation ihibitor 1	482355	IMAGE Consortium	AA060905.1	X 29.83 cM	mj79h02	Passed	AA060905	482355	pT7T3D-Pac
022PB8ZY	1780	2.7	1.4	13536	117.7	64	9370	4958	56.1	64	123R6540	bc.pk	123Y6541	lc.pk	-135741	A	7	021OA54D	kinesin light chain 2	698302	IMAGE Consortium	AA239281.1	19 9.0 cM	my40a12	Passed	AA239281	698302	pT7T3D-Pac
022PB8ZY	4509	2.6	1.4	19689	224.7	88	14511	7678	103.4	88	123R6540	bc.pk	123Y6541	lc.pk	-156346	G	6	021Q9974	Control: Mouse Complex Target (multi tissue) {CT 11.2000.X}	CT 11.2000.X	Controls					NA	NA	NA
022PB8ZY	8841	2.7	1.4	773	9.4	97	534	283	4.8	97	123R6540	bc.pk	123Y6541	lc.pk	-136926	D	6	0210A54P	butyrate-induced transcript 1	764398	IMAGE Consortium	AA277176.1		vb91e12	Passed	AA277176	764398	pT7T3D-Pac
022PB8ZY	7657	2.7	1.4	782	8.3	91	548	290	5	91	123R6540	bc.pk	123Y6541	lc.pk	-132203	B	2	021BA53C	RIKEN cDNA 2310042L06 gene	476694	IMAGE Consortium	AA050504.1		mj20g04	Passed	AA050504	476694	pT7T3D-Pac
022PB8ZY	8499	2.7	1.4	784	9.8	88	548	290	5.6	88	123R6540	bc.pk	123Y6541	lc.pk	-135560	B	6	021AA54B	general transcription factor II I	694365	IMAGE Consortium	AA220113.1	5 75.0 cM	mx98b11	Passed	AA220113	694365	pT7T3D-Pac
022PB8ZY	4508	2.6	1.4	20179	220.3	66	14932	7901	106.3	66	123R6540	bc.pk	123Y6541	lc.pk	-156346	G	4	021Q9974	Control: Mouse Complex Target (multi tissue) {CT 11.2000.X}	CT 11.2000.X	Controls					NA	NA	NA
022PB8ZY	4565	2.6	1.4	1248	15	88	895	474	7.2	88	123R6540	bc.pk	123Y6541	lc.pk	-128858	B	9	021CA52D	chloride intracellular channel 4 (mitochondrial)	945014	IMAGE Consortium	AA537234.1		vj97a08	Passed	AA537234	945014	pSport
022PB8ZY	4770	2.7	1.4	6753	36.2	90	4689	2481	21	90	123R6540	bc.pk	123Y6541	lc.pk	-129674	F	11	021WA52L	"transglutaminase 2, C polypeptide"	352804	IMAGE Consortium	W34612.1	2 91.0 cM	mc59c03	Passed	W34612	352804	pT7T3D-Pac
022PB8ZY	4089	2.7	1.4	790	9	91	548	290	4.9	91	123R6540	bc.pk	123Y6541	lc.pk	-135955	C	6	0212A54F	RIKEN cDNA 1110034C16 gene	718033	IMAGE Consortium	AA261553.1		mz62h01	Multiple Bands	AA261553	718033	pT7T3D-Pac
022PB8ZY	691	2.6	1.4	791	6.4	64	580	307	3.8	64	123R6540	bc.pk	123Y6541	lc.pk	-131402	G	1	0217A533	"ESTs, Highly similar to unnamed protein product [H.sapiens]"	445864	IMAGE Consortium	AA020233.1		mh49e09	Passed	AA020233	445864	pT7T3D-Pac
022PB8ZY	6413	2.6	1.4	1264	12.9	99	907	480	7.2	99	123R6540	bc.pk	123Y6541	lc.pk	-136234	B	9	021NA54I	ESTs	747350	IMAGE Consortium	AA268133.1		va97a08	Passed	AA268133	747350	pT7T3D-Pac
022PB8ZY	1360	2.7	1.4	699	8	72	487	258	4	72	123R6540	bc.pk	123Y6541	lc.pk	-134065	E	7	0210A53V	"complement component 1, r subcomponent"	617816	IMAGE Consortium	AA175226.1	6	ms79g05	Passed	AA175226	617816	pT7T3D-Pac
022PB8ZY	6263	2.6	1.4	1020	9.8	96	740	392	5.7	96	123R6540	bc.pk	123Y6541	lc.pk	-135635	H	9	021AA54B	RIKEN cDNA 0610011N22 gene	681424	IMAGE Consortium	AA237757.1		mx27c09	Passed	AA237757	681424	pT7T3D-Pac
022PB8ZY	4030	2.7	1.4	799	6.8	85	568	301	4.5	85	123R6540	bc.pk	123Y6541	lc.pk	-135718	G	8	021HA54C	elastin	698181	IMAGE Consortium	AA239171.1	5 75.0 cM	my38h11	Passed	AA239171	698181	pT7T3D-Pac
022PB8ZY	1840	2.6	1.4	1102	11.1	78	805	426	6.1	78	123R6540	bc.pk	123Y6541	lc.pk	-135980	E	7	0212A54F	RIKEN cDNA 1700031C13 gene	721944	IMAGE Consortium	AI595326.1		va04e01	Passed	AI595326	721944	pT7T3D-Pac
022PB8ZY	7895	2.7	1.4	805	10.3	85	561	297	5.7	85	123R6540	bc.pk	123Y6541	lc.pk	-133145	H	10	0212A53L	absent in melanoma 1-like	576943	IMAGE Consortium	AA122529.1		mp95b04	Passed	AA122529	576943	pT7T3D-Pac
022PB8ZY	3408	2.6	1.4	809	8	84	599	317	4.8	84	123R6540	bc.pk	123Y6541	lc.pk	-133231	G	12	0219A53M	ESTs	581087	IMAGE Consortium	AA138659.1		mq39b12	Passed	AA138659	581087	pT7T3D-Pac
022PB8ZY	8986	2.6	1.4	1101	15.5	100	797	422	7.2	100	123R6540	bc.pk	123Y6541	lc.pk	-137407	D	8	0216A54V	trans-acting transcription factor 1	651823	IMAGE Consortium	AA212645.1	15	mu80b04	Passed	AA212645	651823	pBlueScriptSK-
022PB8ZY	1853	2.7	1.4	815	8.4	77	563	298	4.7	77	123R6540	bc.pk	123Y6541	lc.pk	-136030	A	9	0219A54G	RIKEN cDNA 1600019O04 gene	718812	IMAGE Consortium	AA265864.1		mz70g07	Passed	AA265864	718812	pT7T3D-Pac
022PB8ZY	7625	2.7	1.4	822	8	85	572	303	4.4	85	123R6540	bc.pk	123Y6541	lc.pk	-132068	F	10	021XA53A	ESTs	477484	IMAGE Consortium	AI510026.1		mj29a03	Passed	AI510026	477484	pT7T3D-Pac
022PB8ZY	2087	2.6	1.4	824	8.1	86	606	321	4.8	86	123R6540	bc.pk	123Y6541	lc.pk	-136965	G	9	0210A54P	"DNA segment, Chr 13, Wayne State University 64, expressed"	818419	IMAGE Consortium	AA434863.1		ve17d10	Passed	AA434863	818419	pT7T3D-Pac
022PB8ZY	5229	2.6	1.4	1017	8.5	95	737	390	5.2	95	123R6540	bc.pk	123Y6541	lc.pk	-131514	H	5	021EA534	RIKEN cDNA 1600012D06 gene	456716	IMAGE Consortium	AA023491.1		mh74e11	Passed	AA023491	456716	pT7T3D-Pac
022PB8ZY	4719	2.7	1.4	826	7.9	75	570	302	4.6	75	123R6540	bc.pk	123Y6541	lc.pk	-129477	F	5	021IA52J	apolipoprotein CIV	336398	IMAGE Consortium	W36685.1	7 4.0 cM	mb87c08	Passed	W36685	336398	pT7T3D-Pac
022PB8ZY	8743	2.7	1.4	1087	10.5	100	755	400	5.7	100	123R6540	bc.pk	123Y6541	lc.pk	-136538	D	2	0218A54L	vacuolar protein sorting 4b (yeast)	762176	IMAGE Consortium	AA277275.1		vb68e05	Passed	AA277275	762176	pT7T3D-Pac
022PB8ZY	7323	2.7	1.4	1016	9.1	90	710	376	5.4	90	123R6540	bc.pk	123Y6541	lc.pk	-130868	B	6	021FA52Y	RIKEN cDNA 0610039K10 gene	438906	IMAGE Consortium	AI466609.1		mg76a10	Passed	AI466609	438906	pT7T3D-Pac
022PB8ZY	3659	2.6	1.4	994	10.4	90	720	381	6	90	123R6540	bc.pk	123Y6541	lc.pk	-134236	C	10	021EA53X	ESTs	634792	IMAGE Consortium	AA154676.1		mt65e09	Passed	AA154676	634792	pT7T3D-Pac
022PB8ZY	7924	2.7	1.4	850	8.4	85	589	312	4.9	85	123R6540	bc.pk	123Y6541	lc.pk	-133263	B	8	021GA53N	RIKEN cDNA 3632413F13 gene	576991	IMAGE Consortium	AA122544.1		mp95f04	Passed	AA122544	576991	pT7T3D-Pac
022PB8ZY	167	2.7	1.4	858	7.4	82	606	321	4.3	82	123R6540	bc.pk	123Y6541	lc.pk	-129301	G	9	0214A52H	RIKEN cDNA 1810012I05 gene	316835	IMAGE Consortium	W11342.1		ma78f06	Passed	W11342	316835	pT7T3D-Pac
022PB8ZY	1144	2.6	1.4	992	8.9	100	729	386	5.5	100	123R6540	bc.pk	123Y6541	lc.pk	-133202	E	7	0219A53M	"ESTs, Highly similar to T08741 hypothetical protein DKFZp586G0518.1 [H.sapiens]"	577903	IMAGE Consortium	AA122863.1		mq06b04	Passed	AA122863	577903	pT7T3D-Pac
022PB8ZY	3477	2.6	1.4	860	9.4	89	635	336	5.6	89	123R6540	bc.pk	123Y6541	lc.pk	-133513	G	6	021UA53P	RIKEN cDNA 6130401J04 gene	599190	IMAGE Consortium	AA154392.1		mr32g04	Passed	AA154392	599190	pT7T3D-Pac
022PB8ZY	6811	2.6	1.4	717	7	75	523	277	4.3	75	123R6540	bc.pk	123Y6541	lc.pk	-128827	H	2	0215A52C	"DNA segment, Chr 7, ERATO Doi 684, expressed"	805046	IMAGE Consortium	AA397197.1		vd61a08	Passed	AA397197	805046	pSport
022PB8ZY	4429	2.6	1.4	863	11.4	96	621	329	5.5	96	123R6540	bc.pk	123Y6541	lc.pk	-137221	E	2	021SA54T	"ESTs, Weakly similar to T13609 hypothetical protein EG:87B1.6 - fruit fly [D.melanogaster]"	535886	IMAGE Consortium	AA105485.1		mm92c08	Passed	AA105485	535886	pBlueScriptSK-
022PB8ZY	3994	2.6	1.4	864	8.9	92	633	335	5.4	92	123R6540	bc.pk	123Y6541	lc.pk	-135574	C	8	021AA54B	"ESTs, Weakly similar to SYTC_HUMAN THREONYL-TRNA SYNTHETASE, CYTOPLASMIC [H.sapiens]"	694084	IMAGE Consortium	AA239050.1		mx95c03	Passed	AA239050	694084	pT7T3D-Pac
022PB8ZY	1132	2.6	1.4	7324	68.8	82	5244	2775	34	82	123R6540	bc.pk	123Y6541	lc.pk	-133154	A	7	0219A53M	"aldehyde dehydrogenase 2, mitochondrial"	579570	IMAGE Consortium	AA122975.1		mq23c10	Passed	AA122975	579570	pT7T3D-Pac
022PB8ZY	3337	2.7	1.4	3113	35.2	88	2173	1150	16.8	88	123R6540	bc.pk	123Y6541	lc.pk	-132957	A	2	021VA53K	RIKEN cDNA 1110014L17 gene	572466	IMAGE Consortium	AA109932.1		mp48c10	Passed	AA109932	572466	pT7T3D-Pac
022PB8ZY	1273	2.7	1.4	720	9.3	85	512	271	4.8	85	123R6540	bc.pk	123Y6541	lc.pk	-133724	A	1	021FA53S	ESTs	598456	IMAGE Consortium	AA163309.1		mr25a09	Passed	AA163309	598456	pT7T3D-Pac
022PB8ZY	8528	2.7	1.4	867	10.4	100	616	326	5.9	100	123R6540	bc.pk	123Y6541	lc.pk	-135678	D	4	021HA54C	zinc finger protein 93	718197	IMAGE Consortium	AA266357.1	7 5.25 cM	mz64d11	Passed	AA266357	718197	pT7T3D-Pac
022PB8ZY	6999	2.6	1.4	990	8.7	86	723	383	5.6	86	123R6540	bc.pk	123Y6541	lc.pk	-129574	F	6	021PA52K	"ESTs, Highly  similar to TYROSINE-PROTEIN KINASE JAK1 [Homo sapiens]"	347921	IMAGE Consortium	W29699.1		mc08d09	Passed	W29699	347921	pT7T3D-Pac
022PB8ZY	7092	2.7	1.4	986	8.3	82	701	371	5.2	82	123R6540	bc.pk	123Y6541	lc.pk	-129939	D	12	021HA52O	RIKEN cDNA 1300017E09 gene	388330	IMAGE Consortium	W70906.1		me23c06	Passed	W70906	388330	pT7T3D-Pac
022PB8ZY	695	2.6	1.4	874	7.5	76	638	338	4.3	76	123R6540	bc.pk	123Y6541	lc.pk	-131410	G	9	0217A533	RIKEN cDNA 1810030J04 gene	443596	IMAGE Consortium	AA015004.1		mh26a03	Passed	AA015004	443596	pT7T3D-Pac
022PB8ZY	1964	2.7	1.4	568	5.9	98	400	212	3.5	98	123R6540	bc.pk	123Y6541	lc.pk	-136479	G	3	0211A54K	ESTs	751693	IMAGE Consortium	AA396109.1		vb43d07	Passed	AA396109	751693	pT7T3D-Pac
022PB8ZY	5672	2.7	1.4	1080	10.2	90	755	400	5.6	90	123R6540	bc.pk	123Y6541	lc.pk	-133282	D	3	021GA53N	"ESTs, Highly  similar to ARGINYL-TRNA SYNTHETASE, MITOCHONDRIAL PRECURSOR [Saccharomyces cerevisiae]"	576572	IMAGE Consortium	AA119827.1		mp91a11	Passed	AA119827	576572	pT7T3D-Pac
022PB8ZY	8106	2.6	1.4	876	9.8	85	648	343	5.8	85	123R6540	bc.pk	123Y6541	lc.pk	-133986	F	12	021TA53U	RIKEN cDNA 4930538C18 gene	634825	IMAGE Consortium	AA163483.1		mt66b01	Passed	AA163483	634825	pT7T3D-Pac
022PB8ZY	2491	2.6	1.4	3025	27.1	79	2239	1185	14.5	79	123R6540	bc.pk	123Y6541	lc.pk	-129582	G	2	021PA52K	"Mus musculus adult male cerebellum cDNA, RIKEN full-length enriched library, clone:1500015L10, full insert sequence"	353957	IMAGE Consortium	W44112.1	8 34.5 cM	mc71d03	Passed	W44112	353957	pT7T3D-Pac
022PB8ZY	8598	2.6	1.4	1052	10.6	87	769	407	7.1	87	123R6540	bc.pk	123Y6541	lc.pk	-135949	B	12	0212A54F	"hemoglobin Z, beta-like embryonic chain"	718716	IMAGE Consortium	AA265716.1		mz69g07	Passed	AA265716	718716	pT7T3D-Pac
022PB8ZY	8682	2.6	1.4	982	11	89	710	376	6.5	89	123R6540	bc.pk	123Y6541	lc.pk	-136285	F	12	021NA54I	ESTs	747362	IMAGE Consortium	AA268218.1		va97c02	Passed	AA268218	747362	pT7T3D-Pac
022PB8ZY	8063	2.6	1.4	722	7.1	86	515	273	4.4	86	123R6540	bc.pk	123Y6541	lc.pk	-133817	H	10	021FA53S	"ESTs, Weakly similar to TIF1 protein [M.musculus]"	620839	IMAGE Consortium	AA178103.1		mt12d04	Passed	AA178103	620839	pT7T3D-Pac
022PB8ZY	2852	2.6	1.4	968	7.7	87	716	379	4.8	87	123R6540	bc.pk	123Y6541	lc.pk	-131022	G	4	021MA52Z	RIKEN cDNA 1110007M04 gene	424848	IMAGE Consortium	W98118.1		mg25g01	Passed	W98118	424848	pT7T3D-Pac
022PB8ZY	5457	2.7	1.4	1036	11.9	89	731	387	6.2	89	123R6540	bc.pk	123Y6541	lc.pk	-132421	D	5	021PA53E	ESTs	481405	IMAGE Consortium	AI595489.1		mj69h07	Passed	AI595489	481405	pT7T3D-Pac
022PB8ZY	4217	2.6	1.4	963	9	91	710	376	6	91	123R6540	bc.pk	123Y6541	lc.pk	-136462	E	10	0211A54K	v-crk avian sarcoma virus CT10 oncogene homolog-like	752201	IMAGE Consortium	AA289075.1		vb48f09	Passed	AA289075	752201	pT7T3D-Pac
022PB8ZY	800	2.6	1.4	723	7.3	86	525	278	3.8	86	123R6540	bc.pk	123Y6541	lc.pk	-131833	C	3	0216A538	RIKEN cDNA 1010001D01 gene	466644	IMAGE Consortium	AA030999.1		mi47a07	Passed	AA030999	466644	pT7T3D-Pac
022PB8ZY	8520	2.7	1.4	878	11.6	100	625	331	5.9	100	123R6540	bc.pk	123Y6541	lc.pk	-135638	H	12	021AA54B	ESTs	678831	IMAGE Consortium	AA250458.1		mw99d08	Passed	AA250458	678831	pT7T3D-Pac
022PB8ZY	3936	2.7	1.4	726	6.3	75	508	269	4.1	75	123R6540	bc.pk	123Y6541	lc.pk	-135340	G	12	021CA548	mitogen activated protein kinase kinase kinase 3	671038	IMAGE Consortium	AA239991.1		mw18a12	Passed	AA239991	671038	pT7T3D-Pac
022PB8ZY	3504	2.7	1.4	961	9.8	93	669	354	5.4	93	123R6540	bc.pk	123Y6541	lc.pk	-133615	G	12	0211A53Q	ESTs	597679	IMAGE Consortium	AA153223.1		mr17b04	Passed	AA153223	597679	pT7T3D-Pac
022PB8ZY	427	2.7	1.4	2950	27.3	97	2058	1089	14.1	97	123R6540	bc.pk	123Y6541	lc.pk	-130347	G	1	0219A52S	ESTs	406999	IMAGE Consortium	W83959.1		mf34h04	Passed	W83959	406999	pT7T3D-Pac
022PB8ZY	3342	2.7	1.4	1029	8.2	91	723	383	4.8	91	123R6540	bc.pk	123Y6541	lc.pk	-132967	A	12	021VA53K	zinc finger protein 148	575405	IMAGE Consortium	AA125037.1	16 21.1 cM	mp79b03	Passed	AA125037	575405	pT7T3D-Pac
022PB8ZY	8110	2.6	1.4	960	9.6	91	710	376	5.8	91	123R6540	bc.pk	123Y6541	lc.pk	-134006	H	8	021TA53U	RIKEN cDNA 2810013M15 gene	635025	IMAGE Consortium	AA163246.1		mt68b05	Passed	AA163246	635025	pT7T3D-Pac
022PB8ZY	5705	2.6	1.4	7685	75.6	62	5492	2906	37.3	62	123R6540	bc.pk	123Y6541	lc.pk	-133408	F	9	021NA53O	calpastatin	577089	IMAGE Consortium	AA123853.1		mp96f05	Passed	AA123853	577089	pT7T3D-Pac
022PB8ZY	1378	2.6	1.4	957	10.4	70	699	370	5.9	70	123R6540	bc.pk	123Y6541	lc.pk	-134137	C	7	0217A53W	"DNA segment, Chr 9, Wayne State University 20, expressed"	621815	IMAGE Consortium	AA177352.1	9 42.0 cM	mt22d12	Passed	AA177352	621815	pT7T3D-Pac
022PB8ZY	396	2.6	1.4	956	7.3	50	691	366	4.4	50	123R6540	bc.pk	123Y6541	lc.pk	-130213	C	11	0212A52R	RIKEN cDNA 2810402K13 gene	401773	IMAGE Consortium	W78544.1		me79d07	Passed	W78544	401773	pT7T3D-Pac
022PB8ZY	6121	2.7	1.4	881	7.7	90	614	325	4.5	90	123R6540	bc.pk	123Y6541	lc.pk	-135077	B	1	021YA546	ESTs	922216	IMAGE Consortium	AA512638.1		vj19e09	Passed	AA512638	922216	pT7T3D-Pac
022PB8ZY	7797	2.6	1.4	9021	80.8	81	6632	3509	47.8	81	123R6540	bc.pk	123Y6541	lc.pk	-132758	H	6	021AA53H	ESTs	572986	IMAGE Consortium	AA111560.1		mp53g06	Passed	AA111560	572986	pT7T3D-Pac
022PB8ZY	6053	2.6	1.4	917	9.3	95	670	355	5.1	95	123R6540	bc.pk	123Y6541	lc.pk	-134797	B	9	021DA543	RIKEN cDNA 2010012C09 gene	644825	IMAGE Consortium	AA210267.1		mu71b09	Passed	AA210267	644825	pT7T3D-Pac
022PB8ZY	2024	2.7	1.4	1315	13.8	85	926	490	7.3	85	123R6540	bc.pk	123Y6541	lc.pk	-136719	C	3	021MA54N	"DNA segment, Chr 19, ERATO Doi 410, expressed"	750379	IMAGE Consortium	AA396765.1		vb29f10	Passed	AA396765	750379	pT7T3D-Pac
022PB8ZY	2779	2.6	1.4	2906	19.9	95	2101	1112	11.4	95	123R6540	bc.pk	123Y6541	lc.pk	-130732	G	2	0211A52W	SEC22 vesicle trafficking protein-like 1 (S. cerevisiae)	426445	IMAGE Consortium	AA002301.1		mg42d07	Passed	AA002301	426445	pT7T3D-Pac
022PB8ZY	3930	2.7	1.4	730	8.9	90	506	268	4.5	90	123R6540	bc.pk	123Y6541	lc.pk	-135316	E	12	021CA548	"ESTs, Moderately similar to T46479 hypothetical protein DKFZp434A1535.1 [H.sapiens]"	670753	IMAGE Consortium	AA221871.1		mw15d01	Passed	AA221871	670753	pT7T3D-Pac
022PB8ZY	7696	2.7	1.4	933	9	79	661	350	5.4	79	123R6540	bc.pk	123Y6541	lc.pk	-132352	F	8	021IA53D	RIKEN cDNA 1110008P04 gene	480050	IMAGE Consortium	AA051515.1		mj55g02	Passed	AA051515	480050	pT7T3D-Pac
022PB8ZY	5272	2.6	1.4	2786	27.5	96	1988	1052	13.4	96	123R6540	bc.pk	123Y6541	lc.pk	-131683	F	7	021SA536	chromobox homolog 5 (Drosophila HP1a)	466632	IMAGE Consortium	AA030995.1		mi47a01	Passed	AA030995	466632	pT7T3D-Pac
022PB8ZY	7739	2.7	1.4	2778	29.9	91	1965	1040	15.6	91	123R6540	bc.pk	123Y6541	lc.pk	-132522	D	10	021WA53F	tumor necrosis factor induced protein 6	478579	IMAGE Consortium	AA051341.1	2	mj40d10	Passed	AA051341	478579	pT7T3D-Pac
022PB8ZY	6988	2.6	1.4	2750	20	89	1973	1044	12.6	89	123R6540	bc.pk	123Y6541	lc.pk	-129528	B	8	021PA52K	suppressor of Ty 6 homolog (S. cerevisiae)	333778	IMAGE Consortium	W15976.1	11 44.91 cM	mb60a06	Passed	W15976	333778	pT7T3D-Pac
022PB8ZY	8325	2.6	1.4	2652	27.3	100	1905	1008	13.8	100	123R6540	bc.pk	123Y6541	lc.pk	-134866	H	6	021DA543	RIKEN cDNA 1190008J14 gene	846155	IMAGE Consortium	AA415725.1		vf39d06	Passed	AA415725	846155	pT7T3D-Pac
022PB8ZY	4129	2.7	1.4	2602	20	96	1854	981	12.3	96	123R6540	bc.pk	123Y6541	lc.pk	-136119	A	2	021GA54H	Public domain EST	719522	IMAGE Consortium	AA254777.1		mz78c02	Passed	NA	719522	pT7T3D-Pac
022PB8ZY	3225	2.6	1.4	545	5.7	100	396	210	3.4	100	123R6540	bc.pk	123Y6541	lc.pk	-132506	C	6	021WA53F	ESTs	480219	IMAGE Consortium	AA058084.1		mj57f02	Passed	AA058084	480219	pT7T3D-Pac
022PB8ZY	1578	2.7	1.4	2567	21.1	87	1818	962	12.1	87	123R6540	bc.pk	123Y6541	lc.pk	-134931	E	11	021KA544	RIKEN cDNA 2700038D15 gene	871020	IMAGE Consortium	AA462323.1		vg67c07	Passed	AA462323	871020	pT7T3D-Pac
022PB8ZY	473	2.7	1.4	2552	25.8	100	1774	939	12.2	100	123R6540	bc.pk	123Y6541	lc.pk	-130523	E	9	021NA52U	RIKEN cDNA 1110013J02 gene	421476	IMAGE Consortium	W99140.1		mf89e07	Multiple Bands	W99140	421476	pT7T3D-Pac
022PB8ZY	602	2.6	1.4	2549	19.3	100	1827	967	10.5	100	123R6540	bc.pk	123Y6541	lc.pk	-131045	A	3	021MA530	smoothened homolog (Drosophila)	439010	IMAGE Consortium	AA008222.1	6 7.2 cM	mg77c02	Passed	AA008222	439010	pT7T3D-Pac
022PB8ZY	5861	2.6	1.4	2527	26	100	1871	990	13.1	100	123R6540	bc.pk	123Y6541	lc.pk	-134031	B	9	0210A53V	RIKEN cDNA 2610313E07 gene	619214	IMAGE Consortium	AA175745.1		ms94c08	Passed	AA175745	619214	pT7T3D-Pac
022PB8ZY	292	2.6	1.4	2433	22.3	99	1772	938	11.9	99	123R6540	bc.pk	123Y6541	lc.pk	-129802	A	7	021AA52N	"ESTs, Weakly similar to T16766 hypothetical protein R151.6 - Caenorhabditis elegans [C.elegans]"	355887	IMAGE Consortium	W48017.1		mc91d08	Passed	W48017	355887	pT7T3D-Pac
022PB8ZY	5456	2.7	1.4	1330	14.9	92	924	489	7.5	92	123R6540	bc.pk	123Y6541	lc.pk	-132419	D	3	021PA53E	"DNA segment, Chr 12, Brigham & Women's Genetics 0579 expressed"	481400	IMAGE Consortium	AA060500.1	14 32.5 cM	mj69g05	Passed	AA060500	481400	pT7T3D-Pac
022PB8ZY	6888	2.6	1.4	2421	23.2	88	1763	933	12.7	88	123R6540	bc.pk	123Y6541	lc.pk	-129124	H	12	021QA52F	"RAB7, member RAS oncogene family"	779604	IMAGE Consortium	AA413694.1	6 38.5 cM	vc67a07	Passed	AA413694	779604	pBluescribe
022PB8ZY	6096	2.6	1.4	2408	24.4	100	1765	934	12.4	100	123R6540	bc.pk	123Y6541	lc.pk	-134967	H	11	021KA544	ESTs	891193	IMAGE Consortium	AA510283.1		vh58f01	Passed	AA510283	891193	pT7T3D-Pac
022PB8ZY	8403	2.7	1.4	733	9.2	78	515	273	5.2	78	123R6540	bc.pk	123Y6541	lc.pk	-135178	B	6	0215A547	B lymphocyte gene 1	949722	IMAGE Consortium	AA537430.1		vk47a10	Passed	AA537430	949722	pT7T3D-Pac
022PB8ZY	1186	2.7	1.4	922	10.4	93	642	340	5.4	93	123R6540	bc.pk	123Y6541	lc.pk	-133370	C	7	021NA53O	"ESTs, Moderately similar to AF196304 1 SUMO-1-specific protease [H.sapiens]"	582984	IMAGE Consortium	AA153685.1		mq59a01	Passed	AA153685	582984	pT7T3D-Pac
022PB8ZY	8691	2.7	1.4	2397	24	100	1674	886	14.8	100	123R6540	bc.pk	123Y6541	lc.pk	-136327	B	6	021UA54J	RIKEN cDNA 1300013N08 gene	734949	IMAGE Consortium	AA261227.1		va51h11	Multiple Bands	AA261227	734949	pT7T3D-Pac
022PB8ZY	4322	2.6	1.4	2335	24.6	97	1704	902	13.7	97	123R6540	bc.pk	123Y6541	lc.pk	-136888	A	4	0210A54P	RIKEN cDNA 4930504E06 gene	762237	IMAGE Consortium	AA277405.1		vb69b11	Passed	AA277405	762237	pT7T3D-Pac
022PB8ZY	2612	2.7	1.4	2260	18.5	92	1559	825	10.1	92	123R6540	bc.pk	123Y6541	lc.pk	-130063	G	4	021OA52P	RIKEN cDNA 3010002G01 gene	405962	IMAGE Consortium	W83291.1		mf24a02	Passed	W83291	405962	pT7T3D-Pac
022PB8ZY	4070	2.6	1.4	2240	21.2	100	1646	871	12.2	100	123R6540	bc.pk	123Y6541	lc.pk	-135881	E	4	021VA54E	small EDRK-rich factor 2	733557	IMAGE Consortium	AA259357.1	13	va37d11	Passed	AA259357	733557	pT7T3D-Pac
022PB8ZY	6343	2.7	1.4	1027	11.4	100	716	379	6	100	123R6540	bc.pk	123Y6541	lc.pk	-135962	D	1	0212A54F	ESTs	695723	IMAGE Consortium	AA222181.1		my13d06	Passed	AA222181	695723	pT7T3D-Pac
022PB8ZY	218	2.6	1.4	923	7	80	676	358	4.3	80	123R6540	bc.pk	123Y6541	lc.pk	-129511	A	3	021PA52K	"DNA segment, Chr 19, ERATO Doi 410, expressed"	347906	IMAGE Consortium	W29916.1		mc08c02	Passed	W29916	347906	pT7T3D-Pac
022PB8ZY	9008	2.7	1.4	2237	25.9	100	1563	827	13.5	100	123R6540	bc.pk	123Y6541	lc.pk	-40169	D	4	021Q9974	Control: YCFR 6 {YC 6.2000.Y}	YC 6.2000.Y	Controls					NA	NA	NA
022PB8ZY	3512	2.7	1.4	2205	18.5	96	1529	809	10.5	96	123R6540	bc.pk	123Y6541	lc.pk	-133655	C	4	0218A53R	decay accelerating factor 1	596570	IMAGE Consortium	AA146460.1		mr05e02	Passed	AA146460	596570	pT7T3D-Pac
022PB8ZY	6310	2.7	1.4	2204	18.9	100	1551	821	10.1	100	123R6540	bc.pk	123Y6541	lc.pk	-135825	H	7	021OA54D	Murine (DBA/2) mRNA fragment for gag related peptide	717197	IMAGE Consortium	AA404014.1		mz54b03	Passed	AA404014	717197	pT7T3D-Pac
022PB8ZY	3519	2.7	1.4	545	4.8	56	387	205	3.2	56	123R6540	bc.pk	123Y6541	lc.pk	-133681	E	6	0218A53R	RIKEN cDNA 2010106G01 gene	596404	IMAGE Consortium	AA138546.1		mr03g03	Passed	AA138546	596404	pT7T3D-Pac
022PB8ZY	7755	2.6	1.4	2201	25.5	94	1589	841	13.2	94	123R6540	bc.pk	123Y6541	lc.pk	-132590	B	6	0213A53G	"ESTs, Weakly similar to SP62 MOUSE SPLICEOSOME ASSOCIATED PROTEIN 62 [M.musculus]"	481969	IMAGE Consortium	AA059959.1		mj75h01	Passed	AA059959	481969	pT7T3D-Pac
022PB8ZY	8954	2.6	1.4	493	7.8	85	359	190	4.1	85	123R6540	bc.pk	123Y6541	lc.pk	-137283	B	4	021ZA54U	RIKEN cDNA 9130416N05 gene	536633	IMAGE Consortium	AA080159.1		mn01b09	Passed	AA080159	536633	pBlueScriptSK-
022PB8ZY	6968	2.6	1.4	1024	8.9	93	752	398	5.1	93	123R6540	bc.pk	123Y6541	lc.pk	-129452	D	4	021IA52J	"ESTs, Highly  similar to HYPOTHETICAL 64.8 KD PROTEIN IN GDI1-COX15 INTERGENIC REGION [Saccharomyces cerevisiae]"	331399	IMAGE Consortium	W14955.1		mb35d04	Passed	W14955	331399	pT7T3D-Pac
022PB8ZY	5567	2.6	1.4	933	8.8	88	678	359	5.1	88	123R6540	bc.pk	123Y6541	lc.pk	-132857	H	9	021HA53I	"solute carrier family 27 (fatty acid transporter), member 4"	493182	IMAGE Consortium	AA097486.1		mk17e04	Passed	AA097486	493182	pT7T3D-Pac
022PB8ZY	5092	2.6	1.4	491	4.7	100	359	190	3	100	123R6540	bc.pk	123Y6541	lc.pk	-130965	B	7	021MA52Z	Public domain EST	425799	IMAGE Consortium	AA000696.1		mg35f08	Passed	NA	425799	pT7T3D-Pac
022PB8ZY	8852	2.6	1.4	2188	25.9	94	1615	855	13.6	94	123R6540	bc.pk	123Y6541	lc.pk	-136972	H	4	0210A54P	"ESTs, Highly similar to R32184 3 [H.sapiens]"	820582	IMAGE Consortium	AA423488.1		ve39g12	Passed	AA423488	820582	pT7T3D-Pac
022PB8ZY	3932	2.6	1.4	2160	20.3	96	1578	835	10.9	96	123R6540	bc.pk	123Y6541	lc.pk	-135332	G	4	021CA548	intracisternal A particles	669905	IMAGE Consortium	AA230647.1		mw06d09	Passed	AA230647	669905	pT7T3D-Pac
022PB8ZY	5343	2.6	1.4	2079	19.9	96	1519	804	10.3	96	123R6540	bc.pk	123Y6541	lc.pk	-131967	F	5	021DA539	EST AF006998	473419	IMAGE Consortium	AA038587.1		mi85f10	Passed	AA038587	473419	pT7T3D-Pac
022PB8ZY	6932	2.7	1.4	1334	14.8	84	926	490	7.5	84	123R6540	bc.pk	123Y6541	lc.pk	-129308	H	4	0214A52H	cysteinyl-tRNA synthetase	318129	IMAGE Consortium	W11649.1		ma92b05	Passed	W11649	318129	pT7T3D-Pac
022PB8ZY	8822	2.6	1.4	485	6.4	96	355	188	3.8	96	123R6540	bc.pk	123Y6541	lc.pk	-136852	F	4	021TA54O	RIKEN cDNA 2310007G05 gene	763263	IMAGE Consortium	AI595081.1		vb79h08	Passed	AI595081	763263	pT7T3D-Pac
022PB8ZY	6352	2.7	1.4	12714	108.7	86	8854	4685	59.6	86	123R6540	bc.pk	123Y6541	lc.pk	-135992	F	7	0212A54F	ADP-ribosylation factor 1	720444	IMAGE Consortium	AA261520.1		mz87g07	Passed	AA261520	720444	pT7T3D-Pac
022PB8ZY	3538	2.7	1.4	3039	26.5	92	2162	1144	13.6	92	123R6540	bc.pk	123Y6541	lc.pk	-133755	C	8	021FA53S	Public domain EST	619103	IMAGE Consortium	AA170642.1		ms93b12	Passed	NA	619103	pT7T3D-Pac
022PB8ZY	8408	2.6	1.4	2053	22.6	96	1502	795	13.2	96	123R6540	bc.pk	123Y6541	lc.pk	-135200	D	4	0215A547	Public domain EST	948685	IMAGE Consortium	AA543143.1		vk36d07	Passed	NA	948685	pT7T3D-Pac
022PB8ZY	5785	2.7	1.4	479	4.7	79	338	179	3.2	79	123R6540	bc.pk	123Y6541	lc.pk	-133736	B	1	021FA53S	Wilms' tumour 1-associating protein	616648	IMAGE Consortium	AA170464.1		ms67e09	Passed	AA170464	616648	pT7T3D-Pac
022PB8ZY	600	2.6	1.4	478	4.9	99	353	187	2.8	99	123R6540	bc.pk	123Y6541	lc.pk	-131029	G	11	021MA52Z	kinesin heavy chain member 1B	426763	IMAGE Consortium	AA002775.1	4 70.9 cM	mg45f10	Passed	AA002775	426763	pT7T3D-Pac
022PB8ZY	7939	2.7	1.4	478	5.9	92	332	176	3.6	92	123R6540	bc.pk	123Y6541	lc.pk	-133329	H	2	021GA53N	ESTs	576954	IMAGE Consortium	AA116445.1		mp95a10	Passed	AA116445	576954	pT7T3D-Pac
022PB8ZY	921	2.7	1.4	471	5.4	99	334	177	3	99	123R6540	bc.pk	123Y6541	lc.pk	-132314	C	5	021IA53D	Bcl2-interacting killer-like	480492	IMAGE Consortium	AA064058.1		mj60c07	Passed	AA064058	480492	pT7T3D-Pac
022PB8ZY	7124	2.6	1.4	2050	16.3	100	1500	794	9.3	100	123R6540	bc.pk	123Y6541	lc.pk	-130075	H	4	021OA52P	Public domain EST	400592	IMAGE Consortium	W75803.1		me67a05	Multiple Bands	NA	400592	pT7T3D-Pac
022PB8ZY	7373	2.6	1.4	2046	13.3	95	1489	788	9.3	95	123R6540	bc.pk	123Y6541	lc.pk	-131064	B	10	021MA530	Public domain EST	438665	IMAGE Consortium	AA051089.1		mg73f09	Passed	NA	438665	pT7T3D-Pac
022PB8ZY	8003	2.7	1.4	2028	20.9	96	1425	754	10.9	96	123R6540	bc.pk	123Y6541	lc.pk	-133577	D	10	0211A53Q	RIKEN cDNA 3110079L04 gene	595972	IMAGE Consortium	AA137295.1		mq98c03	Passed	AA137295	595972	pT7T3D-Pac
022PB8ZY	1241	2.6	1.4	2026	20.7	94	1496	792	10.9	94	123R6540	bc.pk	123Y6541	lc.pk	-133588	E	9	0211A53Q	kidney androgen regulated protein	616706	IMAGE Consortium	AA174289.1		ms68c02	No Amplification	AA174289	616706	pT7T3D-Pac
022PB8ZY	4646	2.6	1.4	2024	14.7	99	1494	791	8.2	99	123R6540	bc.pk	123Y6541	lc.pk	-129187	F	3	021XA52G	"caveolin, caveolae protein, 22 kDa"	331186	IMAGE Consortium	W13196.1	6 A2	mb33a06	Passed	W13196	331186	pT7T3D-Pac
022PB8ZY	3191	2.6	1.4	455	4.1	98	336	178	2.8	98	123R6540	bc.pk	123Y6541	lc.pk	-132366	G	10	021IA53D	ESTs	479805	IMAGE Consortium	AA051355.1		mj53b11	Passed	AA051355	479805	pT7T3D-Pac
022PB8ZY	8971	2.7	1.4	449	6.3	84	319	169	3.6	84	123R6540	bc.pk	123Y6541	lc.pk	-137353	H	2	021ZA54U	renin 1 structural	661753	IMAGE Consortium	AA207872.1	1 69.9 cM	mv84f01	Passed	AA207872	661753	pBlueScriptSK-
022PB8ZY	3843	2.6	1.4	2016	15.7	96	1487	787	10.3	96	123R6540	bc.pk	123Y6541	lc.pk	-134974	A	6	021RA545	transcription factor 4	903046	IMAGE Consortium	AA518455.1	2 94.0 cM	vi06g12	Passed	AA518455	903046	pT7T3D-Pac
022PB8ZY	7937	2.6	1.4	1965	21.1	98	1417	750	11.9	98	123R6540	bc.pk	123Y6541	lc.pk	-133313	F	10	021GA53N	"solute carrier family 31, member 1"	576076	IMAGE Consortium	AA124593.1		mp86a03	Passed	AA124593	576076	pT7T3D-Pac
022PB8ZY	694	2.7	1.4	445	4.4	100	311	165	2.7	100	123R6540	bc.pk	123Y6541	lc.pk	-131408	G	7	0217A533	Unc-51 like kinase 2 (C. elegans)	443395	IMAGE Consortium	AA015048.1		mh23h10	Passed	AA015048	443395	pT7T3D-Pac
022PB8ZY	3423	2.7	1.4	1340	11.6	96	927	491	7.1	96	123R6540	bc.pk	123Y6541	lc.pk	-133297	E	6	021GA53N	ubiquitin-conjugating enzyme E2I	576391	IMAGE Consortium	AA120351.1		mp89d04	Passed	AA120351	576391	pT7T3D-Pac
022PB8ZY	2962	2.6	1.4	443	4.1	99	317	168	2.5	99	123R6540	bc.pk	123Y6541	lc.pk	-131457	C	8	021EA534	ESTs	458513	IMAGE Consortium	AA023949.1		mh93d09	Passed	AI509142	458513	pT7T3D-Pac
022PB8ZY	8868	2.6	1.4	1343	17	97	984	521	9	97	123R6540	bc.pk	123Y6541	lc.pk	-137028	D	12	0217A54Q	RIKEN cDNA 2210039B01 gene	820336	IMAGE Consortium	AA423205.1	2 55.0 cM	ve37c09	Passed	AA423205	820336	pT7T3D-Pac
022PB8ZY	6970	2.6	1.4	439	4.3	99	313	166	2.7	99	123R6540	bc.pk	123Y6541	lc.pk	-129456	D	8	021IA52J	adducin 3 (gamma)	336181	IMAGE Consortium	AI390170.1	19	mb85b07	Multiple Bands	AI390170	336181	pT7T3D-Pac
022PB8ZY	1696	2.7	1.4	1957	20	77	1389	735	9.6	77	123R6540	bc.pk	123Y6541	lc.pk	-135407	E	7	021JA549	"glycerol-3-phosphate acyltransferase, mitochondrial"	676437	IMAGE Consortium	AA209041.1	19 52.0 cM	mw74d11	Passed	AA209041	676437	pT7T3D-Pac
022PB8ZY	2718	2.6	1.4	1953	11.5	93	1394	738	7.8	93	123R6540	bc.pk	123Y6541	lc.pk	-130478	A	12	021NA52U	ESTs	423366	IMAGE Consortium	W98846.1		mg10c04	Passed	W98846	423366	pT7T3D-Pac
022PB8ZY	4562	2.7	1.4	1945	17.8	77	1351	715	9.2	77	123R6540	bc.pk	123Y6541	lc.pk	-128852	B	3	021CA52D	ESTs	804726	IMAGE Consortium	AA474390.1		vd57g04	Passed	AA474390	804726	pSport
022PB8ZY	8652	2.6	1.4	437	5	85	319	169	3.1	85	123R6540	bc.pk	123Y6541	lc.pk	-136165	D	12	021GA54H	"C-reactive protein, petaxin related"	737941	IMAGE Consortium	AA271451.1	1 94.2 cM	va83b07	Passed	AA271451	737941	pT7T3D-Pac
022PB8ZY	2410	2.7	1.4	436	4.3	100	309	164	2.7	100	123R6540	bc.pk	123Y6541	lc.pk	-129252	C	8	0214A52H	carbonic anhydrase 6	329940	IMAGE Consortium	AI327498.1		mb20a07	Passed	AI327498	329940	pT7T3D-Pac
022PB8ZY	7956	2.7	1.4	1944	18.4	100	1341	710	9.7	100	123R6540	bc.pk	123Y6541	lc.pk	-133387	D	12	021NA53O	"bromodomain adjacent to zinc finger domain, 1B"	582465	IMAGE Consortium	AA153039.1		mq53f05	Passed	AA153039	582465	pT7T3D-Pac
022PB8ZY	6939	2.6	1.4	1909	16.5	100	1379	730	9.5	100	123R6540	bc.pk	123Y6541	lc.pk	-129334	B	6	021BA52I	ESTs	333063	IMAGE Consortium	W15566.1		mb52f08	Passed	W15566	333063	pT7T3D-Pac
022PB8ZY	7747	2.6	1.4	1894	18.4	85	1387	734	10.7	85	123R6540	bc.pk	123Y6541	lc.pk	-132562	H	2	021WA53F	RIKEN cDNA 1110003M04 gene	482626	IMAGE Consortium	AA061950.1		mj82e06	Passed	AA061950	482626	pT7T3D-Pac
022PB8ZY	8511	2.6	1.4	430	4.9	89	315	167	3.2	89	123R6540	bc.pk	123Y6541	lc.pk	-135608	F	6	021AA54B	RIKEN cDNA 1500034J20 gene	693456	IMAGE Consortium	AA245155.1		mx88g01	Passed	AA245155	693456	pT7T3D-Pac
022PB8ZY	4945	2.6	1.4	1886	14.9	100	1370	725	8.6	100	123R6540	bc.pk	123Y6541	lc.pk	-130383	B	1	021GA52T	RIKEN cDNA 2410011G03 gene	420017	IMAGE Consortium	W90880.1		mf74d09	Passed	W90880	420017	pT7T3D-Pac
022PB8ZY	6486	2.6	1.4	423	6.4	95	302	160	3.4	95	123R6540	bc.pk	123Y6541	lc.pk	-136523	B	11	0218A54L	ESTs	751473	IMAGE Consortium	AA395994.1		vb41b05	Passed	AA395994	751473	pT7T3D-Pac
022PB8ZY	3963	2.6	1.4	423	4.8	100	311	165	2.9	100	123R6540	bc.pk	123Y6541	lc.pk	-135453	A	6	0213A54A	ESTs	680042	IMAGE Consortium	AA244954.1		mx13a02	Passed	AA244954	680042	pT7T3D-Pac
022PB8ZY	6514	2.6	1.4	1348	15.2	100	965	511	8	100	123R6540	bc.pk	123Y6541	lc.pk	-136639	D	7	021FA54M	"ESTs, Weakly similar to ELL2_HUMAN RNA POLYMERASE II ELONGATION FACTOR ELL2 [H.sapiens]"	762895	IMAGE Consortium	AA286583.1		vb76b04	Passed	AA286583	762895	pT7T3D-Pac
022PB8ZY	476	2.6	1.4	1847	16.4	96	1349	714	9.2	96	123R6540	bc.pk	123Y6541	lc.pk	-130541	G	3	021NA52U	RIKEN cDNA 2900055D03 gene	422667	IMAGE Consortium	W97837.1		mg03b02	Passed	W97837	422667	pT7T3D-Pac
022PB8ZY	3990	2.6	1.4	423	4.3	96	306	162	2.9	96	123R6540	bc.pk	123Y6541	lc.pk	-135554	A	12	021AA54B	"ESTs, Moderately similar to UDB5 MOUSE UDP-GLUCURONOSYLTRANSFERASE 2B5 PRECURSOR, MICROSOMAL [M.musculus]"	680497	IMAGE Consortium	AI451845.1		mx17h01	Passed	AI451845	680497	pT7T3D-Pac
022PB8ZY	7826	2.6	1.4	1830	15.3	100	1307	692	8.9	100	123R6540	bc.pk	123Y6541	lc.pk	-132876	B	4	021OA53J	RIKEN cDNA 6130400C22 gene	572819	IMAGE Consortium	AA110791.1		mp52b06	Passed	AA110791	572819	pT7T3D-Pac
022PB8ZY	4308	2.6	1.4	421	4.9	100	306	162	3.2	100	123R6540	bc.pk	123Y6541	lc.pk	-136824	C	12	021TA54O	ESTs	777321	IMAGE Consortium	AA276913.1		vc43d05	Passed	AA276913	777321	pT7T3D-Pac
022PB8ZY	6322	2.7	1.4	1828	17.3	98	1290	683	9.5	98	123R6540	bc.pk	123Y6541	lc.pk	-135872	D	7	021VA54E	trophinin	722910	IMAGE Consortium	AA254649.1		va14e04	Passed	AA254649	722910	pT7T3D-Pac
022PB8ZY	3233	2.6	1.4	1824	16.3	95	1332	705	9.5	95	123R6540	bc.pk	123Y6541	lc.pk	-132534	E	10	021WA53F	ESTs	480281	IMAGE Consortium	AA058098.1		mj58b09	Passed	AI431072	480281	pT7T3D-Pac
022PB8ZY	8953	2.7	1.4	1804	28.8	58	1254	664	12.1	58	123R6540	bc.pk	123Y6541	lc.pk	-137281	B	2	021ZA54U	"ESTs, Weakly similar to MPV17 PROTEIN [M.musculus]"	525168	IMAGE Consortium	AA097025.1		mm52g01	Passed	AA097025	525168	pBlueScriptSK-
022PB8ZY	6927	2.7	1.4	1770	23.7	91	1245	659	10.4	91	123R6540	bc.pk	123Y6541	lc.pk	-129286	F	6	0214A52H	RIKEN cDNA 2510048O06 gene	316122	IMAGE Consortium	W12606.1		ma71a10	Passed	W12606	316122	pT7T3D-Pac
022PB8ZY	4128	2.7	1.4	401	4.2	94	277	147	2.8	94	123R6540	bc.pk	123Y6541	lc.pk	-136105	G	12	0219A54G	ESTs	722582	IMAGE Consortium	AA260573.1		va11a08	Passed	AA260573	722582	pT7T3D-Pac
022PB8ZY	701	2.6	1.4	398	4.8	93	292	155	2.8	93	123R6540	bc.pk	123Y6541	lc.pk	-131434	A	9	021EA534	ESTs	445725	IMAGE Consortium	AA020017.1		mh48b11	Passed	AA020017	445725	pT7T3D-Pac
022PB8ZY	4554	2.7	1.4	1766	11.6	85	1220	646	6.1	85	123R6540	bc.pk	123Y6541	lc.pk	-128812	F	11	0215A52C	"ESTs, Highly  similar to TRANSCRIPTION FACTOR E3 [Homo sapiens]"	834917	IMAGE Consortium	AA467269.1		vf06d03	Passed	AA467269	834917	pSport
022PB8ZY	5442	2.7	1.4	1765	18	95	1230	651	8.5	95	123R6540	bc.pk	123Y6541	lc.pk	-132355	F	11	021IA53D	Public domain EST	479053	IMAGE Consortium	AI510105.1		mj45d07	Passed	NA	479053	pT7T3D-Pac
022PB8ZY	3208	2.7	1.4	395	4.4	98	277	147	2.6	98	123R6540	bc.pk	123Y6541	lc.pk	-132436	E	8	021PA53E	ESTs	482196	IMAGE Consortium	AA059908.1		mj78a07	Passed	AI427523	482196	pT7T3D-Pac
022PB8ZY	2377	2.7	1.4	1350	11.9	90	962	509	6.7	90	123R6540	bc.pk	123Y6541	lc.pk	-129126	A	2	021XA52G	"protein kinase, cAMP dependent, catalytic, beta"	961171	IMAGE Consortium	AA547428.1	3 H3	vk82d10	Passed	AA547428	961171	pBluescribe
022PB8ZY	8362	2.6	1.4	394	5.4	91	291	154	3.6	91	123R6540	bc.pk	123Y6541	lc.pk	-135012	D	8	021RA545	FK506-binding protein 3 (25kD)	890707	IMAGE Consortium	AA510004.1		vh53d10	Passed	AA510004	890707	pT7T3D-Pac
022PB8ZY	3724	2.7	1.4	376	4.3	99	264	140	2.5	99	123R6540	bc.pk	123Y6541	lc.pk	-134496	A	8	021SA540	ESTs	652923	IMAGE Consortium	AA216865.1		mu91f02	Passed	AA216865	652923	pT7T3D-Pac
022PB8ZY	8267	2.7	1.4	371	5.2	100	257	136	3.2	100	123R6540	bc.pk	123Y6541	lc.pk	-134630	D	10	021ZA541	nuclear receptor binding factor 1	653324	IMAGE Consortium	AA241313.1		mu95e11	Passed	AA241313	653324	pT7T3D-Pac
022PB8ZY	629	2.7	1.4	366	4	100	255	135	2.4	100	123R6540	bc.pk	123Y6541	lc.pk	-131147	A	9	021TA531	RIKEN cDNA 2810405N18 gene	439399	IMAGE Consortium	AI466645.1		mg81d04	Passed	AI466645	439399	pT7T3D-Pac
022PB8ZY	243	2.6	1.4	1358	11.7	93	986	522	6.6	93	123R6540	bc.pk	123Y6541	lc.pk	-129609	A	5	021WA52L	RIKEN cDNA 3110004H13 gene	349747	IMAGE Consortium	W30130.1		mc27d10	Passed	W30130	349747	pT7T3D-Pac
022PB8ZY	7455	2.7	1.4	354	4.3	99	249	132	2.7	99	123R6540	bc.pk	123Y6541	lc.pk	-131395	F	6	0217A533	RIKEN cDNA 2010004C08 gene	445352	IMAGE Consortium	AA017875.1		mh44c05	Passed	AA017875	445352	pT7T3D-Pac
022PB8ZY	3241	2.6	1.4	1756	16.5	93	1253	663	9.6	93	123R6540	bc.pk	123Y6541	lc.pk	-132574	A	2	0213A53G	"UDP-Gal:betaGlcNAc beta 1,4- galactosyltransferase, polypeptide 1"	484108	IMAGE Consortium	AA079961.1	4 18.6 cM	mj98a03	Passed	AA079961	484108	pT7T3D-Pac
022PB8ZY	5963	2.6	1.4	1366	15.4	97	992	525	7.5	97	123R6540	bc.pk	123Y6541	lc.pk	-134437	D	9	021SA53Z	"Mus musculus calcium channel mRNA, complete cds"	638593	IMAGE Consortium	AI563758.1		mu06d01	Passed	AI563758	638593	pT7T3D-Pac
022PB8ZY	3283	2.7	1.4	1749	9.2	96	1209	640	6	96	123R6540	bc.pk	123Y6541	lc.pk	-132742	G	2	021AA53H	RIKEN cDNA 2600011C06 gene	570624	IMAGE Consortium	AA108622.1		mp29c01	Passed	AA108622	570624	pT7T3D-Pac
022PB8ZY	4582	2.6	1.4	1743	15.1	94	1285	680	8.6	94	123R6540	bc.pk	123Y6541	lc.pk	-128928	H	7	021CA52D	ESTs	774877	IMAGE Consortium	AA386758.1		vc17h07	Passed	AA386758	774877	pSport1
022PB8ZY	7955	2.6	1.4	352	4.1	85	258	137	2.7	85	123R6540	bc.pk	123Y6541	lc.pk	-133385	D	10	021NA53O	"Mus musculus mRNA for erythroid differentiation regulator, partial"	582261	IMAGE Consortium	AA146090.1		mq51d11	Passed	AA146090	582261	pT7T3D-Pac
022PB8ZY	6721	2.6	1.4	121	2.7	80	86	46	1.6	80	123R6540	bc.pk	123Y6541	lc.pk	-137376	B	1	0216A54V	aquaporin 1	656654	IMAGE Consortium	AA241281.1	6 27.0 cM	mv31c08	Passed	AA241281	656654	pBlueScriptSK-
022PB8ZY	2454	2.6	1.4	1371	11.9	85	1003	531	6.6	85	123R6540	bc.pk	123Y6541	lc.pk	-129424	A	12	021IA52J	sphingosine phosphate lyase 1	314394	IMAGE Consortium	W12827.1	10 32.0 cM	ma53a10	Passed	W12827	314394	pT7T3D-Pac
022PB8ZY	8234	2.6	1.4	342	3.8	98	253	134	2.6	98	123R6540	bc.pk	123Y6541	lc.pk	-134504	B	4	021SA540	NPC derived proline rich protein 1	653622	IMAGE Consortium	AA217593.1		mu98g04	Passed	AA217593	653622	pT7T3D-Pac
022PB8ZY	3280	2.7	1.4	1735	13.9	100	1213	642	8.2	100	123R6540	bc.pk	123Y6541	lc.pk	-132724	E	8	021AA53H	ZAP3 protein	481630	IMAGE Consortium	AA060255.1		mj72a12	Passed	AA060255	481630	pT7T3D-Pac
022PB8ZY	8513	2.7	1.4	342	4.6	99	241	128	2.8	99	123R6540	bc.pk	123Y6541	lc.pk	-135612	F	10	021AA54B	hemolytic complement	678523	IMAGE Consortium	AA237264.1	2 23.5 cM	mw96b10	Passed	AA237264	678523	pT7T3D-Pac
022PB8ZY	5345	2.6	1.4	327	4.1	100	240	127	2.5	100	123R6540	bc.pk	123Y6541	lc.pk	-131971	F	9	021DA539	EST	474319	IMAGE Consortium	AA038807.1		mi95b04	Passed	AA038807	474319	pT7T3D-Pac
022PB8ZY	8331	2.7	1.4	1375	12.3	100	960	508	7.4	100	123R6540	bc.pk	123Y6541	lc.pk	-134890	B	6	021KA544	S100 calcium binding protein A1	872869	IMAGE Consortium	AA466432.1	3 43.6 cM	vg86f07	Passed	AA466432	872869	pT7T3D-Pac
022PB8ZY	2981	2.6	1.4	306	3.4	92	226	120	2.3	92	123R6540	bc.pk	123Y6541	lc.pk	-131531	A	10	021LA535	ESTs	459380	IMAGE Consortium	AA027459.1		mi03c11	Passed	AA027459	459380	pT7T3D-Pac
022PB8ZY	5234	2.6	1.4	299	3.3	100	213	113	2.2	100	123R6540	bc.pk	123Y6541	lc.pk	-131536	B	3	021LA535	Public domain EST	459599	IMAGE Consortium	AA027528.1		mi05f12	No Amplification	NA	459599	pT7T3D-Pac
022PB8ZY	1585	2.6	1.4	1725	13.4	86	1243	658	7.9	86	123R6540	bc.pk	123Y6541	lc.pk	-134969	A	1	021RA545	DEAD (aspartate-glutamate-alanine-aspartate) box polypeptide 5	876780	IMAGE Consortium	AA497429.1	11 63.0 cM	vh28c07	Passed	AA497429	876780	pT7T3D-Pac
022PB8ZY	3367	2.6	1.4	1690	13.4	96	1220	646	7.8	96	123R6540	bc.pk	123Y6541	lc.pk	-133077	C	2	0212A53L	RIKEN cDNA 5830433G22 gene	575330	IMAGE Consortium	AA123962.1		mp78c02	Passed	AA123962	575330	pT7T3D-Pac
022PB8ZY	9007	2.6	1.4	294	4.5	96	215	114	2.8	96	123R6540	bc.pk	123Y6541	lc.pk	-40167	D	2	021Q9974	Control: YCFR 45 {YC 45.2000.Y}	YC 45.2000.Y	Controls					NA	NA	NA
022PB8ZY	5669	2.7	1.4	1677	14.9	95	1186	628	8.1	95	123R6540	bc.pk	123Y6541	lc.pk	-133264	B	9	021GA53N	RIKEN cDNA 1110004M18 gene	574748	IMAGE Consortium	AA118335.1		mp72a11	Passed	AA118335	574748	pT7T3D-Pac
022PB8ZY	8647	2.6	1.4	282	4.2	99	207	110	2.8	99	123R6540	bc.pk	123Y6541	lc.pk	-136155	D	2	021GA54H	RIKEN cDNA 5830412M15 gene	721637	IMAGE Consortium	AA260679.1		va01d03	Passed	AA260679	721637	pT7T3D-Pac
022PB8ZY	7834	2.7	1.4	278	3.6	92	192	102	2.3	92	123R6540	bc.pk	123Y6541	lc.pk	-132904	D	8	021OA53J	ESTs	571219	IMAGE Consortium	AA107718.1		mp35d10	Passed	AA107718	571219	pT7T3D-Pac
022PB8ZY	1684	2.7	1.4	1676	14.5	65	1186	628	7.2	65	123R6540	bc.pk	123Y6541	lc.pk	-135359	A	7	021JA549	RIKEN cDNA 2610202O07 gene	670980	IMAGE Consortium	AA240826.1		mw17e07	Multiple Bands	AA240826	670980	pT7T3D-Pac
022PB8ZY	3736	2.6	1.4	1376	13.9	96	1005	532	7.1	96	123R6540	bc.pk	123Y6541	lc.pk	-134544	E	8	021SA540	ESTs	642205	IMAGE Consortium	AA212243.1		mu43h07	Passed	AA212243	642205	pT7T3D-Pac
022PB8ZY	8740	2.7	1.4	1660	19.9	95	1169	619	11.1	95	123R6540	bc.pk	123Y6541	lc.pk	-136520	B	8	0218A54L	nuclear receptor-binding SET-domain protein 1	748555	IMAGE Consortium	AA269575.1		vb10f10	Passed	AA269575	748555	pT7T3D-Pac
022PB8ZY	4125	2.6	1.4	1650	13.5	89	1209	640	8.7	89	123R6540	bc.pk	123Y6541	lc.pk	-136099	G	6	0219A54G	nuclear transcription factor-Y alpha	719809	IMAGE Consortium	AA261057.1	17 26.0 cM	mz81d01	Passed	AA261057	719809	pT7T3D-Pac
022PB8ZY	7789	2.7	1.4	1392	13.7	90	986	522	8	90	123R6540	bc.pk	123Y6541	lc.pk	-132730	F	2	021AA53H	"DNA segment, Chr 10, ERATO Doi 190, expressed"	571419	IMAGE Consortium	AA109017.1		mp37f02	Passed	AA109017	571419	pT7T3D-Pac
022PB8ZY	3986	2.7	1.4	1649	14	98	1164	616	8.3	98	123R6540	bc.pk	123Y6541	lc.pk	-135546	A	4	021AA54B	"proteaseome (prosome, macropain) 28 subunit, 3"	679379	IMAGE Consortium	AA245903.1	11 60.0 cM	mx06b06	Passed	AA245903	679379	pT7T3D-Pac
022PB8ZY	4171	2.7	1.4	1647	14.2	100	1149	608	8.8	100	123R6540	bc.pk	123Y6541	lc.pk	-136287	G	2	021NA54I	RIKEN cDNA 2810018A15 gene	736660	IMAGE Consortium	AA270506.1		va69g03	Passed	AA270506	736660	pT7T3D-Pac
022PB8ZY	7003	2.7	1.4	1396	14.4	93	982	520	7.8	93	123R6540	bc.pk	123Y6541	lc.pk	-129594	H	2	021PA52K	Public domain EST	354101	IMAGE Consortium	AA052574.1		mc72h03	Passed	NA	354101	pT7T3D-Pac
022PB8ZY	8261	2.7	1.4	278	4	90	196	104	2.6	90	123R6540	bc.pk	123Y6541	lc.pk	-134606	B	10	021ZA541	ESTs	652744	IMAGE Consortium	AA217352.1		mu89e09	Passed	AA217352	652744	pT7T3D-Pac
022PB8ZY	6221	2.6	1.4	252	3.7	99	185	98	2.3	99	123R6540	bc.pk	123Y6541	lc.pk	-135468	B	9	0213A54A	RIKEN cDNA 4933424L15 gene	692552	IMAGE Consortium	AA250720.1		mx79c05	Passed	AA250720	692552	pT7T3D-Pac
022PB8ZY	7362	2.7	1.4	1635	15	96	1149	608	8.4	96	123R6540	bc.pk	123Y6541	lc.pk	-131018	F	12	021MA52Z	ESTs	426076	IMAGE Consortium	AA000959.1		mg38e03	Multiple Bands	AA000959	426076	pT7T3D-Pac
022PB8ZY	3254	2.6	1.4	1620	14.1	100	1160	614	7.7	100	123R6540	bc.pk	123Y6541	lc.pk	-132624	E	4	0213A53G	RIKEN cDNA 4921521J11 gene	481098	IMAGE Consortium	AA060321.1		mj66e10	Passed	AA060321	481098	pT7T3D-Pac
022PB8ZY	994	2.6	1.4	1594	16.8	100	1149	608	8.3	100	123R6540	bc.pk	123Y6541	lc.pk	-132603	C	7	0213A53G	RIKEN cDNA 2810470K21 gene	482910	IMAGE Consortium	AI385506.1		mj85e04	Passed	AI385506	482910	pT7T3D-Pac
022PB8ZY	4732	2.6	1.4	1565	13.2	81	1124	595	7.1	81	123R6540	bc.pk	123Y6541	lc.pk	-129527	B	7	021PA52K	RIKEN cDNA 1500006I01 gene	337401	IMAGE Consortium	AI390991.1		mb97h05	Passed	AI390991	337401	pT7T3D-Pac
022PB8ZY	8619	2.7	1.4	1560	11.5	100	1088	576	7.3	100	123R6540	bc.pk	123Y6541	lc.pk	-136039	B	6	0219A54G	RIKEN cDNA 5730518J08 gene	722625	IMAGE Consortium	AA260445.1		va11f05	Passed	AA260445	722625	pT7T3D-Pac
022PB8ZY	3934	2.6	1.4	1560	15.4	97	1124	595	8	97	123R6540	bc.pk	123Y6541	lc.pk	-135336	G	8	021CA548	RIKEN cDNA 2310067G05 gene	677033	IMAGE Consortium	AA213247.1		mw80f09	Passed	AA213247	677033	pT7T3D-Pac
022PB8ZY	1310	2.7	1.4	243	3.4	96	170	90	2.1	96	123R6540	bc.pk	123Y6541	lc.pk	-133869	E	3	021MA53T	thymus expressed acidic protein	619418	IMAGE Consortium	AA175547.1		ms96e02	Passed	AA175547	619418	pT7T3D-Pac
022PB8ZY	8780	2.6	1.4	1551	16.8	100	1137	602	10.3	100	123R6540	bc.pk	123Y6541	lc.pk	-136684	H	4	021FA54M	RIKEN cDNA 0610009H04 gene	762425	IMAGE Consortium	AA274119.1		vb71b09	Passed	AA274119	762425	pT7T3D-Pac
022PB8ZY	1545	2.7	1.4	1533	13	100	1065	564	6.8	100	123R6540	bc.pk	123Y6541	lc.pk	-134805	C	5	021DA543	Public domain EST	642434	IMAGE Consortium	AA184722.1		mu46c02	Passed	NA	642434	pT7T3D-Pac
022PB8ZY	3033	2.6	1.4	1507	14	90	1113	589	8.1	90	123R6540	bc.pk	123Y6541	lc.pk	-131741	C	6	021ZA537	Public domain EST	463145	IMAGE Consortium	AA030129.1		mi10f09	Passed	NA	463145	pT7T3D-Pac
022PB8ZY	2459	2.7	1.4	1504	11.9	93	1039	550	6.3	93	123R6540	bc.pk	123Y6541	lc.pk	-129446	C	10	021IA52J	RIKEN cDNA 2810432H05 gene	334195	IMAGE Consortium	W36917.1	17 5.0 cM	mb64d10	Passed	W36917	334195	pT7T3D-Pac
022PB8ZY	1917	2.6	1.4	1499	15	86	1077	570	7.6	86	123R6540	bc.pk	123Y6541	lc.pk	-136290	G	5	021NA54I	RIKEN cDNA 3110041H08 gene	747503	IMAGE Consortium	AA268441.1		va98f12	Passed	AA268441	747503	pT7T3D-Pac
022PB8ZY	5291	2.6	1.4	1476	12.4	100	1060	561	7.2	100	123R6540	bc.pk	123Y6541	lc.pk	-131756	D	9	021ZA537	RIKEN cDNA 1110020P09 gene	464245	IMAGE Consortium	AA032909.1		mi22b07	Passed	AA032909	464245	pT7T3D-Pac
022PB8ZY	3148	2.6	1.4	1465	15.5	91	1062	562	8.7	91	123R6540	bc.pk	123Y6541	lc.pk	-132197	A	8	021BA53C	RIKEN cDNA 2810489I21 gene	476358	IMAGE Consortium	AA050167.1		mj17c04	Passed	AA050167	476358	pT7T3D-Pac
022PB8ZY	7884	2.6	1.4	1455	14.3	92	1071	567	8.5	92	123R6540	bc.pk	123Y6541	lc.pk	-133099	D	12	0212A53L	RIKEN cDNA 2410001P07 gene	574981	IMAGE Consortium	AA125287.1		mp74f07	Passed	AA125287	574981	pT7T3D-Pac
022PB8ZY	7415	2.6	1.4	160	2.5	97	115	61	1.8	97	123R6540	bc.pk	123Y6541	lc.pk	-131232	H	10	021TA531	ESTs	442243	IMAGE Consortium	AA013567.1		mh11h10	Passed	AA013567	442243	pT7T3D-Pac
022PB8ZY	1996	2.6	1.4	1450	15.2	95	1071	567	8.2	95	123R6540	bc.pk	123Y6541	lc.pk	-136603	A	7	021FA54M	ESTs	763871	IMAGE Consortium	AA285551.1		vb86b12	Passed	AA285551	763871	pT7T3D-Pac
022PB8ZY	3230	2.6	1.4	1446	12.8	96	1052	557	7.4	96	123R6540	bc.pk	123Y6541	lc.pk	-132528	E	4	021WA53F	RIKEN cDNA 1110037D14 gene	480112	IMAGE Consortium	AA057995.1		mj56c09	Passed	AA057995	480112	pT7T3D-Pac
022PB8ZY	4669	2.7	1.4	192	2.5	96	134	71	1.7	96	123R6540	bc.pk	123Y6541	lc.pk	-129281	F	1	0214A52H	"ESTs, Weakly similar to ankyrin 3 [M.musculus]"	318128	IMAGE Consortium	W11641.1		ma92a05	Passed	W11641	318128	pT7T3D-Pac
022PB8ZY	1722	2.7	1.4	221	3	96	156	83	1.9	96	123R6540	bc.pk	123Y6541	lc.pk	-135506	E	11	0213A54A	RIKEN cDNA 5830475I06 gene	679316	IMAGE Consortium	AA245712.1		mx05c11	Passed	AA245712	679316	pT7T3D-Pac
022PB8ZY	8376	2.6	1.4	1429	13.2	100	1037	549	7.8	100	123R6540	bc.pk	123Y6541	lc.pk	-135064	H	12	021RA545	"ESTs, Moderately similar to FATH_HUMAN CADHERIN-RELATED TUMOR SUPPRESSOR HOMOLOG PRECURSOR [H.sapiens]"	888553	IMAGE Consortium	AA498605.1		vh31b01	Passed	AA498605	888553	pT7T3D-Pac
022PB8ZY	8574	2.6	1.4	1427	12.6	99	1030	545	7.7	99	123R6540	bc.pk	123Y6541	lc.pk	-135854	B	12	021VA54E	"tyrosine 3-monooxygenase/tryptophan 5-monooxygenase activation protein, zeta polypeptide"	720647	IMAGE Consortium	AA261368.1		mz89h12	Passed	AA261368	720647	pT7T3D-Pac
022PB8ZY	7416	2.7	1.4	1406	14.1	82	992	525	8	82	123R6540	bc.pk	123Y6541	lc.pk	-131234	H	12	021TA531	neutral sphingomyelinase (N-SMase) activation associated factor	442332	IMAGE Consortium	AA013700.1		mh12g07	Passed	AA013700	442332	pT7T3D-Pac
022PB8ZY	6738	2.6	1.4	1402	19.9	99	1016	538	8.5	99	123R6540	bc.pk	123Y6541	lc.pk	-137434	F	11	0216A54V	Public domain EST	652207	IMAGE Consortium	AA215024.1		mu84b04	Passed	NA	652207	pBlueScriptSK-
022PB8ZY	2725	2.6	1.4	242	3.1	88	173	92	2.1	88	123R6540	bc.pk	123Y6541	lc.pk	-130516	E	2	021NA52U	sphingosine kinase 2	422220	IMAGE Consortium	W97484.1		mf97c07	Passed	W97484	422220	pT7T3D-Pac
022PB8ZY	2879	2.7	1.4	1399	12.8	97	992	525	6.8	97	123R6540	bc.pk	123Y6541	lc.pk	-131124	G	10	021MA530	RIKEN cDNA 1110025J15 gene	439108	IMAGE Consortium	AA003823.1		mg78c03	Passed	AA003823	439108	pT7T3D-Pac
022PB8ZY	2342	2.7	1.4	1399	10.6	79	973	515	6.6	79	123R6540	bc.pk	123Y6541	lc.pk	-128984	E	4	021JA52E	AE-binding protein 2	791455	IMAGE Consortium	AA416308.1		vd03f04	Passed	AA416308	791455	pBluescribe
022PB8ZY	7118	2.6	1.4	933	8.2	91	686	363	4.7	91	123R6540	bc.pk	123Y6541	lc.pk	-130051	F	4	021OA52P	myosin Va	402475	IMAGE Consortium	W80031.1	9 42.0 cM	me86f10	Passed	W80031	402475	pT7T3D-Pac
022PB8ZY	8575	2.5	1.3	1062	10.7	100	799	423	6.5	100	123R6540	bc.pk	123Y6541	lc.pk	-135867	D	2	021VA54E	trans-acting transcription factor 1	719204	IMAGE Consortium	AA267163.1	15	mz74g11	Passed	AA267163	719204	pT7T3D-Pac
022PB8ZY	7601	2.5	1.3	1071	10.6	89	812	430	6.4	89	123R6540	bc.pk	123Y6541	lc.pk	-131972	F	10	021DA539	PHD finger protein 2	469063	IMAGE Consortium	AA036379.1	13 10.0 cM	mi72d04	Passed	AA036379	469063	pT7T3D-Pac
022PB8ZY	318	2.4	1.3	1077	9.9	84	839	444	5.5	84	123R6540	bc.pk	123Y6541	lc.pk	-129902	A	11	021HA52O	"neurofilament, medium polypeptide"	385063	IMAGE Consortium	W64752.1		md88d04	Passed	W64752	385063	pT7T3D-Pac
022PB8ZY	8784	2.5	1.3	1046	10.4	94	803	425	7.2	94	123R6540	bc.pk	123Y6541	lc.pk	-136692	H	12	021FA54M	U2 small nuclear ribonucleoprotein polypeptide A'	763635	IMAGE Consortium	AA285965.1		vb83h02	Passed	AA285965	763635	pT7T3D-Pac
022PB8ZY	4635	2.4	1.3	1082	9.7	94	861	456	5.9	94	123R6540	bc.pk	123Y6541	lc.pk	-129141	B	5	021XA52G	"laminin, gamma 2"	315993	IMAGE Consortium	AI605778.1	1 81.1 cM	ma69h05	Passed	AI605778	315993	pT7T3D-Pac
022PB8ZY	7471	2.4	1.3	1083	14.2	97	861	456	8.2	97	123R6540	bc.pk	123Y6541	lc.pk	-131463	D	2	021EA534	RIKEN cDNA 1100001L14 gene	457832	IMAGE Consortium	AA021966.1		mh86c05	Passed	AA021966	457832	pT7T3D-Pac
022PB8ZY	8975	2.4	1.3	1045	14.8	91	831	440	8.7	91	123R6540	bc.pk	123Y6541	lc.pk	-137361	H	10	021ZA54U	RIKEN cDNA 1110015K06 gene	651485	IMAGE Consortium	AA215069.1		mu76f03	No Amplification	AA215069	651485	pBlueScriptSK-
022PB8ZY	4222	2.4	1.3	1087	9.3	96	861	456	6.6	96	123R6540	bc.pk	123Y6541	lc.pk	-136484	G	8	0211A54K	ESTs	749175	IMAGE Consortium	AA289599.1		vb17b08	Passed	AA289599	749175	pT7T3D-Pac
022PB8ZY	4267	2.4	1.3	1035	11.7	94	812	430	7.1	94	123R6540	bc.pk	123Y6541	lc.pk	-136670	G	2	021FA54M	RIKEN cDNA 2310015K15 gene	764212	IMAGE Consortium	AA285661.1		vb89g03	Passed	AA285661	764212	pT7T3D-Pac
022PB8ZY	6820	2.5	1.3	1094	10	89	818	433	5.7	89	123R6540	bc.pk	123Y6541	lc.pk	-128857	B	8	021CA52D	"ATP-binding cassette, sub-family D (ALD), member 3"	805835	IMAGE Consortium	AA437485.1	3 56.6 cM	vd69d06	Multiple Bands	AA437485	805835	pSport
022PB8ZY	8195	2.5	1.3	1095	11	95	831	440	6.6	95	123R6540	bc.pk	123Y6541	lc.pk	-134342	D	10	021LA53Y	palmitoyl-protein thioesterase	637934	IMAGE Consortium	AA189995.1	4 D1-D3	mt98c08	Passed	AA189995	637934	pT7T3D-Pac
022PB8ZY	53	2.5	1.3	1098	10.8	95	822	435	6	95	123R6540	bc.pk	123Y6541	lc.pk	-128846	A	9	021CA52D	RIKEN cDNA 1200002I02 gene	833661	IMAGE Consortium	AA466838.1		ve92b11	Passed	AA466838	833661	pSport
022PB8ZY	2121	2.5	1.3	1103	12.9	79	818	433	6.3	79	123R6540	bc.pk	123Y6541	lc.pk	-137105	C	5	021EA54R	"ESTs, Highly similar to KIAA1423 protein [H.sapiens]"	820334	IMAGE Consortium	AA423204.1		ve37c08	Passed	AA423204	820334	pT7T3D-Pac
022PB8ZY	2559	2.4	1.3	1114	9.4	87	869	460	5.7	87	123R6540	bc.pk	123Y6541	lc.pk	-129849	E	6	021AA52N	Public domain EST	355442	IMAGE Consortium	W48318.1		mc86g02	Passed	NA	355442	pT7T3D-Pac
022PB8ZY	8237	2.5	1.3	1030	10.3	100	791	419	6.4	100	123R6540	bc.pk	123Y6541	lc.pk	-134510	B	10	021SA540	ESTs	643810	IMAGE Consortium	AA203910.1		mu60e06	Passed	AA203910	643810	pT7T3D-Pac
022PB8ZY	3616	2.4	1.3	1120	12.1	92	867	459	7.3	92	123R6540	bc.pk	123Y6541	lc.pk	-134066	E	8	0210A53V	"DNA segment, Chr 19, ERATO Doi 410, expressed"	619746	IMAGE Consortium	AA172768.1		ms99g10	Passed	AA172768	619746	pT7T3D-Pac
022PB8ZY	1309	2.5	1.3	1024	11.9	82	774	410	6.1	82	123R6540	bc.pk	123Y6541	lc.pk	-133867	E	1	021MA53T	Son cell proliferation protein	619100	IMAGE Consortium	AA170564.1		ms93a11	Passed	AA170564	619100	pT7T3D-Pac
022PB8ZY	4418	2.4	1.3	1123	14.5	97	890	471	8	97	123R6540	bc.pk	123Y6541	lc.pk	-137176	A	4	021SA54T	exotoses (multiple)-like 2	524133	IMAGE Consortium	AA066133.1		mm41h11	Passed	AA066133	524133	pBlueScriptSK-
022PB8ZY	8308	2.4	1.3	1126	12.7	93	873	462	7.8	93	123R6540	bc.pk	123Y6541	lc.pk	-134796	B	8	021DA543	RIKEN cDNA 9130023F12 gene	641800	IMAGE Consortium	AA210167.1		mu39e09	Multiple Bands	AA210167	641800	pT7T3D-Pac
022PB8ZY	7268	2.5	1.3	1127	9.5	91	861	456	6.2	91	123R6540	bc.pk	123Y6541	lc.pk	-130650	H	4	021UA52V	RIKEN cDNA 5730408C10 gene	421432	IMAGE Consortium	W99150.1		mf89a09	Passed	W99150	421432	pT7T3D-Pac
022PB8ZY	8173	2.5	1.3	1129	13.5	86	837	443	8	86	123R6540	bc.pk	123Y6541	lc.pk	-134264	F	2	021EA53X	serine protease inhibitor 2-1	640951	IMAGE Consortium	AA210495.1		mu30h04	Passed	AA210495	640951	pT7T3D-Pac
022PB8ZY	2648	2.4	1.3	1129	9.5	94	901	477	5.8	94	123R6540	bc.pk	123Y6541	lc.pk	-130207	C	4	0212A52R	Kruppel-like factor 1 (erythroid)	400416	IMAGE Consortium	W77245.1	8 38.5 cM	me65c01	Multiple Bands	W77245	400416	pT7T3D-Pac
022PB8ZY	4317	2.4	1.3	1131	12.2	100	884	468	7.6	100	123R6540	bc.pk	123Y6541	lc.pk	-136866	G	6	021TA54O	human immunodeficiency virus type I enhancer-binding protein 2	765703	IMAGE Consortium	AA277071.1		vc06d04	Passed	AA277071	765703	pT7T3D-Pac
022PB8ZY	1552	2.4	1.3	1017	9	94	790	418	5.1	94	123R6540	bc.pk	123Y6541	lc.pk	-134831	E	7	021DA543	RIKEN cDNA 2700038N03 gene	643376	IMAGE Consortium	AA185931.1		mu56a05	Passed	AA185931	643376	pT7T3D-Pac
022PB8ZY	7641	2.5	1.3	1136	11.7	93	869	460	6.7	93	123R6540	bc.pk	123Y6541	lc.pk	-132135	D	6	0214A53B	RIKEN cDNA 2310022A10 gene	472770	IMAGE Consortium	AA038182.1		mi78g10	Passed	AA038182	472770	pT7T3D-Pac
022PB8ZY	2027	2.5	1.3	1014	10.9	82	767	406	6	82	123R6540	bc.pk	123Y6541	lc.pk	-136725	C	9	021MA54N	"protein phosphatase 1B, magnesium dependent, beta isoform"	751398	IMAGE Consortium	AA395957.1		vb40c04	Passed	AA395957	751398	pT7T3D-Pac
022PB8ZY	420	2.5	1.3	1010	8.9	86	750	397	4.9	86	123R6540	bc.pk	123Y6541	lc.pk	-130309	C	11	0219A52S	ESTs	420149	IMAGE Consortium	AA052087.1		mf75h03	Passed	AA052087	420149	pT7T3D-Pac
022PB8ZY	8985	2.4	1.3	1007	14.8	91	786	416	7.3	91	123R6540	bc.pk	123Y6541	lc.pk	-137405	D	6	0216A54V	ESTs	651184	IMAGE Consortium	AA213286.1		mu73c09	Passed	AA213286	651184	pBlueScriptSK-
022PB8ZY	6985	2.5	1.3	1152	10.6	86	859	455	6.4	86	123R6540	bc.pk	123Y6541	lc.pk	-129522	B	2	021PA52K	methyltransferase-like 1 (S. cerevisiae)	336323	IMAGE Consortium	AA052208.1		mb86f06	Passed	AA052208	336323	pT7T3D-Pac
022PB8ZY	8103	2.5	1.3	999	10	99	754	399	6.1	99	123R6540	bc.pk	123Y6541	lc.pk	-133980	F	6	021TA53U	interferon-g induced GTPase	621346	IMAGE Consortium	AA178613.1		mt17e06	Passed	AA178613	621346	pT7T3D-Pac
022PB8ZY	4682	2.5	1.3	995	8.4	89	740	392	5	89	123R6540	bc.pk	123Y6541	lc.pk	-129331	B	3	021BA52I	"calcium/calmodulin-dependent protein kinase 1, beta"	332791	IMAGE Consortium	AI391204.1		mb49h04	Multiple Bands	AI391204	332791	pT7T3D-Pac
022PB8ZY	6448	2.4	1.3	1163	14.1	93	897	475	7.3	93	123R6540	bc.pk	123Y6541	lc.pk	-136375	F	7	021UA54J	RIKEN cDNA 1500010B24 gene	746931	IMAGE Consortium	AA274423.1		va92h02	Passed	AA274423	746931	pT7T3D-Pac
022PB8ZY	7686	2.4	1.3	1177	11.7	99	918	486	7.2	99	123R6540	bc.pk	123Y6541	lc.pk	-132309	B	12	021IA53D	"platelet derived growth factor receptor, alpha polypeptide"	479895	IMAGE Consortium	AA051556.1	5 42.0 cM	mj54b08	Passed	AA051556	479895	pT7T3D-Pac
022PB8ZY	3159	2.5	1.3	1179	10.8	95	897	475	6.2	95	123R6540	bc.pk	123Y6541	lc.pk	-132243	E	6	021BA53C	RIKEN cDNA 1110018B13 gene	479858	IMAGE Consortium	AA051642.1		mj53g02	Passed	AA051642	479858	pT7T3D-Pac
022PB8ZY	3595	2.4	1.3	994	10	96	771	408	5.9	96	123R6540	bc.pk	123Y6541	lc.pk	-133988	G	2	021TA53U	ESTs	622039	IMAGE Consortium	AA183836.1		mt24h04	Passed	AA183836	622039	pT7T3D-Pac
022PB8ZY	2966	2.4	1.3	1181	9.9	93	920	487	6.1	93	123R6540	bc.pk	123Y6541	lc.pk	-131477	E	4	021EA534	RIKEN cDNA 1600025E09 gene	456237	IMAGE Consortium	AI509103.1		mh69f11	Passed	AI509103	456237	pT7T3D-Pac
022PB8ZY	4038	2.4	1.3	1191	10.9	100	944	500	7	100	123R6540	bc.pk	123Y6541	lc.pk	-135746	A	12	021OA54D	RIKEN cDNA 1300007M11 gene	716933	IMAGE Consortium	AA266043.1		mz51d03	Passed	AA266043	716933	pT7T3D-Pac
022PB8ZY	7578	2.5	1.3	1192	10.4	98	910	482	6.1	98	123R6540	bc.pk	123Y6541	lc.pk	-131878	F	12	0216A538	"ESTs, Highly similar to KIAA0677 protein [H.sapiens]"	465724	IMAGE Consortium	AA032893.1		mi37e03	Passed	AA032893	465724	pT7T3D-Pac
022PB8ZY	4599	2.5	1.3	1194	9.9	93	905	479	5.8	93	123R6540	bc.pk	123Y6541	lc.pk	-128997	F	5	021JA52E	hypoxia induced gene 1	779373	IMAGE Consortium	AA414831.1		vc64f11	Passed	AA414831	779373	pBluescribe
022PB8ZY	1322	2.5	1.3	1205	14.4	74	927	491	7.5	74	123R6540	bc.pk	123Y6541	lc.pk	-133917	A	3	021TA53U	Public domain EST	636082	IMAGE Consortium	AA189450.1		mt79a06	Multiple Bands	NA	636082	pT7T3D-Pac
022PB8ZY	8027	2.4	1.3	1209	12.5	92	943	499	7.6	92	123R6540	bc.pk	123Y6541	lc.pk	-133673	D	10	0218A53R	RIKEN cDNA 2400004F01 gene	583845	IMAGE Consortium	AI616036.1		mq67h11	Passed	AI616036	583845	pT7T3D-Pac
022PB8ZY	4718	2.5	1.3	1211	11	93	924	489	6.8	93	123R6540	bc.pk	123Y6541	lc.pk	-129475	F	3	021IA52J	ubiquitin-conjugating enzyme E2I	336206	IMAGE Consortium	W18065.1		mb85c08	Passed	W18065	336206	pT7T3D-Pac
022PB8ZY	8149	2.5	1.3	1217	12.6	100	905	479	7.5	100	123R6540	bc.pk	123Y6541	lc.pk	-134168	F	2	0217A53W	RIKEN cDNA 4933437I03 gene	635220	IMAGE Consortium	AA189711.1		mt70a07	Passed	AA189711	635220	pT7T3D-Pac
022PB8ZY	4849	2.5	1.3	1218	11.1	97	905	479	6.4	97	123R6540	bc.pk	123Y6541	lc.pk	-130000	B	1	021OA52P	RIKEN cDNA 0610010K06 gene	385949	IMAGE Consortium	AI430516.1		md97f03	Passed	AI430516	385949	pT7T3D-Pac
022PB8ZY	8940	2.4	1.3	1220	14.9	63	954	505	8.1	63	123R6540	bc.pk	123Y6541	lc.pk	-137219	D	12	021SA54T	"ESTs, Highly  similar to PRE-MRNA SPLICING FACTOR PRP6 [Saccharomyces cerevisiae]"	535535	IMAGE Consortium	AA087611.1		mm88f12	Passed	AA087611	535535	pBlueScriptSK-
022PB8ZY	2443	2.4	1.3	992	7.5	75	765	405	5.3	75	123R6540	bc.pk	123Y6541	lc.pk	-129390	G	2	021BA52I	speckle-type POZ protein	337170	IMAGE Consortium	AI390979.1	11 55.6 cM	mb95c10	Passed	AI390979	337170	pT7T3D-Pac
022PB8ZY	3076	2.4	1.3	1224	9.9	93	952	504	6.4	93	123R6540	bc.pk	123Y6541	lc.pk	-131910	A	8	021DA539	RIKEN cDNA 2010004N24 gene	465592	IMAGE Consortium	AA032808.1		mi36a09	Multiple Bands	AA032808	465592	pT7T3D-Pac
022PB8ZY	3089	2.5	1.3	1228	12.3	89	933	494	6.9	89	123R6540	bc.pk	123Y6541	lc.pk	-131960	E	10	021DA539	"DNA segment, Chr 5, ERATO Doi 406, expressed"	473831	IMAGE Consortium	AA038433.1		mi89h12	Passed	AA038433	473831	pT7T3D-Pac
022PB8ZY	5877	2.5	1.3	988	12.4	86	759	402	6.7	86	123R6540	bc.pk	123Y6541	lc.pk	-134099	H	5	0210A53V	RIKEN cDNA 4632428N05 gene	634728	IMAGE Consortium	AA163094.1		mt65a01	Passed	AA163094	634728	pT7T3D-Pac
022PB8ZY	1303	2.5	1.3	976	10.5	68	727	385	6.2	68	123R6540	bc.pk	123Y6541	lc.pk	-133843	C	1	021MA53T	"ESTs, Weakly similar to unnamed protein product [M.musculus]"	617500	IMAGE Consortium	AA174590.1		ms76e03	Passed	AA174590	617500	pT7T3D-Pac
022PB8ZY	8644	2.5	1.3	966	9.8	96	727	385	6.9	96	123R6540	bc.pk	123Y6541	lc.pk	-136137	B	8	021GA54H	CDC-like kinase 3	734121	IMAGE Consortium	AA268598.1		va43d05	Passed	AA268598	734121	pT7T3D-Pac
022PB8ZY	5940	2.4	1.3	1245	11.4	96	977	517	7.2	96	123R6540	bc.pk	123Y6541	lc.pk	-134343	D	11	021LA53Y	"adaptor protein complex AP-1, gamma 1 subunit"	638452	IMAGE Consortium	AA216986.1		mu04g03	Passed	AA216986	638452	pT7T3D-Pac
022PB8ZY	2422	2.4	1.3	961	8	85	744	394	5.1	85	123R6540	bc.pk	123Y6541	lc.pk	-129300	G	8	0214A52H	RIKEN cDNA 1110014J05 gene	330583	IMAGE Consortium	W15074.1		mb26h04	Passed	W15074	330583	pT7T3D-Pac
022PB8ZY	2123	2.4	1.3	1250	13.1	86	973	515	7.3	86	123R6540	bc.pk	123Y6541	lc.pk	-137109	C	9	021EA54R	RIKEN cDNA 1110014L17 gene	831744	IMAGE Consortium	AI549713.1		ve72c01	Passed	AI549713	831744	pT7T3D-Pac
022PB8ZY	1250	2.4	1.3	1252	14	100	984	521	7.5	100	123R6540	bc.pk	123Y6541	lc.pk	-133630	A	3	0218A53R	heterogeneous nuclear ribonucleoprotein A2/B1	598779	IMAGE Consortium	AA168387.1		mr28f02	Passed	AA168387	598779	pT7T3D-Pac
022PB8ZY	8430	2.4	1.3	951	10.4	85	757	401	6.1	85	123R6540	bc.pk	123Y6541	lc.pk	-135280	B	12	021CA548	"ESTs, Highly  similar to GMP SYNTHASE [Bacillus subtilis]"	658714	IMAGE Consortium	AA221877.1		mv52g06	Passed	AA221877	658714	pT7T3D-Pac
022PB8ZY	3431	2.4	1.3	1270	15.9	89	982	520	8.4	89	123R6540	bc.pk	123Y6541	lc.pk	-133325	G	10	021GA53N	"sphingomyelin phosphodiesterase 2, neutral"	576652	IMAGE Consortium	AA123762.1		mp92a03	Passed	AA123762	576652	pT7T3D-Pac
022PB8ZY	7682	2.5	1.3	944	8.4	96	723	383	5.2	96	123R6540	bc.pk	123Y6541	lc.pk	-132301	B	4	021IA53D	"ESTs, Weakly similar to SODIUM/HYDROGEN EXCHANGER 2 [R.norvegicus]"	479726	IMAGE Consortium	AA051613.1		mj52c08	Passed	AA051613	479726	pT7T3D-Pac
022PB8ZY	8722	2.4	1.3	940	12.3	93	748	396	7.3	93	123R6540	bc.pk	123Y6541	lc.pk	-136448	D	8	0211A54K	RIKEN cDNA 8430411F12 gene	748466	IMAGE Consortium	AA268202.1		vb09g02	Multiple Bands	AA268202	748466	pT7T3D-Pac
022PB8ZY	7049	2.4	1.3	935	10.2	91	737	390	6.2	91	123R6540	bc.pk	123Y6541	lc.pk	-129769	F	10	0213A52M	ESTs	386682	IMAGE Consortium	W64844.1		me06a10	Passed	W64844	386682	pT7T3D-Pac
022PB8ZY	4753	2.4	1.3	1281	11.9	89	1003	531	6.8	89	123R6540	bc.pk	123Y6541	lc.pk	-129617	B	1	021WA52L	"ESTs, Weakly similar to D29149 proline-rich protein - mouse [M.musculus]"	354655	IMAGE Consortium	W46125.1		mc78f04	Passed	W46125	354655	pT7T3D-Pac
022PB8ZY	8459	2.5	1.3	932	12.5	94	703	372	7.5	94	123R6540	bc.pk	123Y6541	lc.pk	-135398	D	10	021JA549	RIKEN cDNA 1500019O16 gene	659193	IMAGE Consortium	AA218384.1		mv57h05	Passed	AA218384	659193	pT7T3D-Pac
022PB8ZY	3774	2.5	1.3	1297	12.1	99	975	516	6.6	99	123R6540	bc.pk	123Y6541	lc.pk	-134692	A	12	0216A542	ESTs	850078	IMAGE Consortium	AA450631.1		vf80a12	Passed	AA450631	850078	pT7T3D-Pac
022PB8ZY	6331	2.5	1.3	930	9.8	97	716	379	5.5	97	123R6540	bc.pk	123Y6541	lc.pk	-135914	H	1	021VA54E	"COP9 (constitutive photomorphogenic), subunit 7b (Arabidopsis)"	719496	IMAGE Consortium	AA254769.1		mz78a01	Passed	AA254769	719496	pT7T3D-Pac
022PB8ZY	3699	2.4	1.3	929	10.6	90	738	391	6.1	90	123R6540	bc.pk	123Y6541	lc.pk	-134398	A	6	021SA53Z	muscle and microspikes RAS	638879	IMAGE Consortium	AA200952.1		mu09b12	Passed	AA200952	638879	pT7T3D-Pac
022PB8ZY	4931	2.4	1.3	1306	11	93	1031	546	6.5	93	123R6540	bc.pk	123Y6541	lc.pk	-130319	D	9	0219A52S	RIKEN cDNA 2900060B22 gene	406193	IMAGE Consortium	W84058.1		mf26d09	Passed	W84058	406193	pT7T3D-Pac
022PB8ZY	7067	2.5	1.3	1309	9.6	100	988	523	5.9	100	123R6540	bc.pk	123Y6541	lc.pk	-129841	D	10	021AA52N	"ESTs, Highly similar to dJ487J7.1.1 [H.sapiens]"	373489	IMAGE Consortium	W57174.1		md67h01	Passed	W57174	373489	pT7T3D-Pac
022PB8ZY	352	2.4	1.3	1312	10.7	100	1045	553	6.3	100	123R6540	bc.pk	123Y6541	lc.pk	-130042	E	7	021OA52P	"calcium binding protein, 39 kDa"	388776	IMAGE Consortium	AI430113.1		me28a01	Passed	AI430113	388776	pT7T3D-Pac
022PB8ZY	1631	2.4	1.3	1313	9.8	74	1031	546	6.4	74	123R6540	bc.pk	123Y6541	lc.pk	-135145	G	9	021YA546	SEC22 vesicle trafficking protein-like 1 (S. cerevisiae)	659662	IMAGE Consortium	AA221184.1		mv62e12	Passed	AA221184	659662	pT7T3D-Pac
022PB8ZY	3966	2.4	1.3	927	9.4	100	716	379	5.3	100	123R6540	bc.pk	123Y6541	lc.pk	-135459	A	12	0213A54A	Public domain EST	693774	IMAGE Consortium	AA238911.1		mx92a04	Passed	NA	693774	pT7T3D-Pac
022PB8ZY	7880	2.4	1.3	921	10	90	714	378	6.2	90	123R6540	bc.pk	123Y6541	lc.pk	-133091	D	4	0212A53L	RIKEN cDNA 2010109K11 gene	574395	IMAGE Consortium	AA119577.1		mp68f02	Passed	AA119577	574395	pT7T3D-Pac
022PB8ZY	5674	2.4	1.3	1327	14.5	95	1052	557	7.8	95	123R6540	bc.pk	123Y6541	lc.pk	-133286	D	7	021GA53N	RIKEN cDNA 3100002P07 gene	576761	IMAGE Consortium	AA120013.1		mp93b09	Passed	AA120013	576761	pT7T3D-Pac
022PB8ZY	580	2.4	1.3	1327	12	91	1028	544	6.7	91	123R6540	bc.pk	123Y6541	lc.pk	-130953	A	7	021MA52Z	FMS-like tyrosine kinase 3 ligand	426471	IMAGE Consortium	AI894020.1	7 23.0 cM	mg42f08	Passed	AI894020	426471	pT7T3D-Pac
022PB8ZY	3212	2.5	1.3	1327	12.4	100	1020	540	7.1	100	123R6540	bc.pk	123Y6541	lc.pk	-132456	G	4	021PA53E	"ESTs, Moderately similar to T00374 hypothetical protein KIAA0648 [H.sapiens]"	483779	IMAGE Consortium	AI552498.1		mj94f06	Passed	AI552498	483779	pT7T3D-Pac
022PB8ZY	342	2.4	1.3	1328	13.5	99	1041	551	7.4	99	123R6540	bc.pk	123Y6541	lc.pk	-129998	A	11	021OA52P	RIKEN cDNA 2810038K19 gene	385693	IMAGE Consortium	AI430503.1		md94h07	Passed	AI430503	385693	pT7T3D-Pac
022PB8ZY	9023	2.5	1.3	900	12.5	91	672	356	7.5	91	123R6540	bc.pk	123Y6541	lc.pk	-40209	H	10	021Q9974	Control: Hksp/Ribo S9 {HK 1.2000.Y}	HK 1.2000.Y	Controls					NA	NA	NA
022PB8ZY	8225	2.5	1.3	1329	18.3	99	1003	531	9.9	99	123R6540	bc.pk	123Y6541	lc.pk	-134462	F	10	021SA53Z	Public domain EST	641234	IMAGE Consortium	AA200358.1		mu33g02	Passed	NA	641234	pT7T3D-Pac
022PB8ZY	7916	2.4	1.3	1331	13.8	100	1041	551	8.2	100	123R6540	bc.pk	123Y6541	lc.pk	-133235	H	4	0219A53M	RIKEN cDNA 2610037L01 gene	582063	IMAGE Consortium	AA154227.1		mq49d08	Passed	AA154227	582063	pT7T3D-Pac
022PB8ZY	3246	2.5	1.3	1338	11.8	100	1031	546	7	100	123R6540	bc.pk	123Y6541	lc.pk	-132584	A	12	0213A53G	pumilio 1 (Drosophila)	481054	IMAGE Consortium	AI595475.1		mj66a12	Passed	AI595475	481054	pT7T3D-Pac
022PB8ZY	8119	2.4	1.3	1346	13.5	86	1041	551	8.5	86	123R6540	bc.pk	123Y6541	lc.pk	-134048	D	2	0210A53V	ESTs	618611	IMAGE Consortium	AA174941.1		ms88b06	Passed	AA174941	618611	pT7T3D-Pac
022PB8ZY	5763	2.5	1.3	1353	13.5	94	1024	542	7.2	94	123R6540	bc.pk	123Y6541	lc.pk	-133644	B	5	0218A53R	"ESTs, Weakly similar to AF144731 1 putative splicing factor YT521-B [R.norvegicus]"	597634	IMAGE Consortium	AA152969.1		mr16e06	Passed	AA152969	597634	pT7T3D-Pac
022PB8ZY	7958	2.4	1.3	1359	13.8	100	1086	575	8.1	100	123R6540	bc.pk	123Y6541	lc.pk	-133403	F	4	021NA53O	"golgi autoantigen, golgin subfamily a, 4"	581671	IMAGE Consortium	AA152629.1		mq45d04	Passed	AA152629	581671	pT7T3D-Pac
022PB8ZY	7529	2.5	1.3	899	8.9	100	678	359	5	100	123R6540	bc.pk	123Y6541	lc.pk	-131686	F	10	021SA536	ESTs	465043	IMAGE Consortium	AA032621.1		mi30d10	Passed	AA032621	465043	pT7T3D-Pac
022PB8ZY	3236	2.5	1.3	1361	7.5	95	1011	535	5.1	95	123R6540	bc.pk	123Y6541	lc.pk	-132552	G	4	021WA53F	menage a trois 1	480395	IMAGE Consortium	AI323069.1		mj59d06	Passed	AI323069	480395	pT7T3D-Pac
022PB8ZY	3162	2.4	1.3	1373	12.2	96	1075	569	7.3	96	123R6540	bc.pk	123Y6541	lc.pk	-132249	E	12	021BA53C	ESTs	479913	IMAGE Consortium	AA051561.1		mj54d05	Passed	AA051561	479913	pT7T3D-Pac
022PB8ZY	3069	2.4	1.3	1374	11.5	93	1071	567	7	93	123R6540	bc.pk	123Y6541	lc.pk	-131884	G	6	0216A538	RIKEN cDNA 4121402D02 gene	466141	IMAGE Consortium	AA036585.1		mi41h07	Passed	AA036585	466141	pT7T3D-Pac
022PB8ZY	1193	2.4	1.3	888	9.6	100	710	376	5.6	100	123R6540	bc.pk	123Y6541	lc.pk	-133396	E	9	021NA53O	ribosomal protein S12	577267	IMAGE Consortium	AA116548.1		mp98d10	Passed	AA116548	577267	pT7T3D-Pac
022PB8ZY	8818	2.5	1.3	1385	14.7	100	1039	550	9.2	100	123R6540	bc.pk	123Y6541	lc.pk	-136832	D	8	021TA54O	ESTs	763540	IMAGE Consortium	AA285771.1		vb82g03	Passed	AA285771	763540	pT7T3D-Pac
022PB8ZY	8525	2.4	1.3	884	10.1	100	682	361	5.6	100	123R6540	bc.pk	123Y6541	lc.pk	-135660	B	10	021HA54C	"ESTs, Highly similar to Y029_HUMAN HYPOTHETICAL PROTEIN KIAA0029 [H.sapiens]"	692940	IMAGE Consortium	AA238462.1		mx83c07	Passed	AA238462	692940	pT7T3D-Pac
022PB8ZY	3473	2.4	1.3	880	8	90	687	364	5.4	90	123R6540	bc.pk	123Y6541	lc.pk	-133493	E	10	021UA53P	RIKEN cDNA 2810422M04 gene	583238	IMAGE Consortium	AA154812.1		mq61e08	Passed	AA154812	583238	pT7T3D-Pac
022PB8ZY	3807	2.4	1.3	1408	16	100	1116	591	9.1	100	123R6540	bc.pk	123Y6541	lc.pk	-134830	E	6	021DA543	RIKEN cDNA 2210409H10 gene	643273	IMAGE Consortium	AA189590.1		mu55b01	Multiple Bands	AA189590	643273	pT7T3D-Pac
022PB8ZY	5470	2.4	1.3	1413	12.9	92	1105	585	7.9	92	123R6540	bc.pk	123Y6541	lc.pk	-132471	H	7	021PA53E	Public domain EST	482971	IMAGE Consortium	AA061042.1		mj86b10	Passed	NA	482971	pT7T3D-Pac
022PB8ZY	7856	2.4	1.3	879	7.4	90	680	360	4.8	90	123R6540	bc.pk	123Y6541	lc.pk	-132995	D	4	021VA53K	ESTs	574245	IMAGE Consortium	AA111234.1		mp66h11	Multiple Bands	AA111234	574245	pT7T3D-Pac
022PB8ZY	7967	2.5	1.3	876	10.2	100	655	347	5.6	100	123R6540	bc.pk	123Y6541	lc.pk	-133433	H	10	021NA53O	ESTs	578496	IMAGE Consortium	AA162895.1		mq12c01	Passed	AA162895	578496	pT7T3D-Pac
022PB8ZY	2877	2.5	1.3	1430	11.4	96	1081	572	6.8	96	123R6540	bc.pk	123Y6541	lc.pk	-131120	G	6	021MA530	"RAB24, member RAS oncogene family"	438755	IMAGE Consortium	AI466602.1	13 36.0 cM	mg74f06	Passed	AI466602	438755	pT7T3D-Pac
022PB8ZY	742	2.5	1.3	869	7.5	94	665	352	4.5	94	123R6540	bc.pk	123Y6541	lc.pk	-131600	G	7	021LA535	RIKEN cDNA 1810036H07 gene	459511	IMAGE Consortium	AA027452.1		mi04h04	Passed	AA027452	459511	pT7T3D-Pac
022PB8ZY	2571	2.5	1.3	1434	11.9	82	1071	567	6.9	82	123R6540	bc.pk	123Y6541	lc.pk	-129897	A	6	021HA52O	RIKEN cDNA 5830419M17 gene	374688	IMAGE Consortium	W59438.1		md80c01	Passed	W59438	374688	pT7T3D-Pac
022PB8ZY	6953	2.4	1.3	867	8.5	90	691	366	5.7	90	123R6540	bc.pk	123Y6541	lc.pk	-129386	F	10	021BA52I	ESTs	336673	IMAGE Consortium	W36801.1		mb90d01	Multiple Bands	W36801	336673	pT7T3D-Pac
022PB8ZY	1702	2.5	1.3	1442	15	68	1081	572	7.6	68	123R6540	bc.pk	123Y6541	lc.pk	-135430	G	7	021JA549	ESTs	678648	IMAGE Consortium	AA238033.1		mw97e01	Passed	AA238033	678648	pT7T3D-Pac
022PB8ZY	8000	2.4	1.3	862	8.4	90	676	358	5.6	90	123R6540	bc.pk	123Y6541	lc.pk	-133571	D	4	0211A53Q	signal recognition particle 54 kDa	597566	IMAGE Consortium	AI324365.1		mr15g08	Passed	AI324365	597566	pT7T3D-Pac
022PB8ZY	8599	2.5	1.3	1447	17.8	95	1098	581	10.7	95	123R6540	bc.pk	123Y6541	lc.pk	-135963	D	2	0212A54F	RIKEN cDNA 5430427P18 gene	716698	IMAGE Consortium	AA265234.1		mz48g06	Multiple Bands	AA265234	716698	pT7T3D-Pac
022PB8ZY	8453	2.4	1.3	862	9.9	91	667	353	6.4	91	123R6540	bc.pk	123Y6541	lc.pk	-135374	B	10	021JA549	RIKEN cDNA 2810422D08 gene	670775	IMAGE Consortium	AA230950.1		mw15d12	Passed	AA230950	670775	pT7T3D-Pac
022PB8ZY	7282	2.4	1.3	858	10.4	75	686	363	6.2	75	123R6540	bc.pk	123Y6541	lc.pk	-130702	D	8	0211A52W	homeo box B9	422746	IMAGE Consortium	AI894002.1	11 56.0 cM	mg03g06	Passed	AI894002	422746	pT7T3D-Pac
022PB8ZY	518	2.4	1.3	1459	15.2	92	1145	606	7.6	92	123R6540	bc.pk	123Y6541	lc.pk	-130709	E	3	0211A52W	general control of amino acid synthesis-like 1 (yeast)	425639	IMAGE Consortium	AA000036.1	10 72.0 cM	mg33h12	Passed	AA000036	425639	pT7T3D-Pac
022PB8ZY	7931	2.4	1.3	1498	16	91	1158	613	9.5	91	123R6540	bc.pk	123Y6541	lc.pk	-133289	D	10	021GA53N	"Mus musculus, Similar to ribosomal protein L34 pseudogene 1, clone MGC:6416, mRNA, complete cds"	573849	IMAGE Consortium	AA119049.1		mp62h05	Passed	AA119049	573849	pT7T3D-Pac
022PB8ZY	8458	2.5	1.3	1506	18.1	90	1139	603	11.2	90	123R6540	bc.pk	123Y6541	lc.pk	-135396	D	8	021JA549	SEC23A (S. cerevisiae)	677564	IMAGE Consortium	AA213082.1		mw86a11	Passed	AA213082	677564	pT7T3D-Pac
022PB8ZY	8284	2.4	1.3	856	9.4	95	676	358	5.8	95	123R6540	bc.pk	123Y6541	lc.pk	-134700	B	8	0216A542	"ESTs, Highly similar to KE04p [H.sapiens]"	850821	IMAGE Consortium	AA451125.1		vf87h11	Passed	AA451125	850821	pT7T3D-Pac
022PB8ZY	192	2.4	1.3	1511	13.2	93	1202	636	7.7	93	123R6540	bc.pk	123Y6541	lc.pk	-129399	G	11	021BA52I	RIKEN cDNA 1200015G06 gene	331794	IMAGE Consortium	W08098.1		mb39c10	Passed	W08098	331794	pT7T3D-Pac
022PB8ZY	2294	2.4	1.3	1512	10.6	79	1169	619	6.4	79	123R6540	bc.pk	123Y6541	lc.pk	-128793	E	4	0215A52C	serine/threonine kinase 11	933770	IMAGE Consortium	AA545690.1	10	vj64a02	Passed	AA545690	933770	pSport
022PB8ZY	5897	2.4	1.3	1513	15	82	1188	629	8.6	82	123R6540	bc.pk	123Y6541	lc.pk	-134175	F	9	0217A53W	RNA polymerase II 4 (14 kDa subunit)	636513	IMAGE Consortium	AA182240.1		mt83f05	Passed	AA182240	636513	pT7T3D-Pac
022PB8ZY	8939	2.4	1.3	1532	20.2	68	1200	635	10.8	68	123R6540	bc.pk	123Y6541	lc.pk	-137217	D	10	021SA54T	eukaryotic translation initiation factor 2 alpha kinase 1	534096	IMAGE Consortium	AA072620.1		mm73g01	Passed	AA072620	534096	pBlueScriptSK-
022PB8ZY	583	2.5	1.3	853	7.1	82	638	338	4.2	82	123R6540	bc.pk	123Y6541	lc.pk	-130971	C	1	021MA52Z	RIKEN cDNA 1190004M21 gene	426380	IMAGE Consortium	AA002887.1		mg41e11	Passed	AA002887	426380	pT7T3D-Pac
022PB8ZY	8966	2.5	1.3	1544	18	100	1164	616	11.4	100	123R6540	bc.pk	123Y6541	lc.pk	-137331	F	4	021ZA54U	RIKEN cDNA 2010012D11 gene	524682	IMAGE Consortium	AA068497.1		mm47e10	Multiple Bands	AA068497	524682	pBlueScriptSK-
022PB8ZY	8392	2.4	1.3	1544	15.7	100	1220	646	9.4	100	123R6540	bc.pk	123Y6541	lc.pk	-135132	F	8	021YA546	ESTs	669869	IMAGE Consortium	AA250443.1		mw06b03	Passed	AA250443	669869	pT7T3D-Pac
022PB8ZY	7554	2.4	1.3	837	8.2	89	669	354	5.4	89	123R6540	bc.pk	123Y6541	lc.pk	-131782	F	12	021ZA537	"ESTs, Highly  similar to PROCHYMOSIN PRECURSOR, B-FORM [Ovis aries]"	463502	IMAGE Consortium	AA028632.1		mi14c08	Passed	AA028632	463502	pT7T3D-Pac
022PB8ZY	294	2.4	1.3	834	9	89	661	350	5.1	89	123R6540	bc.pk	123Y6541	lc.pk	-129806	A	11	021AA52N	RIKEN cDNA 2310026M05 gene	367785	IMAGE Consortium	W53989.1		md08d05	Passed	W53989	367785	pT7T3D-Pac
022PB8ZY	8753	2.4	1.3	830	8.3	100	663	351	5.1	100	123R6540	bc.pk	123Y6541	lc.pk	-136570	F	10	0218A54L	"ESTs, Highly similar to neurodegeneration-associated protein 1 [R.norvegicus]"	752144	IMAGE Consortium	AA289947.1		vb48a05	Passed	AA289947	752144	pT7T3D-Pac
022PB8ZY	1215	2.5	1.3	828	8.5	96	616	326	4.7	96	123R6540	bc.pk	123Y6541	lc.pk	-133488	E	5	021UA53P	RIKEN cDNA 2610016C12 gene	596665	IMAGE Consortium	AA146510.1		mr06f01	Passed	AI893018	596665	pT7T3D-Pac
022PB8ZY	1632	2.4	1.3	822	7.4	74	644	341	4.7	74	123R6540	bc.pk	123Y6541	lc.pk	-135147	G	11	021YA546	ESTs	660023	IMAGE Consortium	AA220755.1		mv66d12	Passed	AA220755	660023	pT7T3D-Pac
022PB8ZY	7961	2.5	1.3	1557	17.2	100	1190	630	9.1	100	123R6540	bc.pk	123Y6541	lc.pk	-133409	F	10	021NA53O	RIKEN cDNA 1810054O13 gene	580247	IMAGE Consortium	AA124362.1		mq30d12	Passed	AA124362	580247	pT7T3D-Pac
022PB8ZY	8400	2.5	1.3	1561	16.9	96	1181	625	9.8	96	123R6540	bc.pk	123Y6541	lc.pk	-135160	H	12	021YA546	"BCL2/adenovirus E1B 19 kDa-interacting protein 1, NIP2"	677412	IMAGE Consortium	AA212780.1		mw84e07	Passed	AA212780	677412	pT7T3D-Pac
022PB8ZY	8686	2.4	1.3	805	9.2	96	631	334	6.2	96	123R6540	bc.pk	123Y6541	lc.pk	-136305	H	8	021NA54I	"ESTs, Highly similar to brefeldin A-inhibited guanine nucleotide-exchange protein 2 [H.sapiens]"	747327	IMAGE Consortium	AA274922.1		va96h08	Passed	AA274922	747327	pT7T3D-Pac
022PB8ZY	1799	2.5	1.3	804	9.3	72	599	317	5	72	123R6540	bc.pk	123Y6541	lc.pk	-135815	G	9	021OA54D	growth factor independent 1B	718609	IMAGE Consortium	AA266627.1	2	mz68h01	Passed	AA266627	718609	pT7T3D-Pac
022PB8ZY	4246	2.5	1.3	802	8.1	97	612	324	4.8	97	123R6540	bc.pk	123Y6541	lc.pk	-136580	G	8	0218A54L	RIKEN cDNA 1300003O07 gene	750627	IMAGE Consortium	AA290102.1		vb32d02	Passed	AA290102	750627	pT7T3D-Pac
022PB8ZY	2481	2.4	1.3	1580	11.3	85	1251	662	7.2	85	123R6540	bc.pk	123Y6541	lc.pk	-129538	C	6	021PA52K	bystin-like	335983	IMAGE Consortium	W18015.1		mb83b04	Passed	W18015	335983	pT7T3D-Pac
022PB8ZY	2426	2.5	1.3	1582	12.4	91	1196	633	7.7	91	123R6540	bc.pk	123Y6541	lc.pk	-129320	A	4	021BA52I	RIKEN cDNA 1110021N07 gene	338105	IMAGE Consortium	W29374.1		mc06b09	Passed	W29374	338105	pT7T3D-Pac
022PB8ZY	6946	2.4	1.3	1595	13.7	95	1251	662	9	95	123R6540	bc.pk	123Y6541	lc.pk	-129360	D	8	021BA52I	RIKEN cDNA 1300003F06 gene	336042	IMAGE Consortium	W36403.1		mb83e10	Passed	W36403	336042	pT7T3D-Pac
022PB8ZY	8696	2.4	1.3	1616	15.8	100	1258	666	9	100	123R6540	bc.pk	123Y6541	lc.pk	-136349	D	4	021UA54J	"ESTs, Weakly similar to JC7111 tetratricopeptide repeat-containing protein - mouse [M.musculus]"	735061	IMAGE Consortium	AA259927.1		va53b07	Multiple Bands	AA259927	735061	pT7T3D-Pac
022PB8ZY	288	2.4	1.3	801	8.7	100	638	338	5	100	123R6540	bc.pk	123Y6541	lc.pk	-129782	G	11	0213A52M	RIKEN cDNA 2310016E22 gene	386555	IMAGE Consortium	W65003.1		me04h06	Passed	W65003	386555	pT7T3D-Pac
022PB8ZY	6850	2.5	1.3	1644	14.6	85	1236	654	9.1	85	123R6540	bc.pk	123Y6541	lc.pk	-128977	D	8	021JA52E	Public domain EST	792923	IMAGE Consortium	AA415580.1		vd18h06	Passed	NA	792923	pBluescribe
022PB8ZY	5807	2.5	1.3	798	8.6	88	604	320	4.8	88	123R6540	bc.pk	123Y6541	lc.pk	-133816	H	9	021FA53S	RIKEN cDNA 1200003G01 gene	618691	IMAGE Consortium	AA170350.1		ms88h10	Passed	AA170350	618691	pT7T3D-Pac
022PB8ZY	3415	2.5	1.3	797	7.9	89	599	317	4.8	89	123R6540	bc.pk	123Y6541	lc.pk	-133269	C	2	021GA53N	RIKEN cDNA 4933424B01 gene	575436	IMAGE Consortium	AA124929.1		mp79c07	Passed	AA124929	575436	pT7T3D-Pac
022PB8ZY	2177	2.5	1.3	1645	17.5	79	1256	665	9.6	79	123R6540	bc.pk	123Y6541	lc.pk	-137228	E	9	021SA54T	RIKEN cDNA 1110001I24 gene	532659	IMAGE Consortium	AA068436.1		mm58h02	Passed	AA068436	532659	pBlueScriptSK-
022PB8ZY	5829	2.5	1.3	1654	16.2	89	1232	652	8	89	123R6540	bc.pk	123Y6541	lc.pk	-133907	H	5	021MA53T	myristoylated alanine rich protein kinase C substrate	618681	IMAGE Consortium	AA175094.1	10 22.0 cM	ms88h05	Passed	AA175094	618681	pT7T3D-Pac
022PB8ZY	2192	2.4	1.3	1656	16.6	89	1277	676	9.2	89	123R6540	bc.pk	123Y6541	lc.pk	-137294	C	3	021ZA54U	kidney androgen regulated protein	536634	IMAGE Consortium	AI550046.1	6 63.7 cM	mn01a10	Passed	AI550046	536634	pBlueScriptSK-
022PB8ZY	3536	2.5	1.3	1669	15.1	100	1253	663	8.6	100	123R6540	bc.pk	123Y6541	lc.pk	-133751	C	4	021FA53S	"telomerase binding protein, p23"	618630	IMAGE Consortium	AA174980.1		ms88c04	Passed	AA174980	618630	pT7T3D-Pac
022PB8ZY	1903	2.5	1.3	1670	17.5	77	1275	675	9.4	77	123R6540	bc.pk	123Y6541	lc.pk	-136238	C	1	021NA54I	RIKEN cDNA 5730592L21 gene	747239	IMAGE Consortium	AA260520.1	6 63.9 cM	va95h12	Passed	AA260520	747239	pT7T3D-Pac
022PB8ZY	8970	2.5	1.3	792	9.8	93	599	317	5.7	93	123R6540	bc.pk	123Y6541	lc.pk	-137339	F	12	021ZA54U	monocyte macrophage 19	427351	IMAGE Consortium	AA003173.1		mg51h04	Passed	AA003173	427351	pT7T3D-Pac
022PB8ZY	7138	2.4	1.3	1675	14.1	82	1328	703	9.1	82	123R6540	bc.pk	123Y6541	lc.pk	-130127	D	8	021VA52Q	RIKEN cDNA 2410170E21 gene	402162	IMAGE Consortium	W76849.1		me83c10	Passed	W76849	402162	pT7T3D-Pac
022PB8ZY	1100	2.5	1.3	1676	13.1	100	1266	670	7.7	100	123R6540	bc.pk	123Y6541	lc.pk	-133030	G	3	021VA53K	RIKEN cDNA 0910001K16 gene	576931	IMAGE Consortium	AA116528.1		mp94h10	Passed	AA116528	576931	pT7T3D-Pac
022PB8ZY	8288	2.5	1.3	1679	16.8	100	1264	669	9.6	100	123R6540	bc.pk	123Y6541	lc.pk	-134720	D	4	0216A542	RIKEN cDNA 2510002A14 gene	850976	IMAGE Consortium	AA462387.1		vf89e05	Passed	AA462387	850976	pT7T3D-Pac
022PB8ZY	1625	2.4	1.3	1685	14.6	86	1326	702	8.9	86	123R6540	bc.pk	123Y6541	lc.pk	-135121	E	9	021YA546	aldehyde dehydrogenase 9A	658785	IMAGE Consortium	AA221806.1		mv53f05	Passed	AA221806	658785	pT7T3D-Pac
022PB8ZY	5833	2.5	1.3	1686	15.2	100	1253	663	9.2	100	123R6540	bc.pk	123Y6541	lc.pk	-133927	B	1	021TA53U	ESTs	634992	IMAGE Consortium	AA154838.1		mt67g01	Multiple Bands	AA154838	634992	pT7T3D-Pac
022PB8ZY	2838	2.4	1.3	787	6.6	83	612	324	4.3	83	123R6540	bc.pk	123Y6541	lc.pk	-130958	A	12	021MA52Z	ESTs	427062	IMAGE Consortium	AA003247.1		mg48g04	Passed	AI426030	427062	pT7T3D-Pac
022PB8ZY	1420	2.4	1.3	1711	21.1	75	1343	711	11.2	75	123R6540	bc.pk	123Y6541	lc.pk	-134305	A	7	021LA53Y	RIKEN cDNA B230219D22 gene	638427	IMAGE Consortium	AA217016.1		mu04f02	Multiple Bands	AA217016	638427	pT7T3D-Pac
022PB8ZY	5726	2.4	1.3	787	7.8	94	610	323	4.6	94	123R6540	bc.pk	123Y6541	lc.pk	-133498	F	3	021UA53P	ESTs	583669	IMAGE Consortium	AA153416.1		mq66b07	Passed	AA153416	583669	pT7T3D-Pac
022PB8ZY	4195	2.4	1.3	1757	17	100	1360	720	9.2	100	123R6540	bc.pk	123Y6541	lc.pk	-136382	G	2	021UA54J	betaine-homocysteine methyltransferase 2	737041	IMAGE Consortium	AA272010.1	13 49.0 cM	va73h01	Passed	AA272010	737041	pT7T3D-Pac
022PB8ZY	7066	2.5	1.3	1757	12.8	93	1338	708	7.7	93	123R6540	bc.pk	123Y6541	lc.pk	-129839	D	8	021AA52N	ESTs	373036	IMAGE Consortium	W62448.1		md63a03	Passed	W62448	373036	pT7T3D-Pac
022PB8ZY	8466	2.4	1.3	785	9	96	608	322	5.4	96	123R6540	bc.pk	123Y6541	lc.pk	-135423	F	12	021JA549	retinoid X receptor alpha	676526	IMAGE Consortium	AA209592.1	2 17.0 cM	mw75c08	Passed	AA209592	676526	pT7T3D-Pac
022PB8ZY	6922	2.5	1.3	781	6.5	86	591	313	4.1	86	123R6540	bc.pk	123Y6541	lc.pk	-129264	D	8	0214A52H	RIKEN cDNA 1500005J14 gene	314627	IMAGE Consortium	W10904.1		ma55f06	Passed	W10904	314627	pT7T3D-Pac
022PB8ZY	6947	2.5	1.3	1790	15.9	94	1328	703	9.7	94	123R6540	bc.pk	123Y6541	lc.pk	-129362	D	10	021BA52I	"ESTs, Highly  similar to DNA POLYMERASE BETA [Rattus norvegicus]"	336464	IMAGE Consortium	W18497.1		mb88a05	Passed	W18497	336464	pT7T3D-Pac
022PB8ZY	4576	2.4	1.3	1798	11.1	94	1404	743	7.4	94	123R6540	bc.pk	123Y6541	lc.pk	-128904	F	7	021CA52D	RIKEN cDNA 1110002C08 gene	834291	IMAGE Consortium	AA413296.1		ve98h02	Passed	AA413296	834291	pSport
022PB8ZY	7800	2.4	1.3	1799	18.8	95	1409	746	11.4	95	123R6540	bc.pk	123Y6541	lc.pk	-132764	H	12	021AA53H	RIKEN cDNA 2410043G19 gene	571214	IMAGE Consortium	AA108733.1		mp35c08	Passed	AA108733	571214	pT7T3D-Pac
022PB8ZY	7473	2.4	1.3	1800	20.4	89	1409	746	11.5	89	123R6540	bc.pk	123Y6541	lc.pk	-131467	D	6	021EA534	dynamin 2	457445	IMAGE Consortium	AA021681.1	9 7.0 cM	mh82d03	Passed	AA021681	457445	pT7T3D-Pac
022PB8ZY	2125	2.4	1.3	1802	17.5	84	1406	744	10.1	84	123R6540	bc.pk	123Y6541	lc.pk	-137125	E	1	021EA54R	RIKEN cDNA 2210010L05 gene	807018	IMAGE Consortium	AA404083.1		vd81e10	Passed	AA404083	807018	pT7T3D-Pac
022PB8ZY	7666	2.4	1.3	1822	16.1	100	1434	759	9.3	100	123R6540	bc.pk	123Y6541	lc.pk	-132233	D	8	021BA53C	HIV-1 Rev binding protein	476081	IMAGE Consortium	AA049862.1		mj14d09	Passed	AA049862	476081	pT7T3D-Pac
022PB8ZY	4155	2.4	1.3	1829	16.8	100	1449	767	9.8	100	123R6540	bc.pk	123Y6541	lc.pk	-136219	A	6	021NA54I	ESTs	737802	IMAGE Consortium	AA277325.1		va81e10	Passed	AA277325	737802	pT7T3D-Pac
022PB8ZY	2659	2.4	1.3	1830	15.6	91	1464	775	9.7	91	123R6540	bc.pk	123Y6541	lc.pk	-130252	G	2	0212A52R	"ESTs, Moderately  similar to CASEIN KINASE I, GAMMA ISOFORM [Bos taurus]"	402551	IMAGE Consortium	W80270.1		me87d12	Passed	W80270	402551	pT7T3D-Pac
022PB8ZY	7611	2.4	1.3	778	7.9	83	612	324	5.3	83	123R6540	bc.pk	123Y6541	lc.pk	-132016	B	6	021XA53A	secretory carrier membrane protein 3	477267	IMAGE Consortium	AA048238.1		mj26h02	Passed	AA048238	477267	pT7T3D-Pac
022PB8ZY	6018	2.4	1.3	777	8.4	86	619	328	5.4	86	123R6540	bc.pk	123Y6541	lc.pk	-134655	F	11	021ZA541	RIKEN cDNA 1810010K08 gene	643732	IMAGE Consortium	AA204011.1		mu59g03	Passed	AA204011	643732	pT7T3D-Pac
022PB8ZY	3023	2.4	1.3	1842	15.3	94	1425	754	9	94	123R6540	bc.pk	123Y6541	lc.pk	-131698	G	10	021SA536	Public domain EST	468319	IMAGE Consortium	AA014368.1		mi64f04	Passed	NA	468319	pT7T3D-Pac
022PB8ZY	6810	2.4	1.3	774	6.7	75	612	324	4.5	75	123R6540	bc.pk	123Y6541	lc.pk	-128813	F	12	0215A52C	RIKEN cDNA 1700016A15 gene	835159	IMAGE Consortium	AA467238.1		vf08h04	Passed	AA467238	835159	pSport
022PB8ZY	6526	2.5	1.3	773	8.2	95	578	306	5	95	123R6540	bc.pk	123Y6541	lc.pk	-136687	H	7	021FA54M	Public domain EST	766065	IMAGE Consortium	AA278005.1		vc10b05	Passed	NA	766065	pT7T3D-Pac
022PB8ZY	2621	2.4	1.3	1865	14.1	86	1481	784	9	86	123R6540	bc.pk	123Y6541	lc.pk	-130093	A	10	021VA52Q	"benzodiazepine receptor, peripheral"	404615	IMAGE Consortium	W82946.1	15 43.3 cM	mf09h12	Passed	W82946	404615	pT7T3D-Pac
022PB8ZY	4012	2.5	1.3	1866	16.8	100	1423	753	9.4	100	123R6540	bc.pk	123Y6541	lc.pk	-135646	A	8	021HA54C	"ESTs, Highly similar to KE04p [H.sapiens]"	694065	IMAGE Consortium	AA243954.1		mx95b05	Multiple Bands	AA243954	694065	pT7T3D-Pac
022PB8ZY	7633	2.4	1.3	1867	17.8	95	1491	789	10	95	123R6540	bc.pk	123Y6541	lc.pk	-132107	B	2	0214A53B	"ESTs, Highly  similar to PROBABLE SERINE/THREONINE-PROTEIN KINASE YIL095W [Saccharomyces cerevisiae]"	472374	IMAGE Consortium	AA036255.1		mi74g04	Passed	AA036255	472374	pT7T3D-Pac
022PB8ZY	4711	2.5	1.3	1875	15.3	95	1426	755	9.2	95	123R6540	bc.pk	123Y6541	lc.pk	-129449	D	1	021IA52J	RIKEN cDNA 1700034P14 gene	334554	IMAGE Consortium	W18526.1		mb68a10	Passed	W18526	334554	pT7T3D-Pac
022PB8ZY	2818	2.4	1.3	1876	15.8	92	1453	769	10	92	123R6540	bc.pk	123Y6541	lc.pk	-130882	C	8	021FA52Y	rhodopsin	438578	IMAGE Consortium	AI466589.1		mg72g02	Passed	AI466589	438578	pT7T3D-Pac
022PB8ZY	3422	2.5	1.3	1879	14.5	95	1425	754	9.7	95	123R6540	bc.pk	123Y6541	lc.pk	-133295	E	4	021GA53N	"ATP-binding cassette, sub-family F (GCN20), member 3"	574680	IMAGE Consortium	AA125260.1	16	mp71e01	Passed	AA125260	574680	pT7T3D-Pac
022PB8ZY	3259	2.5	1.3	771	7.8	93	578	306	4.5	93	123R6540	bc.pk	123Y6541	lc.pk	-132646	G	2	0213A53G	RIKEN cDNA 1700058O05 gene	482870	IMAGE Consortium	AA062137.1		mj85a08	Passed	AA062137	482870	pT7T3D-Pac
022PB8ZY	8046	2.4	1.3	771	7.1	100	601	318	5.1	100	123R6540	bc.pk	123Y6541	lc.pk	-133747	B	12	021FA53S	RIKEN cDNA 1100001J13 gene	620360	IMAGE Consortium	AA178163.1		mt07c05	Passed	AA178163	620360	pT7T3D-Pac
022PB8ZY	3037	2.5	1.3	1906	15.4	95	1421	752	9.4	95	123R6540	bc.pk	123Y6541	lc.pk	-131761	E	2	021ZA537	RIKEN cDNA 5830406C15 gene	464803	IMAGE Consortium	AA030833.1		mi27h10	Passed	AA030833	464803	pT7T3D-Pac
022PB8ZY	2953	2.5	1.3	761	5.8	85	585	310	4.2	85	123R6540	bc.pk	123Y6541	lc.pk	-131427	A	2	021EA534	RIKEN cDNA 2700069E09 gene	455559	IMAGE Consortium	AI508245.1		mh62f08	Passed	AI508245	455559	pT7T3D-Pac
022PB8ZY	5351	2.5	1.3	1918	17.1	100	1432	758	9.7	100	123R6540	bc.pk	123Y6541	lc.pk	-131995	H	9	021DA539	ESTs	474025	IMAGE Consortium	AA038450.1		mi92b01	Passed	AA038450	474025	pT7T3D-Pac
022PB8ZY	4918	2.5	1.3	760	5.8	85	565	299	3.7	85	123R6540	bc.pk	123Y6541	lc.pk	-130269	H	7	0212A52R	osteoblast specific factor 2 (fasciclin I-like)	403071	IMAGE Consortium	W81878.1		me92h08	Passed	W81878	403071	pT7T3D-Pac
022PB8ZY	6139	2.5	1.3	1925	18.8	100	1438	761	9.4	100	123R6540	bc.pk	123Y6541	lc.pk	-135149	H	1	021YA546	"ESTs, Highly similar to putative G-binding protein [H.sapiens]"	672656	IMAGE Consortium	AA231457.1		mw35a05	Passed	AA231457	672656	pT7T3D-Pac
022PB8ZY	8193	2.4	1.3	1929	18.7	100	1540	815	11.3	100	123R6540	bc.pk	123Y6541	lc.pk	-134338	D	6	021LA53Y	transcription factor (p38 interacting protein)	639666	IMAGE Consortium	AA197468.1		mu17c10	Passed	AA197468	639666	pT7T3D-Pac
022PB8ZY	5428	2.4	1.3	1932	17.1	94	1536	813	10.5	94	123R6540	bc.pk	123Y6541	lc.pk	-132304	B	7	021IA53D	RIKEN cDNA 1110003M08 gene	478532	IMAGE Consortium	AA049844.1		mj39g11	Passed	AA049844	478532	pT7T3D-Pac
022PB8ZY	2775	2.4	1.3	1944	14.4	96	1513	801	8.8	96	123R6540	bc.pk	123Y6541	lc.pk	-130712	E	6	0211A52W	"ESTs, Moderately similar to KIAA1029 protein [H.sapiens]"	425777	IMAGE Consortium	AA000799.1		mg35d09	Passed	AA000799	425777	pT7T3D-Pac
022PB8ZY	8831	2.4	1.3	1946	18.5	100	1544	817	12.5	100	123R6540	bc.pk	123Y6541	lc.pk	-136882	H	10	021TA54O	RIKEN cDNA 2010004O20 gene	776876	IMAGE Consortium	AA273553.1		vc38e11	Passed	AA273553	776876	pT7T3D-Pac
022PB8ZY	32	2.5	1.3	1946	17	92	1447	766	8.4	92	123R6540	bc.pk	123Y6541	lc.pk	-128768	C	3	0215A52C	RIKEN cDNA 4921514I20 gene	833817	IMAGE Consortium	AA412921.1		ve93h05	Multiple Bands	AA412921	833817	pSport
022PB8ZY	6214	2.4	1.3	1951	16.2	100	1530	810	9.9	100	123R6540	bc.pk	123Y6541	lc.pk	-135442	H	7	021JA549	"ESTs, Highly similar to AF214737 1 C9orf10a [H.sapiens]"	676898	IMAGE Consortium	AA212963.1		mw79c02	Passed	AA212963	676898	pT7T3D-Pac
022PB8ZY	5066	2.4	1.3	1972	15.4	98	1542	816	9.5	98	123R6540	bc.pk	123Y6541	lc.pk	-130865	B	3	021FA52Y	bisphosphate 3'-nucleotidase 1	439033	IMAGE Consortium	AA008240.1		mg77f01	Passed	AA008240	439033	pT7T3D-Pac
022PB8ZY	2960	2.4	1.3	758	8.3	76	606	321	5.2	76	123R6540	bc.pk	123Y6541	lc.pk	-131453	C	4	021EA534	ESTs	455869	IMAGE Consortium	AI508261.1		mh65h07	Passed	AI508261	455869	pT7T3D-Pac
022PB8ZY	2409	2.4	1.3	1979	16	96	1529	809	9.3	96	123R6540	bc.pk	123Y6541	lc.pk	-129250	C	6	0214A52H	RIKEN cDNA 1200012F07 gene	329372	IMAGE Consortium	W41977.1		mb14a11	Passed	W41977	329372	pT7T3D-Pac
022PB8ZY	6859	2.4	1.3	1986	21.5	89	1578	835	12.8	89	123R6540	bc.pk	123Y6541	lc.pk	-129018	H	2	021JA52E	"ESTs, Highly similar to translation initiation factor IF2 [H.sapiens]"	944355	IMAGE Consortium	AA547684.1		vj90d02	Passed	AA547684	944355	pBluescribe
022PB8ZY	2532	2.5	1.3	2013	14.1	86	1493	790	8.7	86	123R6540	bc.pk	123Y6541	lc.pk	-129735	C	12	0213A52M	"ESTs, Weakly similar to A57514 RNA helicase HEL117 - rat [R.norvegicus]"	372913	IMAGE Consortium	W59516.1		md61h01	Passed	W59516	372913	pT7T3D-Pac
022PB8ZY	7271	2.5	1.3	2024	16.2	93	1513	801	10.4	93	123R6540	bc.pk	123Y6541	lc.pk	-130656	H	10	021UA52V	butyrate-induced transcript 1	423393	IMAGE Consortium	W98894.1		mg10f05	Passed	W98894	423393	pT7T3D-Pac
022PB8ZY	6353	2.5	1.3	756	7.9	92	570	302	5	92	123R6540	bc.pk	123Y6541	lc.pk	-135994	F	9	0212A54F	"ESTs, Weakly similar to AF156529 1 Msx2 interacting nuclear target protein [M.musculus]"	720573	IMAGE Consortium	AA261422.1		mz89b11	Passed	AA261422	720573	pT7T3D-Pac
022PB8ZY	4345	2.5	1.3	740	7.9	90	566	300	4.6	90	123R6540	bc.pk	123Y6541	lc.pk	-136982	A	2	0217A54Q	ESTs	817923	IMAGE Consortium	AA466517.1		ve12d02	Passed	AA466517	817923	pT7T3D-Pac
022PB8ZY	8317	2.5	1.3	737	9.5	86	548	290	5.7	86	123R6540	bc.pk	123Y6541	lc.pk	-134838	F	2	021DA543	RIKEN cDNA 1200014O24 gene	847226	IMAGE Consortium	AA420104.1		vf50e02	Passed	AA420104	847226	pT7T3D-Pac
022PB8ZY	8820	2.4	1.3	2035	17.8	100	1606	850	12.5	100	123R6540	bc.pk	123Y6541	lc.pk	-136836	D	12	021TA54O	"ceroid-lipofuscinosis, neuronal 2"	776048	IMAGE Consortium	AA276023.1	7 50.0 cM	vc30a05	Passed	AA276023	776048	pT7T3D-Pac
022PB8ZY	6066	2.4	1.3	2038	22	96	1612	853	12.7	96	123R6540	bc.pk	123Y6541	lc.pk	-134847	F	11	021DA543	Max dimerization protein 4	846536	IMAGE Consortium	AA433553.1	5 20.0 cM	vf43c05	Passed	AA433553	846536	pT7T3D-Pac
022PB8ZY	5004	2.5	1.3	736	5.7	85	546	289	3.8	85	123R6540	bc.pk	123Y6541	lc.pk	-130609	D	11	021UA52V	RIKEN cDNA 1110014P06 gene	409109	IMAGE Consortium	W87081.1		mf56h03	Passed	W87081	409109	pT7T3D-Pac
022PB8ZY	3139	2.4	1.3	2040	17.3	87	1576	834	10.7	87	123R6540	bc.pk	123Y6541	lc.pk	-132167	G	2	0214A53B	RIKEN cDNA 5730408C10 gene	476022	IMAGE Consortium	AA049934.1		mj13g04	Passed	AA049934	476022	pT7T3D-Pac
022PB8ZY	4119	2.4	1.3	2048	18.2	99	1598	846	11	99	123R6540	bc.pk	123Y6541	lc.pk	-136075	E	6	0219A54G	"cleavage and polyadenylation specific factor 4, 30kD subunit"	721532	IMAGE Consortium	AA267655.1		mz99a11	Passed	AA267655	721532	pT7T3D-Pac
022PB8ZY	3744	2.4	1.3	2049	20.1	100	1638	867	12	100	123R6540	bc.pk	123Y6541	lc.pk	-134572	G	12	021SA540	ESTs	643131	IMAGE Consortium	AI627087.1		mu53f02	Passed	AI627087	643131	pT7T3D-Pac
022PB8ZY	5410	2.5	1.3	2056	20.4	93	1529	809	11.2	93	123R6540	bc.pk	123Y6541	lc.pk	-132232	D	7	021BA53C	ESTs	476341	IMAGE Consortium	AI322664.1		mj17b07	Passed	AI326809	476341	pT7T3D-Pac
022PB8ZY	1431	2.5	1.3	2061	21.6	79	1555	823	11.3	79	123R6540	bc.pk	123Y6541	lc.pk	-134349	E	5	021LA53Y	"nuclear factor of kappa light chain gene enhancer in B-cells inhibitor, alpha"	641058	IMAGE Consortium	AA204405.1	12 C1-C3	mu31g10	Passed	AA204405	641058	pT7T3D-Pac
022PB8ZY	6819	2.4	1.3	2074	16	89	1602	848	9.2	89	123R6540	bc.pk	123Y6541	lc.pk	-128855	B	6	021CA52D	RIKEN cDNA 2810432N10 gene	804791	IMAGE Consortium	AA472821.1		vd58d12	Passed	AA472821	804791	pSport
022PB8ZY	3928	2.5	1.3	2081	20.1	98	1570	831	11.4	98	123R6540	bc.pk	123Y6541	lc.pk	-135312	E	8	021CA548	ESTs	676780	IMAGE Consortium	AA212598.1		mw78a03	Multiple Bands	AA212598	676780	pT7T3D-Pac
022PB8ZY	979	2.5	1.3	2087	17.1	100	1555	823	9.6	100	123R6540	bc.pk	123Y6541	lc.pk	-132549	G	1	021WA53F	metallothionein 1	480068	IMAGE Consortium	AA051654.1	8 45.0 cM	mj55g11	Passed	AA051654	480068	pT7T3D-Pac
022PB8ZY	7893	2.4	1.3	2097	24.3	93	1672	885	14.4	93	123R6540	bc.pk	123Y6541	lc.pk	-133141	H	6	0212A53L	Public domain EST	576428	IMAGE Consortium	AA119544.1		mp89e11	Passed	NA	576428	pT7T3D-Pac
022PB8ZY	1756	2.4	1.3	2098	21.8	82	1642	869	12.1	82	123R6540	bc.pk	123Y6541	lc.pk	-135645	A	7	021HA54C	"ESTs, Weakly similar to S26689 hypothetical protein hc1 - mouse [M.musculus]"	680397	IMAGE Consortium	AA238208.1		mx16f11	Passed	AA238208	680397	pT7T3D-Pac
022PB8ZY	4671	2.4	1.3	2102	18.5	96	1627	861	10.6	96	123R6540	bc.pk	123Y6541	lc.pk	-129285	F	5	0214A52H	RIKEN cDNA 2700094G22 gene	316110	IMAGE Consortium	AI606971.1		ma71a04	Passed	AI606971	316110	pT7T3D-Pac
022PB8ZY	4875	2.4	1.3	2112	16.9	100	1631	863	9.4	100	123R6540	bc.pk	123Y6541	lc.pk	-130100	B	5	021VA52Q	"ESTs, Weakly similar to D29149 proline-rich protein - mouse [M.musculus]"	403189	IMAGE Consortium	W81737.1		me94b07	Passed	W81737	403189	pT7T3D-Pac
022PB8ZY	7598	2.4	1.3	2115	17.7	100	1636	866	11.1	100	123R6540	bc.pk	123Y6541	lc.pk	-131966	F	4	021DA539	DiGeorge syndrome gene c	472948	IMAGE Consortium	AA038087.1	16 10.37 cM	mi80g03	Multiple Bands	AA038087	472948	pT7T3D-Pac
022PB8ZY	4384	2.4	1.3	2116	21.2	100	1689	894	12.3	100	123R6540	bc.pk	123Y6541	lc.pk	-137132	E	8	021EA54R	RIKEN cDNA 4432411E13 gene	808777	IMAGE Consortium	AA467485.1		ve01b01	Passed	AA467485	808777	pT7T3D-Pac
022PB8ZY	8058	2.4	1.3	736	8	97	568	301	4.8	97	123R6540	bc.pk	123Y6541	lc.pk	-133795	F	12	021FA53S	ESTs	620942	IMAGE Consortium	AA177241.1		mt13c08	Passed	AA177241	620942	pT7T3D-Pac
022PB8ZY	3946	2.5	1.3	2141	18.7	95	1631	863	11.7	95	123R6540	bc.pk	123Y6541	lc.pk	-135384	C	8	021JA549	"adaptor protein complex AP-1, beta 1 subunit"	660866	IMAGE Consortium	AA221073.1	11 A2	mv75c02	Passed	AA221073	660866	pT7T3D-Pac
022PB8ZY	6051	2.5	1.3	736	8.3	89	551	292	4.4	89	123R6540	bc.pk	123Y6541	lc.pk	-134793	B	5	021DA543	RIKEN cDNA 3110043O21 gene	658638	IMAGE Consortium	AA230822.1		mv52a04	Passed	AA230822	658638	pT7T3D-Pac
022PB8ZY	8695	2.4	1.3	2164	24.3	96	1700	900	14.8	96	123R6540	bc.pk	123Y6541	lc.pk	-136347	D	2	021UA54J	ESTs	737620	IMAGE Consortium	AA277507.1		va79g03	Passed	AA277507	737620	pT7T3D-Pac
022PB8ZY	96	2.4	1.3	729	8.1	79	568	301	4.6	79	123R6540	bc.pk	123Y6541	lc.pk	-129015	G	11	021JA52E	"ESTs, Weakly similar to ELL MOUSE RNA POLYMERASE II ELONGATION FACTOR ELL [M.musculus]"	944891	IMAGE Consortium	AA545429.1		vj95h06	Passed	AA545429	944891	pBluescribe
022PB8ZY	2176	2.4	1.3	727	8.4	65	572	303	5	65	123R6540	bc.pk	123Y6541	lc.pk	-137226	E	7	021SA54T	diaphorase 4 (NADH/NADPH)	532186	IMAGE Consortium	AA068375.1	8 53.3 cM	mm53g06	Passed	AA068375	532186	pBlueScriptSK-
022PB8ZY	2516	2.5	1.3	725	6	82	538	285	4.1	82	123R6540	bc.pk	123Y6541	lc.pk	-129679	G	4	021WA52L	"POU domain, class 2, transcription factor 3"	350731	IMAGE Consortium	AI893911.1	9 23.0 cM	mc37f10	Passed	AI893911	350731	pT7T3D-Pac
022PB8ZY	3883	2.5	1.3	2206	21.4	100	1685	892	11.9	100	123R6540	bc.pk	123Y6541	lc.pk	-135138	G	2	021YA546	RIKEN cDNA 0610007D05 gene	671212	IMAGE Consortium	AA222463.1		mw20a03	Passed	AA222463	671212	pT7T3D-Pac
022PB8ZY	7708	2.5	1.3	2206	22.6	76	1687	893	12.8	76	123R6540	bc.pk	123Y6541	lc.pk	-132400	B	8	021PA53E	zinc finger protein 147	483232	IMAGE Consortium	AA063824.1	11 C	mj88g09	Passed	AA063824	483232	pT7T3D-Pac
022PB8ZY	6929	2.4	1.3	719	9.8	83	568	301	5.3	83	123R6540	bc.pk	123Y6541	lc.pk	-129290	F	10	0214A52H	RIKEN cDNA 3300001M20 gene	330620	IMAGE Consortium	W14275.1		mb27a11	Passed	W14275	330620	pT7T3D-Pac
022PB8ZY	2715	2.5	1.3	2238	16.1	95	1691	895	10.4	95	123R6540	bc.pk	123Y6541	lc.pk	-130472	A	6	021NA52U	interferon-stimulated protein (20 kDa)	422205	IMAGE Consortium	W97502.1		mf97b11	Passed	W97502	422205	pT7T3D-Pac
022PB8ZY	7810	2.4	1.3	716	7.3	98	561	297	4.3	98	123R6540	bc.pk	123Y6541	lc.pk	-132808	D	8	021HA53I	ESTs	493451	IMAGE Consortium	AA087038.1		mk20d06	Passed	AA087038	493451	pT7T3D-Pac
022PB8ZY	2947	2.5	1.3	2257	20.1	93	1708	904	11.8	93	123R6540	bc.pk	123Y6541	lc.pk	-131403	G	2	0217A533	reticulocalbin	444388	IMAGE Consortium	AI894053.1	2 58.0 cM	mh34c03	Passed	AI894053	444388	pT7T3D-Pac
022PB8ZY	1470	2.5	1.3	715	8.1	62	546	289	4.8	62	123R6540	bc.pk	123Y6541	lc.pk	-134499	A	11	021SA540	"ESTs, Highly similar to unnamed protein product [H.sapiens]"	642506	IMAGE Consortium	AI606025.1		mu47a02	Passed	AI606025	642506	pT7T3D-Pac
022PB8ZY	6148	2.5	1.3	714	7.7	89	538	285	4.4	89	123R6540	bc.pk	123Y6541	lc.pk	-135179	B	7	0215A547	Public domain EST	904835	IMAGE Consortium	AA522127.1		vi25f06	Passed	NA	904835	pT7T3D-Pac
022PB8ZY	4720	2.5	1.3	709	7	95	532	282	4.2	95	123R6540	bc.pk	123Y6541	lc.pk	-129479	F	7	021IA52J	RIKEN cDNA 0610009I16 gene	333641	IMAGE Consortium	AI322262.1		mb58f09	Passed	AI322262	333641	pT7T3D-Pac
022PB8ZY	157	2.5	1.3	2318	21.7	100	1767	935	11.4	100	123R6540	bc.pk	123Y6541	lc.pk	-129269	E	1	0214A52H	RIKEN cDNA 2810442O16 gene	316107	IMAGE Consortium	W12259.1		ma71b02	Passed	W12259	316107	pT7T3D-Pac
022PB8ZY	5062	2.5	1.3	2327	18.9	100	1735	918	10.2	100	123R6540	bc.pk	123Y6541	lc.pk	-130845	H	7	0218A52X	RIKEN cDNA 1110032O22 gene	425013	IMAGE Consortium	AA000059.1		mg27d11	Passed	AA000059	425013	pT7T3D-Pac
022PB8ZY	190	2.4	1.3	2348	22.9	97	1825	966	12.2	97	123R6540	bc.pk	123Y6541	lc.pk	-129395	G	7	021BA52I	"DNA segment, Chr 2, ERATO Doi 542, expressed"	331599	IMAGE Consortium	W08056.1		mb37d08	Passed	W08056	331599	pT7T3D-Pac
022PB8ZY	2416	2.5	1.3	2351	20.1	95	1772	938	11.1	95	123R6540	bc.pk	123Y6541	lc.pk	-129276	E	8	0214A52H	tight junction protein 1	317808	IMAGE Consortium	W13290.1	7 28.5 cM	ma88g01	Passed	W13290	317808	pT7T3D-Pac
022PB8ZY	6485	2.5	1.3	2403	29.3	99	1806	956	15.9	99	123R6540	bc.pk	123Y6541	lc.pk	-136521	B	9	0218A54L	"ESTs, Highly similar to dynein light intermediate chain 53/55 [R.norvegicus]"	751160	IMAGE Consortium	AA290491.1		vb37g05	Passed	AA290491	751160	pT7T3D-Pac
022PB8ZY	7646	2.4	1.3	706	7.9	85	553	293	4.8	85	123R6540	bc.pk	123Y6541	lc.pk	-132157	F	4	0214A53B	PHD finger protein 2	477665	IMAGE Consortium	AI510029.1	13 10.0 cM	mj30h09	Passed	AI510029	477665	pT7T3D-Pac
022PB8ZY	3947	2.5	1.3	698	7.2	82	536	284	4.7	82	123R6540	bc.pk	123Y6541	lc.pk	-135386	C	10	021JA549	"muskelin 1, intracellular mediator containing kelch motifs"	676111	IMAGE Consortium	AA208930.1	6 B1-B2	mw71b04	Passed	AA208930	676111	pT7T3D-Pac
022PB8ZY	6980	2.4	1.3	688	9.5	86	548	290	5.2	86	123R6540	bc.pk	123Y6541	lc.pk	-129500	H	4	021IA52J	fibroblast growth factor (acidic) intracellular binding protein	336310	IMAGE Consortium	W18449.1		mb86c12	Passed	W18449	336310	pT7T3D-Pac
022PB8ZY	2350	2.4	1.3	2422	23.4	83	1889	1000	13.5	83	123R6540	bc.pk	123Y6541	lc.pk	-129012	G	8	021JA52E	Public domain EST	833346	IMAGE Consortium	AA432472.1		ve88g10	Passed	NA	833346	pBluescribe
022PB8ZY	3898	2.4	1.3	2426	20.9	89	1910	1011	13	89	123R6540	bc.pk	123Y6541	lc.pk	-135192	C	8	0215A547	jagged 2	949732	IMAGE Consortium	AA537445.1		vk47c03	Passed	AA537445	949732	pT7T3D-Pac
022PB8ZY	8860	2.5	1.3	2443	31.5	100	1837	972	16.9	100	123R6540	bc.pk	123Y6541	lc.pk	-137000	B	8	0217A54Q	chloride intracellular channel 4 (mitochondrial)	817924	IMAGE Consortium	AA466508.1		ve12c03	Passed	AA466508	817924	pT7T3D-Pac
022PB8ZY	716	2.4	1.3	2470	23.1	100	1922	1017	12.8	100	123R6540	bc.pk	123Y6541	lc.pk	-131500	G	3	021EA534	"RAB2, member RAS oncogene family"	455401	IMAGE Consortium	AA020462.1		mh61b01	Passed	AA020462	455401	pT7T3D-Pac
022PB8ZY	8579	2.5	1.3	685	7.5	91	519	275	4.6	91	123R6540	bc.pk	123Y6541	lc.pk	-135875	D	10	021VA54E	"cleavage and polyadenylation specific factor 2, 100kD subunit"	723260	IMAGE Consortium	AA267638.1		va18a11	Passed	AA267638	723260	pT7T3D-Pac
022PB8ZY	7593	2.5	1.3	2476	21.5	96	1850	979	12.4	96	123R6540	bc.pk	123Y6541	lc.pk	-131944	D	6	021DA539	"palate, lung, and nasal epithelium expressed transcript"	472623	IMAGE Consortium	AA037970.1		mi77d08	Passed	AA037970	472623	pT7T3D-Pac
022PB8ZY	8561	2.5	1.3	2480	25.6	100	1899	1005	13.6	100	123R6540	bc.pk	123Y6541	lc.pk	-135804	F	10	021OA54D	ESTs	696681	IMAGE Consortium	AI466797.1		my23d05	Passed	AI466797	696681	pT7T3D-Pac
022PB8ZY	3687	2.4	1.3	2493	19.6	100	1942	1028	11.7	100	123R6540	bc.pk	123Y6541	lc.pk	-134350	E	6	021LA53Y	"DNA segment, Chr 19, Brigham & Women's Genetics 1430 expressed"	638682	IMAGE Consortium	AA250415.1		mu07a10	Passed	AA250415	638682	pT7T3D-Pac
022PB8ZY	7105	2.5	1.3	683	5.8	89	517	274	3.7	89	123R6540	bc.pk	123Y6541	lc.pk	-130001	B	2	021OA52P	RIKEN cDNA 0610012D17 gene	385986	IMAGE Consortium	W64276.1		md97g10	Passed	W64276	385986	pT7T3D-Pac
022PB8ZY	8816	2.5	1.3	2563	28	100	1950	1032	16.2	100	123R6540	bc.pk	123Y6541	lc.pk	-136828	D	4	021TA54O	ALL1-fused gene from chromosome 1q	762773	IMAGE Consortium	AI595056.1		vb74h03	Multiple Bands	AI595056	762773	pT7T3D-Pac
022PB8ZY	5516	2.5	1.3	683	6.4	86	519	275	4.1	86	123R6540	bc.pk	123Y6541	lc.pk	-132659	H	3	0213A53G	ESTs	483643	IMAGE Consortium	AI552486.1		mj93b10	Passed	AI552486	483643	pT7T3D-Pac
022PB8ZY	7927	2.5	1.3	2631	26.5	89	1999	1058	15.5	89	123R6540	bc.pk	123Y6541	lc.pk	-133281	D	2	021GA53N	"Mus musculus 11 days embryo cDNA, RIKEN full-length enriched library, clone:2700096J03, full insert sequence"	574897	IMAGE Consortium	AA125200.1		mp73h01	Passed	AA125200	574897	pT7T3D-Pac
022PB8ZY	2553	2.4	1.3	680	6.1	83	525	278	3.7	83	123R6540	bc.pk	123Y6541	lc.pk	-129825	C	6	021AA52N	claudin 13	355952	IMAGE Consortium	W50628.1		mc92a05	Passed	W50628	355952	pT7T3D-Pac
022PB8ZY	4033	2.5	1.3	678	6.7	90	521	276	4.5	90	123R6540	bc.pk	123Y6541	lc.pk	-135736	A	2	021OA54D	resistin like beta	697786	IMAGE Consortium	AA239093.1		my34g06	Passed	AA239093	697786	pT7T3D-Pac
022PB8ZY	6703	2.4	1.3	2647	25.7	100	2097	1110	14.7	100	123R6540	bc.pk	123Y6541	lc.pk	-137304	D	1	021ZA54U	RIKEN cDNA 5730576P14 gene	524907	IMAGE Consortium	AA089038.1		mm50b02	Passed	AA089038	524907	pBlueScriptSK-
022PB8ZY	8744	2.5	1.3	677	8.3	82	514	272	5	82	123R6540	bc.pk	123Y6541	lc.pk	-136540	D	4	0218A54L	RIKEN cDNA 1190006A08 gene	750558	IMAGE Consortium	AA472933.1		vb31e04	Passed	AA472933	750558	pT7T3D-Pac
022PB8ZY	1563	2.4	1.3	2654	31.2	79	2092	1107	15.6	79	123R6540	bc.pk	123Y6541	lc.pk	-134877	A	5	021KA544	"ESTs, Highly similar to unnamed protein product [H.sapiens]"	874419	IMAGE Consortium	AA475039.1		vh03h02	Passed	AA475039	874419	pT7T3D-Pac
022PB8ZY	8699	2.4	1.3	2658	29.3	100	2065	1093	16	100	123R6540	bc.pk	123Y6541	lc.pk	-136355	D	10	021UA54J	ESTs	735673	IMAGE Consortium	AA269627.1		va59f01	Passed	AA269627	735673	pT7T3D-Pac
022PB8ZY	7330	2.5	1.3	677	8.6	81	521	276	5	81	123R6540	bc.pk	123Y6541	lc.pk	-130894	D	8	021FA52Y	ESTs	437278	IMAGE Consortium	AA003672.1		mg59a12	Passed	AA003672	437278	pT7T3D-Pac
022PB8ZY	8938	2.4	1.3	2672	35.7	100	2133	1129	18.1	100	123R6540	bc.pk	123Y6541	lc.pk	-137215	D	8	021SA54T	RIKEN cDNA B430305P08 gene	534003	IMAGE Consortium	AA071831.1		mm72h02	Passed	AA071831	534003	pBlueScriptSK-
022PB8ZY	1670	2.4	1.3	667	7.5	68	515	273	4.4	68	123R6540	bc.pk	123Y6541	lc.pk	-135307	E	3	021CA548	"ESTs, Moderately similar to PIG-L [R.norvegicus]"	660947	IMAGE Consortium	AA253775.1		mv76b06	Passed	AA253775	660947	pT7T3D-Pac
022PB8ZY	7882	2.5	1.3	665	7.2	87	497	263	4.5	87	123R6540	bc.pk	123Y6541	lc.pk	-133095	D	8	0212A53L	"ESTs, Moderately similar to Y250_HUMAN HYPOTHETICAL PROTEIN KIAA0250 [H.sapiens]"	574607	IMAGE Consortium	AA118379.1		mp70f12	Passed	AA118379	574607	pT7T3D-Pac
022PB8ZY	6637	2.4	1.3	2749	28.2	70	2130	1127	15.3	70	123R6540	bc.pk	123Y6541	lc.pk	-137137	F	1	021EA54R	"ESTs, Weakly similar to T27678 hypothetical protein ZK1058.5 - Caenorhabditis elegans [C.elegans]"	818313	IMAGE Consortium	AA435123.1		ve16d05	Passed	AA435123	818313	pT7T3D-Pac
022PB8ZY	3368	2.4	1.3	2751	21.4	96	2169	1148	13.3	96	123R6540	bc.pk	123Y6541	lc.pk	-133079	C	4	0212A53L	CD2-associated proten	573526	IMAGE Consortium	AA110654.1		mp59c12	Passed	AA110654	573526	pT7T3D-Pac
022PB8ZY	5594	2.4	1.3	663	7.4	73	521	276	4.1	73	123R6540	bc.pk	123Y6541	lc.pk	-132970	B	3	021VA53K	RIKEN cDNA 4930453N24 gene	575647	IMAGE Consortium	AA125243.1		mp81f04	Passed	AA125243	575647	pT7T3D-Pac
022PB8ZY	7874	2.5	1.3	660	6.9	85	495	262	4.4	85	123R6540	bc.pk	123Y6541	lc.pk	-133067	B	4	0212A53L	ESTs	576436	IMAGE Consortium	AA120358.1		mp89g03	Passed	AA120358	576436	pT7T3D-Pac
022PB8ZY	3786	2.5	1.3	2768	24.5	100	2058	1089	13.7	100	123R6540	bc.pk	123Y6541	lc.pk	-134740	E	12	0216A542	"ESTs, Weakly similar to I49636 DNA-binding protein - mouse [M.musculus]"	851014	IMAGE Consortium	AA462416.1		vf89g12	Passed	AA462416	851014	pT7T3D-Pac
022PB8ZY	5030	2.5	1.3	2769	24.3	93	2067	1094	12.2	93	123R6540	bc.pk	123Y6541	lc.pk	-130721	F	3	0211A52W	RIKEN cDNA 2210403L10 gene	425664	IMAGE Consortium	AA000282.1		mg34c01	Passed	AA000282	425664	pT7T3D-Pac
022PB8ZY	6706	2.4	1.3	2774	28.7	100	2203	1166	16.5	100	123R6540	bc.pk	123Y6541	lc.pk	-137310	D	7	021ZA54U	insulin-like growth factor binding protein 5	523303	IMAGE Consortium	AI614601.1		mm33d04	Passed	AI614601	523303	pBlueScriptSK-
022PB8ZY	8777	2.5	1.3	646	7.2	58	483	256	4.6	58	123R6540	bc.pk	123Y6541	lc.pk	-136666	F	10	021FA54M	uridine monophosphate kinase	766505	IMAGE Consortium	AA275763.1		vc14f09	Multiple Bands	AA275763	766505	pT7T3D-Pac
022PB8ZY	1916	2.5	1.3	2821	23.8	79	2160	1143	13	79	123R6540	bc.pk	123Y6541	lc.pk	-136288	G	3	021NA54I	"casein kinase II, alpha 1 related sequence 4"	747427	IMAGE Consortium	AA272845.1		va97h10	Passed	AA272845	747427	pT7T3D-Pac
022PB8ZY	4428	2.4	1.3	2828	29.9	100	2235	1183	15.8	100	123R6540	bc.pk	123Y6541	lc.pk	-137208	C	12	021SA54T	"ESTs, Highly similar to AF214737 1 C9orf10a [H.sapiens]"	535718	IMAGE Consortium	AA106962.1		mm90e08	Passed	AA106962	535718	pBlueScriptSK-
022PB8ZY	4181	2.5	1.3	2844	26.6	93	2118	1121	15.8	93	123R6540	bc.pk	123Y6541	lc.pk	-136319	A	10	021UA54J	SKAP55 homologue	747589	IMAGE Consortium	AA268862.1		va99f07	Multiple Bands	AA268862	747589	pT7T3D-Pac
022PB8ZY	4934	2.5	1.3	2870	25.5	94	2137	1131	13.3	94	123R6540	bc.pk	123Y6541	lc.pk	-130337	F	3	0219A52S	ESTs	420361	IMAGE Consortium	W91516.1		mf78b01	Passed	W91516	420361	pT7T3D-Pac
022PB8ZY	2611	2.4	1.3	2883	20.2	88	2235	1183	13.2	88	123R6540	bc.pk	123Y6541	lc.pk	-130061	G	2	021OA52P	RIKEN cDNA 0610038P07 gene	404526	IMAGE Consortium	AI322382.1		mf09a04	Passed	W83038	404526	pT7T3D-Pac
022PB8ZY	4432	2.4	1.3	2906	37.8	100	2302	1218	17.7	100	123R6540	bc.pk	123Y6541	lc.pk	-137227	E	8	021SA54T	ESTs	550811	IMAGE Consortium	AA098149.1		mn84h06	Passed	AA098149	550811	pBlueScriptSK-
022PB8ZY	3194	2.5	1.3	2906	26.7	89	2196	1162	16.1	89	123R6540	bc.pk	123Y6541	lc.pk	-132384	A	4	021PA53E	RIKEN cDNA 1300017J02 gene	483799	IMAGE Consortium	AI552500.1		mj94h04	Multiple Bands	AI552500	483799	pT7T3D-Pac
022PB8ZY	8127	2.4	1.3	2912	32.7	96	2288	1211	19.6	96	123R6540	bc.pk	123Y6541	lc.pk	-134076	F	6	0210A53V	"ESTs, Weakly similar to ANX7 MOUSE ANNEXIN VII [M.musculus]"	617038	IMAGE Consortium	AA163432.1		ms71e12	Passed	AA163432	617038	pT7T3D-Pac
022PB8ZY	6642	2.4	1.3	2917	31.7	67	2330	1233	18.1	67	123R6540	bc.pk	123Y6541	lc.pk	-137147	F	11	021EA54R	SAR1a gene homolog (S. cerevisiae)	831879	IMAGE Consortium	AA444425.1		ve73f08	Passed	AA444425	831879	pT7T3D-Pac
022PB8ZY	4512	2.5	1.3	2931	37.2	54	2245	1188	18	54	123R6540	bc.pk	123Y6541	lc.pk	-40199	G	12	021Q9974	Control: HK 8 {HK 8.2000.X}	HK 8.2000.X	Controls					NA	NA	NA
022PB8ZY	3679	2.4	1.3	2999	26.4	100	2332	1234	14.4	100	123R6540	bc.pk	123Y6541	lc.pk	-134324	C	2	021LA53Y	RIKEN cDNA 3110065H13 gene	639640	IMAGE Consortium	AA197461.1		mu17a09	Passed	AA197461	639640	pT7T3D-Pac
022PB8ZY	5542	2.5	1.3	3008	30.2	94	2235	1183	14.4	94	123R6540	bc.pk	123Y6541	lc.pk	-132759	H	7	021AA53H	"ESTs, Highly  similar to UBIQUINOL-CYTOCHROME C REDUCTASE COMPLEX 7.2 KD PROTEIN [Bos taurus]"	493604	IMAGE Consortium	AA087137.1		mk21g11	Passed	AA087137	493604	pT7T3D-Pac
022PB8ZY	4783	2.4	1.3	637	5.2	54	502	266	3.4	54	123R6540	bc.pk	123Y6541	lc.pk	-129736	D	1	0213A52M	"phosphatidylinositol-4-phosphate 5-kinase, type II, alpha"	372957	IMAGE Consortium	W58969.1		md62b11	Passed	W58969	372957	pT7T3D-Pac
022PB8ZY	4946	2.5	1.3	3060	20.9	89	2305	1220	13	89	123R6540	bc.pk	123Y6541	lc.pk	-130385	B	3	021GA52T	Public domain EST	420553	IMAGE Consortium	W89418.1		mf80b01	Passed	NA	420553	pT7T3D-Pac
022PB8ZY	8223	2.5	1.3	3083	36.8	96	2303	1219	20.7	96	123R6540	bc.pk	123Y6541	lc.pk	-134458	F	6	021SA53Z	"ESTs, Moderately similar to JC7123 caspase-9 long chain - mouse [M.musculus]"	638217	IMAGE Consortium	AA200330.1		mu02d05	Passed	AA200330	638217	pT7T3D-Pac
022PB8ZY	2520	2.4	1.3	3108	22.7	82	2462	1303	14.9	82	123R6540	bc.pk	123Y6541	lc.pk	-129687	G	12	021WA52L	"ESTs, Moderately  similar to HYPOTHETICAL TRP-ASP REPEATS CONTAINING PROTEIN C29E6.01 IN CHROMOSOME I [Schizosaccharomyces pombe]"	352837	IMAGE Consortium	W34678.1		mc59f07	Multiple Bands	W34678	352837	pT7T3D-Pac
022PB8ZY	8445	2.5	1.3	631	9.1	86	472	250	5	86	123R6540	bc.pk	123Y6541	lc.pk	-135346	H	6	021CA548	RIKEN cDNA 2810452G09 gene	672496	IMAGE Consortium	AA231302.1		mw33c09	Passed	AA231302	672496	pT7T3D-Pac
022PB8ZY	1405	2.4	1.3	3163	33.6	66	2474	1309	16.4	66	123R6540	bc.pk	123Y6541	lc.pk	-134251	E	1	021EA53X	"ESTs, Highly similar to spliceosomal protein SAP 155 [H.sapiens]"	639405	IMAGE Consortium	AA200809.1		mu14f11	Passed	AA200809	639405	pT7T3D-Pac
022PB8ZY	7896	2.4	1.3	629	7.6	76	493	261	4.8	76	123R6540	bc.pk	123Y6541	lc.pk	-133147	H	12	0212A53L	"ESTs, Moderately  similar to HYPOTHETICAL 251.0 KD PROTEIN IN CRY1-GNS1 INTERGENIC REGION [Saccharomyces cerevisiae]"	576958	IMAGE Consortium	AA116447.1		mp95a12	Passed	AA116447	576958	pT7T3D-Pac
022PB8ZY	2734	2.5	1.3	3195	25	92	2441	1292	13.9	92	123R6540	bc.pk	123Y6541	lc.pk	-130546	G	8	021NA52U	methyl-CpG binding domain protein 2	421592	IMAGE Consortium	W97165.1	18	mf90g05	Passed	W97165	421592	pT7T3D-Pac
022PB8ZY	1516	2.4	1.3	3220	33.5	82	2521	1334	17.9	82	123R6540	bc.pk	123Y6541	lc.pk	-134687	A	7	0216A542	UDP-N-acetyl-alpha-D-galactosamine:polypeptide N-acetylgalactosaminyltransferase 1	849524	IMAGE Consortium	AA457927.1		vf74c11	Passed	AA457927	849524	pT7T3D-Pac
022PB8ZY	8724	2.5	1.3	617	6.8	85	464	246	4.6	85	123R6540	bc.pk	123Y6541	lc.pk	-136452	D	12	0211A54K	Mus musculus mRNA for alpha-albumin protein	748648	IMAGE Consortium	AA270289.1		vb11e09	Passed	AA270289	748648	pT7T3D-Pac
022PB8ZY	6840	2.4	1.3	3250	32.6	79	2587	1369	18.6	79	123R6540	bc.pk	123Y6541	lc.pk	-128933	H	12	021CA52D	RIKEN cDNA 1110049F14 gene	774811	IMAGE Consortium	AA386714.1		vc17b10	Passed	AA386714	774811	pSport1
022PB8ZY	8032	2.4	1.3	606	7.4	88	483	256	4.7	88	123R6540	bc.pk	123Y6541	lc.pk	-133695	F	8	0218A53R	Public domain EST	597445	IMAGE Consortium	AA153212.1		mr14f07	Passed	NA	597445	pT7T3D-Pac
022PB8ZY	8932	2.5	1.3	3273	40	94	2511	1329	19.7	94	123R6540	bc.pk	123Y6541	lc.pk	-137192	B	8	021SA54T	NS1-associated protein 1	524304	IMAGE Consortium	AA066208.1		mm43g01	Passed	AA066208	524304	pBlueScriptSK-
022PB8ZY	4042	2.5	1.3	604	7.3	87	464	246	4.4	87	123R6540	bc.pk	123Y6541	lc.pk	-135766	C	8	021OA54D	RIKEN cDNA 5033430I15 gene	697155	IMAGE Consortium	AA221680.1		my28d02	Passed	AA221680	697155	pT7T3D-Pac
022PB8ZY	7971	2.5	1.3	603	6.6	78	463	245	4.2	78	123R6540	bc.pk	123Y6541	lc.pk	-133453	B	6	021UA53P	ESTs	598305	IMAGE Consortium	AA164095.1		mr23f05	Passed	AA164095	598305	pT7T3D-Pac
022PB8ZY	7437	2.4	1.3	601	5.3	89	468	248	3.6	89	123R6540	bc.pk	123Y6541	lc.pk	-131323	H	6	0210A532	"ESTs, Moderately similar to integral inner nuclear membrane protein MAN1 [H.sapiens]"	455955	IMAGE Consortium	AI508266.1		mh66h02	Passed	AI508266	455955	pT7T3D-Pac
022PB8ZY	5665	2.5	1.3	599	5.7	70	449	238	3.6	70	123R6540	bc.pk	123Y6541	lc.pk	-133256	B	1	021GA53N	"DNA segment, Chr 2, ERATO Doi 694, expressed"	576295	IMAGE Consortium	AA120078.1		mp88d04	Passed	AA120078	576295	pT7T3D-Pac
022PB8ZY	4090	2.4	1.3	594	6.7	86	461	244	3.6	86	123R6540	bc.pk	123Y6541	lc.pk	-135957	C	8	0212A54F	zinc finger protein 147	718148	IMAGE Consortium	AA266342.1	11 C	mz63g11	Passed	AA266342	718148	pT7T3D-Pac
022PB8ZY	4176	2.4	1.3	3432	30.8	86	2657	1406	20	86	123R6540	bc.pk	123Y6541	lc.pk	-136297	G	12	021NA54I	"platelet derived growth factor receptor, alpha polypeptide"	735605	IMAGE Consortium	AA270169.1	5 42.0 cM	va58h03	Passed	AA270169	735605	pT7T3D-Pac
022PB8ZY	6679	2.4	1.3	3448	34.2	88	2732	1446	20.3	88	123R6540	bc.pk	123Y6541	lc.pk	-137209	D	1	021SA54T	RIKEN cDNA 0610016L08 gene	524540	IMAGE Consortium	AA068440.1		mm46a11	Passed	AA068440	524540	pBlueScriptSK-
022PB8ZY	6842	2.4	1.3	3449	21.5	83	2666	1411	13.1	83	123R6540	bc.pk	123Y6541	lc.pk	-128949	B	4	021JA52E	"ESTs, Moderately similar to DNA mismatch repair protein MLH3 [H.sapiens]"	804255	IMAGE Consortium	AA474427.1		vd52h08	Passed	AA474427	804255	pBluescribe
022PB8ZY	5953	2.4	1.3	593	5.6	54	463	245	3.5	54	123R6540	bc.pk	123Y6541	lc.pk	-134405	B	1	021SA53Z	RIKEN cDNA 2810018A15 gene	637493	IMAGE Consortium	AA190292.1		mt93h03	Passed	AA190292	637493	pT7T3D-Pac
022PB8ZY	3432	2.4	1.3	3481	35.1	89	2748	1454	17	89	123R6540	bc.pk	123Y6541	lc.pk	-133327	G	12	021GA53N	Public domain EST	576850	IMAGE Consortium	AA123455.1		mp94a06	Passed	NA	576850	pT7T3D-Pac
022PB8ZY	8694	2.5	1.3	588	7.1	78	447	237	4.7	78	123R6540	bc.pk	123Y6541	lc.pk	-136333	B	12	021UA54J	T-cell acute lymphocytic leukemia 1	736275	IMAGE Consortium	AA270232.1	4 49.5 cM	va65h02	Passed	AA270232	736275	pT7T3D-Pac
022PB8ZY	8958	2.5	1.3	578	9.6	67	442	234	4.8	67	123R6540	bc.pk	123Y6541	lc.pk	-137291	B	12	021ZA54U	ESTs	535602	IMAGE Consortium	AA110858.1		mm89c10	Passed	AA110858	535602	pBlueScriptSK-
022PB8ZY	6716	2.4	1.3	572	7.8	86	451	239	4.6	86	123R6540	bc.pk	123Y6541	lc.pk	-137354	H	3	021ZA54U	ESTs	663108	IMAGE Consortium	AA222883.1		mv98e07	Passed	AA222883	663108	pBlueScriptSK-
022PB8ZY	2582	2.5	1.3	3615	24.8	83	2714	1436	15.7	83	123R6540	bc.pk	123Y6541	lc.pk	-129943	E	4	021HA52O	DinB homolog 1 (E. coli)	385429	IMAGE Consortium	W62931.1		md92b07	Passed	W62931	385429	pT7T3D-Pac
022PB8ZY	3095	2.5	1.3	3625	22.7	80	2763	1462	14.7	80	123R6540	bc.pk	123Y6541	lc.pk	-131984	G	10	021DA539	"ESTs, Weakly similar to unknown [H.sapiens]"	472282	IMAGE Consortium	AA036113.1		mi73g06	Passed	AA036113	472282	pT7T3D-Pac
022PB8ZY	7985	2.4	1.3	568	6	55	444	235	4.3	55	123R6540	bc.pk	123Y6541	lc.pk	-133505	F	10	021UA53P	"ryanodine receptor 1, skeletal muscle"	598468	IMAGE Consortium	AA162446.1	7 10.0 cM	mr25c03	Passed	AA162446	598468	pT7T3D-Pac
022PB8ZY	8977	2.5	1.3	3712	36	86	2785	1474	23.7	86	123R6540	bc.pk	123Y6541	lc.pk	-137377	B	2	0216A54V	"proteasome (prosome, macropain) subunit, alpha type 7"	651274	IMAGE Consortium	AA214752.1		mu74c06	Passed	AA214752	651274	pBlueScriptSK-
022PB8ZY	8455	2.5	1.3	566	6.5	79	427	226	4.4	79	123R6540	bc.pk	123Y6541	lc.pk	-135390	D	2	021JA549	"cytochrome P450, 2j5"	676630	IMAGE Consortium	AA212435.1	4 46.5 cM	mw76c12	Passed	AA212435	676630	pT7T3D-Pac
022PB8ZY	179	2.5	1.3	565	4.8	51	425	225	3.2	51	123R6540	bc.pk	123Y6541	lc.pk	-129349	C	9	021BA52I	ESTs	333346	IMAGE Consortium	W16259.1		mb55e06	Passed	W16259	333346	pT7T3D-Pac
022PB8ZY	8340	2.4	1.3	556	7	100	440	233	4.1	100	123R6540	bc.pk	123Y6541	lc.pk	-134920	D	12	021KA544	heterogeneous nuclear ribonucleoprotein K	874232	IMAGE Consortium	AA472410.1		vh01g05	Passed	AA472410	874232	pT7T3D-Pac
022PB8ZY	8073	2.4	1.3	555	5.7	66	436	231	3.9	66	123R6540	bc.pk	123Y6541	lc.pk	-133860	D	6	021MA53T	Public domain EST	618585	IMAGE Consortium	AA175915.1		ms87h05	Passed	NA	618585	pT7T3D-Pac
022PB8ZY	6273	2.5	1.3	553	6.3	98	415	220	3.8	98	123R6540	bc.pk	123Y6541	lc.pk	-135679	D	5	021HA54C	rabaptin 5	718521	IMAGE Consortium	AA266332.1		mz67h05	Passed	AA266332	718521	pT7T3D-Pac
022PB8ZY	6622	2.5	1.3	4019	53.2	93	3071	1625	24.9	93	123R6540	bc.pk	123Y6541	lc.pk	-137071	H	7	0217A54Q	"ESTs, Highly  similar to INSULIN-INDUCED GROWTH RESPONSE PROTEIN CL-6 [Rattus norvegicus]"	831756	IMAGE Consortium	AA444946.1		ve72c07	Passed	AA444946	831756	pT7T3D-Pac
022PB8ZY	7115	2.5	1.3	4021	30.4	86	3090	1635	17.4	86	123R6540	bc.pk	123Y6541	lc.pk	-130033	D	10	021OA52P	ESTs	386142	IMAGE Consortium	W62404.1		md99e04	Passed	W62404	386142	pT7T3D-Pac
022PB8ZY	4854	2.5	1.3	4082	30.6	91	3084	1632	17	91	123R6540	bc.pk	123Y6541	lc.pk	-130010	B	11	021OA52P	"ESTs, Highly  similar to ALANYL-TRNA SYNTHETASE [Homo sapiens]"	388091	IMAGE Consortium	W70420.1		me20h06	Passed	W70420	388091	pT7T3D-Pac
022PB8ZY	4136	2.5	1.3	545	6.9	93	410	217	4	93	123R6540	bc.pk	123Y6541	lc.pk	-136145	C	4	021GA54H	ESTs	722351	IMAGE Consortium	AA254115.1		va08f12	Passed	AA254115	722351	pT7T3D-Pac
022PB8ZY	2900	2.5	1.3	4111	31.5	83	3099	1640	18.8	83	123R6540	bc.pk	123Y6541	lc.pk	-131214	G	4	021TA531	RIKEN cDNA 2310021M12 gene	442585	IMAGE Consortium	AA015365.1		mh15f01	Passed	AA015365	442585	pT7T3D-Pac
022PB8ZY	4094	2.4	1.3	528	6.2	98	419	222	3.7	98	123R6540	bc.pk	123Y6541	lc.pk	-135977	E	4	0212A54F	heterogeneous nuclear ribonucleoprotein H1	718806	IMAGE Consortium	AI464665.1		mz70g04	Passed	AI464665	718806	pT7T3D-Pac
022PB8ZY	3052	2.4	1.3	4186	30.7	79	3339	1767	20.2	79	123R6540	bc.pk	123Y6541	lc.pk	-131814	A	8	0216A538	Public domain EST	465481	IMAGE Consortium	AA032754.1		mi35b01	Passed	NA	465481	pT7T3D-Pac
022PB8ZY	8326	2.5	1.3	4275	42.5	95	3286	1739	22.5	95	123R6540	bc.pk	123Y6541	lc.pk	-134868	H	8	021DA543	"ESTs, Highly  similar to G10 PROTEIN [Xenopus laevis]"	832007	IMAGE Consortium	AA444533.1		ve74h12	Multiple Bands	AA444533	832007	pT7T3D-Pac
022PB8ZY	2394	2.4	1.3	4463	28.5	79	3496	1850	19.1	79	123R6540	bc.pk	123Y6541	lc.pk	-129184	E	12	021XA52G	coated vesicle membrane protein	316187	IMAGE Consortium	W14393.1		ma71h06	Passed	W14393	316187	pT7T3D-Pac
022PB8ZY	3555	2.5	1.3	4523	35.5	88	3437	1819	22.2	88	123R6540	bc.pk	123Y6541	lc.pk	-133824	A	6	021MA53T	Public domain EST	620024	IMAGE Consortium	AA178098.1		mt03g05	Passed	NA	620024	pT7T3D-Pac
022PB8ZY	8638	2.4	1.3	4584	44.7	87	3613	1912	28.3	87	123R6540	bc.pk	123Y6541	lc.pk	-136113	H	8	0219A54G	"protein phosphatase 2 (formerly 2A), regulatory subunit A (PR 65), alpha isoform"	733882	IMAGE Consortium	AA268171.1		va40g06	Passed	AA268171	733882	pT7T3D-Pac
022PB8ZY	4269	2.4	1.3	4898	38.7	90	3891	2059	25.5	90	123R6540	bc.pk	123Y6541	lc.pk	-136674	G	6	021FA54M	cadherin 1	776133	IMAGE Consortium	AA276110.1	8 53.3 cM	vc30h11	Passed	AA276110	776133	pT7T3D-Pac
022PB8ZY	7736	2.4	1.3	4973	41.1	92	3857	2041	23.7	92	123R6540	bc.pk	123Y6541	lc.pk	-132516	D	4	021WA53F	Public domain EST	479487	IMAGE Consortium	AA049267.1		mj49h08	Passed	NA	479487	pT7T3D-Pac
022PB8ZY	7910	2.4	1.3	4992	40	96	3914	2071	24.5	96	123R6540	bc.pk	123Y6541	lc.pk	-133211	F	4	0219A53M	"ESTs, Highly  similar to HYPOTHETICAL 272.0 KD PROTEIN C50C3.6 IN CHROMOSOME III [Caenorhabditis elegans]"	581124	IMAGE Consortium	AI892910.1		mq39e07	Passed	AI892910	581124	pT7T3D-Pac
022PB8ZY	4174	2.4	1.3	5003	44.9	89	3900	2064	28.5	89	123R6540	bc.pk	123Y6541	lc.pk	-136293	G	8	021NA54I	"sialyltransferase 9 (CMP-NeuAc:lactosylceramide alpha-2,3-sialyltransferase)"	748275	IMAGE Consortium	AA274576.1		vb07h02	Multiple Bands	AA274576	748275	pT7T3D-Pac
022PB8ZY	8681	2.4	1.3	5101	57.1	88	3974	2103	31.5	88	123R6540	bc.pk	123Y6541	lc.pk	-136283	F	10	021NA54I	"ESTs, Highly similar to KIAA0475 protein [H.sapiens]"	747111	IMAGE Consortium	AA274981.1		va94f08	Passed	AA274981	747111	pT7T3D-Pac
022PB8ZY	7090	2.4	1.3	5183	38.3	84	4137	2189	25.6	84	123R6540	bc.pk	123Y6541	lc.pk	-129935	D	8	021HA52O	"lactate dehydrogenase 1, A chain"	374487	IMAGE Consortium	W65246.1		md78b08	Passed	W65246	374487	pT7T3D-Pac
022PB8ZY	4456	2.5	1.3	5202	52	84	3995	2114	29.2	84	123R6540	bc.pk	123Y6541	lc.pk	-137323	E	8	021ZA54U	proline rich protein expressed in brain	374501	IMAGE Consortium	W64075.1	15 60.0 cM	md78d03	Passed	W64075	374501	pT7T3D-Pac
022PB8ZY	8542	2.4	1.3	5226	56.6	82	4074	2156	32.7	82	123R6540	bc.pk	123Y6541	lc.pk	-135730	H	8	021HA54C	Public domain EST	696858	IMAGE Consortium	AA220584.1	11 16.0 cM	my25a10	Passed	NA	696858	pT7T3D-Pac
022PB8ZY	8994	2.5	1.3	5235	73.7	90	3897	2062	33.2	90	123R6540	bc.pk	123Y6541	lc.pk	-137435	F	12	0216A54V	upstream transcription factor 2	732918	IMAGE Consortium	AA286166.1	7 11.0 cM	va30g04	Passed	AA286166	732918	pBlueScriptSK-
022PB8ZY	151	2.5	1.3	526	5.4	89	402	213	3.3	89	123R6540	bc.pk	123Y6541	lc.pk	-129245	C	1	0214A52H	RIKEN cDNA 2610207I16 gene	314127	IMAGE Consortium	W09719.1		ma50d08	Passed	W09719	314127	pT7T3D-Pac
022PB8ZY	2101	2.4	1.3	5458	46.1	78	4290	2270	25.4	78	123R6540	bc.pk	123Y6541	lc.pk	-137029	E	1	0217A54Q	RIKEN cDNA 5530600A18 gene	806727	IMAGE Consortium	AA404079.1		vd78f08	Passed	AA404079	806727	pT7T3D-Pac
022PB8ZY	3286	2.5	1.3	5527	40.2	85	4106	2173	24.1	85	123R6540	bc.pk	123Y6541	lc.pk	-132748	G	8	021AA53H	"ESTs, Moderately similar to AKA8_RAT A-KINASE ANCHOR PROTEIN 8 (A-KINASE ANCHOR PROTEIN 95 KDA) (AKAP 95) [R.norvegicus]"	571300	IMAGE Consortium	AA108832.1		mp36c03	Passed	AA108832	571300	pT7T3D-Pac
022PB8ZY	1354	2.4	1.3	524	7.6	100	404	214	4	100	123R6540	bc.pk	123Y6541	lc.pk	-134041	C	7	0210A53V	ESTs	617744	IMAGE Consortium	AA175203.1		ms79a05	Passed	AA175203	617744	pT7T3D-Pac
022PB8ZY	6256	2.5	1.3	5663	57.1	89	4280	2265	30.8	89	123R6540	bc.pk	123Y6541	lc.pk	-135609	F	7	021AA54B	DEAD (aspartate-glutamate-alanine-aspartate) box polypeptide 5	680475	IMAGE Consortium	AA237184.1	11 63.0 cM	mx17f02	Passed	AA237184	680475	pT7T3D-Pac
022PB8ZY	8877	2.4	1.3	520	7.9	89	404	214	4.8	89	123R6540	bc.pk	123Y6541	lc.pk	-137070	H	6	0217A54Q	ribonuclease P1	831799	IMAGE Consortium	AA444640.1		ve72h04	Multiple Bands	AA444640	831799	pT7T3D-Pac
022PB8ZY	1065	2.4	1.3	6023	39.1	100	4696	2485	24	100	123R6540	bc.pk	123Y6541	lc.pk	-132889	C	5	021OA53J	heterogeneous nuclear ribonucleoprotein D-like	571841	IMAGE Consortium	AI587798.1		mp41h09	Passed	AI587798	571841	pT7T3D-Pac
022PB8ZY	8715	2.4	1.3	6185	56.2	91	4794	2537	33.5	91	123R6540	bc.pk	123Y6541	lc.pk	-136422	B	6	0211A54K	RIKEN cDNA 2810407C02 gene	747672	IMAGE Consortium	AA268772.1		vb01e01	Passed	AA268772	747672	pT7T3D-Pac
022PB8ZY	3613	2.5	1.3	516	4.5	51	391	207	3.3	51	123R6540	bc.pk	123Y6541	lc.pk	-134060	E	2	0210A53V	RIKEN cDNA 5031406P05 gene	619970	IMAGE Consortium	AI604159.1		mt03c02	Passed	AI604159	619970	pT7T3D-Pac
022PB8ZY	6355	2.4	1.3	6444	57	73	5051	2673	35.7	73	123R6540	bc.pk	123Y6541	lc.pk	-136010	H	1	0212A54F	"ESTs, Highly similar to unnamed protein product [H.sapiens]"	719167	IMAGE Consortium	AA267315.1		mz74f04	Passed	AA267315	719167	pT7T3D-Pac
022PB8ZY	8303	2.4	1.3	6586	62.6	90	5267	2787	37.2	90	123R6540	bc.pk	123Y6541	lc.pk	-134774	H	10	0216A542	"Mus musculus strain B6D2 F1/J filamin mRNA, partial cds"	873058	IMAGE Consortium	AA466198.1		vg88e06	Passed	AA466198	873058	pT7T3D-Pac
022PB8ZY	5973	2.5	1.3	6614	66.5	86	4965	2627	35.1	86	123R6540	bc.pk	123Y6541	lc.pk	-134481	H	5	021SA53Z	"DNA segment, Human EST 478828"	638631	IMAGE Consortium	AA200000.1	15 46.6 cM	mu06f08	Multiple Bands	AA200000	638631	pT7T3D-Pac
022PB8ZY	4777	2.4	1.3	510	4.5	97	395	209	3	97	123R6540	bc.pk	123Y6541	lc.pk	-129712	B	1	0213A52M	ESTs	368432	IMAGE Consortium	W53698.1		md15a05	Passed	W53698	368432	pT7T3D-Pac
022PB8ZY	2307	2.4	1.3	6740	61.7	82	5203	2753	31.6	82	123R6540	bc.pk	123Y6541	lc.pk	-128843	A	6	021CA52D	"DNA segment, Chr X, Immunex 38, expressed"	805547	IMAGE Consortium	AA397252.1		vd66d06	Passed	AA397252	805547	pSport
022PB8ZY	4716	2.4	1.3	7258	55.2	81	5700	3016	32.4	81	123R6540	bc.pk	123Y6541	lc.pk	-129459	D	11	021IA52J	connective tissue growth factor	336325	IMAGE Consortium	W36541.1	10 17.0 cM	mb86f07	Passed	W36541	336325	pT7T3D-Pac
022PB8ZY	230	2.4	1.3	495	4.7	94	383	203	2.9	94	123R6540	bc.pk	123Y6541	lc.pk	-129559	E	3	021PA52K	RIKEN cDNA 1620401I16 gene	335795	IMAGE Consortium	W34121.1		mb81b06	Passed	W34121	335795	pT7T3D-Pac
022PB8ZY	4052	2.6	1.3	7531	62.7	99	5579	2952	33.4	99	123R6540	bc.pk	123Y6541	lc.pk	-135810	G	4	021OA54D	"myosin light chain, alkali, nonmuscle"	697569	IMAGE Consortium	AA230924.1		my32f05	Passed	AA230924	697569	pT7T3D-Pac
022PB8ZY	4309	2.4	1.3	7548	67.2	86	5885	3114	39	86	123R6540	bc.pk	123Y6541	lc.pk	-136838	E	2	021TA54O	"ATPase, H+ transporting, lysosomal (vacuolar proton pump) 16kD"	776055	IMAGE Consortium	AA276030.1	7 2.0 cM	vc30b08	Passed	AA276030	776055	pT7T3D-Pac
022PB8ZY	1789	2.4	1.3	7568	74.5	60	5900	3122	37.3	60	123R6540	bc.pk	123Y6541	lc.pk	-135783	E	1	021OA54D	Public domain EST	696657	IMAGE Consortium	AA240258.1		my23b05	Passed	NA	696657	pT7T3D-Pac
022PB8ZY	7379	2.4	1.3	490	6.2	93	389	206	3.9	93	123R6540	bc.pk	123Y6541	lc.pk	-131088	D	10	021MA530	ESTs	436955	IMAGE Consortium	AA002636.1		mg55h06	Passed	AA002636	436955	pT7T3D-Pac
022PB8ZY	2380	2.4	1.3	8008	53	81	6236	3300	33.7	81	123R6540	bc.pk	123Y6541	lc.pk	-129132	A	8	021XA52G	ESTs	318000	IMAGE Consortium	W11605.1		ma90g01	Passed	W11605	318000	pT7T3D-Pac
022PB8ZY	5658	2.5	1.3	8334	76.8	81	6272	3319	43.6	81	123R6540	bc.pk	123Y6541	lc.pk	-133218	F	11	0219A53M	ESTs	582726	IMAGE Consortium	AI645361.1		mq56c04	Passed	AI645361	582726	pT7T3D-Pac
022PB8ZY	150	2.4	1.3	8375	66.4	73	6541	3461	36	73	123R6540	bc.pk	123Y6541	lc.pk	-129231	A	11	0214A52H	"ATPase, Ca++ transporting, cardiac muscle, fast twitch 1"	318735	IMAGE Consortium	W34420.1	7 61.4 cM	ma98d08	Multiple Bands	W34420	318735	pT7T3D-Pac
022PB8ZY	7371	2.5	1.3	488	4.8	98	372	197	3.3	98	123R6540	bc.pk	123Y6541	lc.pk	-131060	B	6	021MA530	RIKEN cDNA 3110038K10 gene	439617	IMAGE Consortium	AA008691.1		mg83f05	Passed	AA008691	439617	pT7T3D-Pac
022PB8ZY	8206	2.4	1.3	9140	108.5	86	7210	3815	56.3	86	123R6540	bc.pk	123Y6541	lc.pk	-134388	H	8	021LA53Y	Public domain EST	638745	IMAGE Consortium	AA200945.1		mu07h05	Passed	NA	638745	pT7T3D-Pac
022PB8ZY	4067	2.5	1.3	485	5.9	98	366	194	3.4	98	123R6540	bc.pk	123Y6541	lc.pk	-135863	C	10	021VA54E	"ESTs, Highly  similar to ALPHA-1,6-MANNOSYL-GLYCOPROTEIN BETA-1,2-N-ACETYLGLUCOSAMINYLTRANSFERASE [Rattus norvegicus]"	721625	IMAGE Consortium	AA260868.1		va01b09	Passed	AA260868	721625	pT7T3D-Pac
022PB8ZY	2203	2.4	1.3	9282	100.8	64	7380	3905	49.2	64	123R6540	bc.pk	123Y6541	lc.pk	-137340	G	1	021ZA54U	"DNA segment, Chr X, human DXS1271E"	437469	IMAGE Consortium	AA003549.1		mg61b11	Passed	AA003549	437469	pT7T3D-Pac
022PB8ZY	5711	2.5	1.3	9450	82.5	83	7042	3726	44.3	83	123R6540	bc.pk	123Y6541	lc.pk	-133432	H	9	021NA53O	"ESTs, Highly similar to CTL1 protein [R.norvegicus]"	577837	IMAGE Consortium	AA122846.1		mq05d07	Multiple Bands	AA122846	577837	pT7T3D-Pac
022PB8ZY	9010	2.5	1.3	9777	140.7	72	7348	3888	63.7	72	123R6540	bc.pk	123Y6541	lc.pk	-40173	D	8	021Q9974	Control: YCFR 85 {YC 85.2000.Y}	YC 85.2000.Y	Controls					NA	NA	NA
022PB8ZY	8821	2.5	1.3	10058	100.6	85	7469	3952	57.5	85	123R6540	bc.pk	123Y6541	lc.pk	-136850	F	2	021TA54O	"ESTs, Weakly similar to JAK3 MOUSE TYROSINE-PROTEIN KINASE JAK3 [M.musculus]"	762788	IMAGE Consortium	AA271588.1		vb74g11	Passed	AA271588	762788	pT7T3D-Pac
022PB8ZY	3475	2.5	1.3	10286	80.7	75	7673	4060	50.5	75	123R6540	bc.pk	123Y6541	lc.pk	-133509	G	2	021UA53P	promyelocytic leukemia	596564	IMAGE Consortium	AA138191.1	9 32.0 cM	mr05c11	Passed	AA138191	596564	pT7T3D-Pac
022PB8ZY	8606	2.5	1.3	10652	89	82	7996	4231	50.8	82	123R6540	bc.pk	123Y6541	lc.pk	-135989	F	4	0212A54F	RIKEN cDNA 5730421E18 gene	722568	IMAGE Consortium	AI608116.1		va11a01	Passed	AI608116	722568	pT7T3D-Pac
022PB8ZY	7094	2.4	1.3	11214	96	76	8814	4664	59.3	76	123R6540	bc.pk	123Y6541	lc.pk	-129955	F	4	021HA52O	Public domain EST	388027	IMAGE Consortium	W66885.1		me20b10	Passed	NA	388027	pT7T3D-Pac
022PB8ZY	3806	2.5	1.3	11325	97	80	8438	4465	58.2	80	123R6540	bc.pk	123Y6541	lc.pk	-134828	E	4	021DA543	RIKEN cDNA 6720435I21 gene	653813	IMAGE Consortium	AA218073.1		mv01h03	Passed	AA218073	653813	pT7T3D-Pac
022PB8ZY	3943	2.4	1.3	11875	79.6	76	9278	4909	54.4	76	123R6540	bc.pk	123Y6541	lc.pk	-135378	C	2	021JA549	"RAB11B, member RAS oncogene family"	659369	IMAGE Consortium	AA218406.1	17 18.3 cM	mv59f09	Passed	AA218406	659369	pT7T3D-Pac
022PB8ZY	7987	2.5	1.3	12251	127.3	72	9206	4871	72.6	72	123R6540	bc.pk	123Y6541	lc.pk	-133521	H	2	021UA53P	RIKEN cDNA 5930412E23 gene	583922	IMAGE Consortium	AA154540.1		mq68g02	Passed	AA154540	583922	pT7T3D-Pac
022PB8ZY	8557	2.4	1.3	484	6.2	89	374	198	3.6	89	123R6540	bc.pk	123Y6541	lc.pk	-135796	F	2	021OA54D	RIKEN cDNA 6430411B10 gene	718543	IMAGE Consortium	AA266610.1		mz68b04	Passed	AA266610	718543	pT7T3D-Pac
022PB8ZY	2765	2.4	1.3	12803	73.3	73	10196	5395	52.4	73	123R6540	bc.pk	123Y6541	lc.pk	-130668	A	10	0211A52W	annexin A2	420429	IMAGE Consortium	W89518.1	9 37.0 cM	mf78f11	Passed	W89518	420429	pT7T3D-Pac
022PB8ZY	8637	2.4	1.3	481	4.9	99	377	200	3.6	99	123R6540	bc.pk	123Y6541	lc.pk	-136111	H	6	0219A54G	ESTs	733661	IMAGE Consortium	AA259502.1		va38f03	Passed	AA259502	733661	pT7T3D-Pac
022PB8ZY	8157	2.5	1.3	480	6.1	96	360	191	3.7	96	123R6540	bc.pk	123Y6541	lc.pk	-134196	H	6	0217A53W	RIKEN cDNA 2610021K21 gene	636033	IMAGE Consortium	AA183132.1		mt78f05	Passed	AA183132	636033	pT7T3D-Pac
022PB8ZY	4507	2.5	1.3	24037	262.3	75	18155	9606	130.8	75	123R6540	bc.pk	123Y6541	lc.pk	-156346	G	2	021Q9974	Control: Mouse Complex Target (multi tissue) {CT 11.2000.X}	CT 11.2000.X	Controls					NA	NA	NA
022PB8ZY	6763	2.5	1.3	24128	306.4	89	18344	9706	143.7	89	123R6540	bc.pk	123Y6541	lc.pk	-156347	H	1	021Q9974	Control: Mouse Complex Target (multi tissue) {CT 11.2000.Z}	CT 11.2000.Z	Controls					NA	NA	NA
022PB8ZY	1835	2.5	1.3	477	6	90	362	192	3.5	90	123R6540	bc.pk	123Y6541	lc.pk	-135958	C	9	0212A54F	EST AA238765	697893	IMAGE Consortium	AA238765.1		my35h11	Passed	AA238765	697893	pT7T3D-Pac
022PB8ZY	4306	2.4	1.3	462	5.9	96	360	191	3.7	96	123R6540	bc.pk	123Y6541	lc.pk	-136820	C	8	021TA54O	ESTs	765182	IMAGE Consortium	AA273950.1		vb99g08	Passed	AA273950	765182	pT7T3D-Pac
022PB8ZY	3756	2.5	1.3	444	4.7	94	336	178	3.3	94	123R6540	bc.pk	123Y6541	lc.pk	-134620	C	12	021ZA541	ESTs	644964	IMAGE Consortium	AA210380.1		mu72e07	Passed	AA210380	644964	pT7T3D-Pac
022PB8ZY	5256	2.4	1.3	440	4.4	99	340	180	2.9	99	123R6540	bc.pk	123Y6541	lc.pk	-131616	H	11	021LA535	protocadherin 12	459569	IMAGE Consortium	AA027396.1		mi05d09	Passed	AA027396	459569	pT7T3D-Pac
022PB8ZY	7822	2.5	1.3	439	4.7	89	328	174	3.1	89	123R6540	bc.pk	123Y6541	lc.pk	-132856	H	8	021HA53I	kinesin heavy chain member 1A	492514	IMAGE Consortium	AA097858.1	1	mk10e06	Passed	AA097858	492514	pT7T3D-Pac
022PB8ZY	8074	2.4	1.3	437	5.4	99	340	180	3.4	99	123R6540	bc.pk	123Y6541	lc.pk	-133862	D	8	021MA53T	interferon activated gene 203	618572	IMAGE Consortium	AA170251.1	1 95.2 cM	ms87e11	Passed	AA170251	618572	pT7T3D-Pac
022PB8ZY	7877	2.5	1.3	433	4.5	93	326	173	3.1	93	123R6540	bc.pk	123Y6541	lc.pk	-133073	B	10	0212A53L	ESTs	574957	IMAGE Consortium	AA125282.1		mp74d07	Passed	AA125282	574957	pT7T3D-Pac
022PB8ZY	6633	2.4	1.3	420	5.2	84	332	176	3.3	84	123R6540	bc.pk	123Y6541	lc.pk	-137117	D	5	021EA54R	5-azacytidine induced gene 2	808996	IMAGE Consortium	AA466012.1		ve03c03	Passed	AA466012	808996	pT7T3D-Pac
022PB8ZY	6525	2.4	1.3	414	4.7	98	328	174	3.2	98	123R6540	bc.pk	123Y6541	lc.pk	-136685	H	5	021FA54M	E74-like factor 1	765699	IMAGE Consortium	AA277070.1		vc06d02	Passed	AA277070	765699	pT7T3D-Pac
022PB8ZY	3427	2.5	1.3	408	4.4	100	313	166	3	100	123R6540	bc.pk	123Y6541	lc.pk	-133317	G	2	021GA53N	ESTs	574710	IMAGE Consortium	AA125271.1		mp71g04	Passed	AA125271	574710	pT7T3D-Pac
022PB8ZY	4484	2.5	1.3	406	4.8	100	306	162	2.9	100	123R6540	bc.pk	123Y6541	lc.pk	-137439	G	4	0216A54V	RIKEN cDNA 1110014B11 gene	661504	IMAGE Consortium	AA207598.1		mv81g09	Passed	AA207598	661504	pBlueScriptSK-
022PB8ZY	2436	2.5	1.3	402	3.7	92	308	163	2.7	92	123R6540	bc.pk	123Y6541	lc.pk	-129352	C	12	021BA52I	forkhead box O1	334077	IMAGE Consortium	W36356.1		mb63b11	Passed	W36356	334077	pT7T3D-Pac
022PB8ZY	5902	2.5	1.3	401	4.5	99	308	163	2.8	99	123R6540	bc.pk	123Y6541	lc.pk	-134197	H	7	0217A53W	absent in melanoma 1	623003	IMAGE Consortium	AA184418.1		mt34h06	Passed	AA184418	623003	pT7T3D-Pac
022PB8ZY	6003	2.5	1.3	399	4.8	98	302	160	2.9	98	123R6540	bc.pk	123Y6541	lc.pk	-134601	B	5	021ZA541	ESTs	652561	IMAGE Consortium	AA217230.1		mu87h01	Passed	AA217230	652561	pT7T3D-Pac
022PB8ZY	5745	2.5	1.3	398	4.3	99	298	158	2.9	99	123R6540	bc.pk	123Y6541	lc.pk	-133572	D	5	0211A53Q	RIKEN cDNA 1110037N09 gene	583833	IMAGE Consortium	AA152947.1		mq67h05	Passed	AA152947	583833	pT7T3D-Pac
022PB8ZY	2490	2.4	1.3	394	3.6	90	306	162	2.7	90	123R6540	bc.pk	123Y6541	lc.pk	-129568	E	12	021PA52K	RIKEN cDNA 5133400F20 gene	337212	IMAGE Consortium	W36864.1		mb95g07	Passed	W36864	337212	pT7T3D-Pac
022PB8ZY	8972	2.4	1.3	390	6.4	92	302	160	3.7	92	123R6540	bc.pk	123Y6541	lc.pk	-137355	H	4	021ZA54U	RIKEN cDNA 2510025F08 gene	652273	IMAGE Consortium	AA214955.1		mu84h01	Passed	AA214955	652273	pBlueScriptSK-
022PB8ZY	2383	2.4	1.3	388	3.8	91	300	159	2.7	91	123R6540	bc.pk	123Y6541	lc.pk	-129150	C	2	021XA52G	"ESTs, Moderately similar to AF163573 1 CARKL [H.sapiens]"	317344	IMAGE Consortium	W34013.1		ma83g09	Passed	W34013	317344	pT7T3D-Pac
022PB8ZY	8553	2.5	1.3	387	6.4	97	287	152	3.9	97	123R6540	bc.pk	123Y6541	lc.pk	-135776	D	6	021OA54D	ESTs	699289	IMAGE Consortium	AA245396.1		my50f01	Passed	AA245396	699289	pT7T3D-Pac
022PB8ZY	7902	2.4	1.3	386	4.2	96	302	160	2.8	96	123R6540	bc.pk	123Y6541	lc.pk	-133171	B	12	0219A53M	RIKEN cDNA 5830475I06 gene	577156	IMAGE Consortium	AA124525.1		mp97c03	Passed	AA124525	577156	pT7T3D-Pac
022PB8ZY	127	2.4	1.3	367	4.3	69	292	155	2.6	69	123R6540	bc.pk	123Y6541	lc.pk	-129149	C	1	021XA52G	hemochromatosis	313224	IMAGE Consortium	W11889.1	13 15.0 cM	ma41a01	Passed	W11889	313224	pT7T3D-Pac
022PB8ZY	8622	2.5	1.3	362	4.6	96	275	146	3	96	123R6540	bc.pk	123Y6541	lc.pk	-136045	B	12	0219A54G	kidney androgen regulated protein	720857	IMAGE Consortium	AI464859.1		mz92b09	Passed	AI464859	720857	pT7T3D-Pac
022PB8ZY	1537	2.5	1.3	339	3.9	89	257	136	2.4	89	123R6540	bc.pk	123Y6541	lc.pk	-134777	A	1	021DA543	"Mus musculus adult male hippocampus cDNA, RIKEN full-length enriched library, clone:2900084A04, full insert sequence"	642209	IMAGE Consortium	AI605987.1		mu43h09	Passed	AI605987	642209	pT7T3D-Pac
022PB8ZY	7716	2.5	1.3	338	4.1	100	258	137	2.6	100	123R6540	bc.pk	123Y6541	lc.pk	-132428	D	12	021PA53E	RIKEN cDNA 2310008B08 gene	481872	IMAGE Consortium	AA059626.1		mj74g01	Passed	AA059626	481872	pT7T3D-Pac
022PB8ZY	4656	2.4	1.3	330	3.8	91	255	135	2.5	91	123R6540	bc.pk	123Y6541	lc.pk	-129219	H	11	021XA52G	"ESTs, Moderately similar to similar to C. elegans F11A10.5 [H.sapiens]"	330298	IMAGE Consortium	W13940.1		mb23g06	Passed	W13940	330298	pT7T3D-Pac
022PB8ZY	4289	2.4	1.3	326	4.2	98	257	136	2.7	98	123R6540	bc.pk	123Y6541	lc.pk	-136750	E	10	021MA54N	RIKEN cDNA 1200009K13 gene	749099	IMAGE Consortium	AA290539.1		vb16d06	Passed	AA290539	749099	pT7T3D-Pac
022PB8ZY	5933	2.4	1.3	314	3.6	100	249	132	2.6	100	123R6540	bc.pk	123Y6541	lc.pk	-134319	B	9	021LA53Y	ESTs	636714	IMAGE Consortium	AA182335.1		mt85e10	Passed	AA182335	636714	pT7T3D-Pac
022PB8ZY	8351	2.5	1.3	312	4.3	86	232	123	2.7	86	123R6540	bc.pk	123Y6541	lc.pk	-134966	H	10	021KA544	plasma glutamate carboxypeptidase	876463	IMAGE Consortium	AA475930.1		vh25b04	Passed	AA475930	876463	pT7T3D-Pac
022PB8ZY	1230	2.4	1.3	302	4.4	99	241	128	2.7	99	123R6540	bc.pk	123Y6541	lc.pk	-133542	A	11	0211A53Q	"protein kinase, cAMP dependent regulatory, type I beta, related sequence"	616786	IMAGE Consortium	AA174594.1		ms69a06	Passed	AA174594	616786	pT7T3D-Pac
022PB8ZY	2328	2.4	1.3	293	3.4	96	226	120	2.4	96	123R6540	bc.pk	123Y6541	lc.pk	-128921	G	12	021CA52D	ESTs	774996	IMAGE Consortium	AA387314.1		vc19a07	Passed	AA387314	774996	pSport1
022PB8ZY	1540	2.5	1.3	289	3.9	97	221	117	2.4	97	123R6540	bc.pk	123Y6541	lc.pk	-134783	A	7	021DA543	RIKEN cDNA 4921518A06 gene	642407	IMAGE Consortium	AA185258.1		mu45h12	Passed	AA185258	642407	pT7T3D-Pac
022PB8ZY	8601	2.4	1.3	285	4.8	98	223	118	2.9	98	123R6540	bc.pk	123Y6541	lc.pk	-135967	D	6	0212A54F	ESTs	696524	IMAGE Consortium	AA239508.1		my21e11	Passed	AA239508	696524	pT7T3D-Pac
022PB8ZY	8507	2.5	1.3	278	4.9	100	207	110	2.9	100	123R6540	bc.pk	123Y6541	lc.pk	-135588	D	10	021AA54B	ESTs	693712	IMAGE Consortium	AA265270.1		mx91c09	Passed	AA265270	693712	pT7T3D-Pac
022PB8ZY	5395	2.5	1.3	266	3.4	97	200	106	2.2	97	123R6540	bc.pk	123Y6541	lc.pk	-132178	H	1	0214A53B	Public domain EST	476609	IMAGE Consortium	AI509992.1		mj19h09	Passed	NA	476609	pT7T3D-Pac
022PB8ZY	5156	2.4	1.3	261	2.9	96	207	110	2.2	96	123R6540	bc.pk	123Y6541	lc.pk	-131225	H	3	021TA531	ESTs	441602	IMAGE Consortium	AA013940.1		mh05c02	Passed	AA013940	441602	pT7T3D-Pac
022PB8ZY	162	2.5	1.3	257	2.8	89	192	102	2	89	123R6540	bc.pk	123Y6541	lc.pk	-129279	E	11	0214A52H	microsomal triglyceride transfer protein	317806	IMAGE Consortium	W13053.1	3 66.2 cM	ma88e12	Passed	W13053	317806	pT7T3D-Pac
022PB8ZY	8708	2.5	1.3	253	3.6	95	188	100	2.3	95	123R6540	bc.pk	123Y6541	lc.pk	-136396	H	4	021UA54J	ESTs	738239	IMAGE Consortium	AA271106.1		va86b12	Passed	AA271106	738239	pT7T3D-Pac
022PB8ZY	3187	2.5	1.3	252	3	97	187	99	2.1	97	123R6540	bc.pk	123Y6541	lc.pk	-132358	G	2	021IA53D	"ESTs, Moderately similar to unnamed protein product [H.sapiens]"	479271	IMAGE Consortium	AI510120.1		mj47f08	Passed	AI510120	479271	pT7T3D-Pac
022PB8ZY	5178	2.5	1.3	251	3.5	98	190	101	2.3	98	123R6540	bc.pk	123Y6541	lc.pk	-131304	F	11	0210A532	RIKEN cDNA 2610318N02 gene	443916	IMAGE Consortium	AI508175.1		mh29c07	No Amplification	AI508175	443916	pT7T3D-Pac
022PB8ZY	5714	2.4	1.3	225	2.7	98	179	95	2	98	123R6540	bc.pk	123Y6541	lc.pk	-133450	B	3	021UA53P	oncostatin receptor	598146	IMAGE Consortium	AA265259.1	15 4.6 cM	mr21g10	Passed	AA265259	598146	pT7T3D-Pac
022PB8ZY	2404	2.5	1.3	222	2.9	99	168	89	1.9	99	123R6540	bc.pk	123Y6541	lc.pk	-129228	A	8	0214A52H	AE-binding protein 2	314576	IMAGE Consortium	W10852.1		ma55a05	Passed	W10852	314576	pT7T3D-Pac
022PB8ZY	8451	2.4	1.3	214	3.3	96	171	91	2.3	96	123R6540	bc.pk	123Y6541	lc.pk	-135370	B	6	021JA549	"Mus musculus 10 days embryo cDNA, RIKEN full-length enriched library, clone:2610528B18, full insert sequence"	677046	IMAGE Consortium	AI390248.1	11 60.25 cM	mw80g04	Passed	AI390248	677046	pT7T3D-Pac
022PB8ZY	8732	2.4	1.3	213	3.8	97	168	89	2.5	97	123R6540	bc.pk	123Y6541	lc.pk	-136492	H	4	0211A54K	"ESTs, Weakly similar to S15674 cell surface glycoprotein OX47 precursor - rat [R.norvegicus]"	750222	IMAGE Consortium	AA390084.1		vb28a04	Passed	AA390084	750222	pT7T3D-Pac
022PB8ZY	3976	2.4	1.3	178	3	91	137	73	1.9	91	123R6540	bc.pk	123Y6541	lc.pk	-135503	E	8	0213A54A	ESTs	679075	IMAGE Consortium	AA244641.1		mx02h10	Passed	AA244641	679075	pT7T3D-Pac
022PB8ZY	7701	2.5	1.3	170	2.8	99	128	68	1.9	99	123R6540	bc.pk	123Y6541	lc.pk	-132374	H	6	021IA53D	ESTs	479287	IMAGE Consortium	AI510121.1		mj47h04	Passed	AI510121	479287	pT7T3D-Pac
022PB8ZY	3350	2.4	1.3	1070	9.2	96	829	439	5.7	96	123R6540	bc.pk	123Y6541	lc.pk	-133007	E	4	021VA53K	ESTs	575087	IMAGE Consortium	AA120679.1		mp75f12	Multiple Bands	AA120679	575087	pT7T3D-Pac
022PB8ZY	8882	2.4	1.3	479	6.1	96	370	196	4.2	96	123R6540	bc.pk	123Y6541	lc.pk	-137092	B	4	021EA54R	RIKEN cDNA 2410127L17 gene	807957	IMAGE Consortium	AA432925.1		vd91d11	Passed	AA432925	807957	pT7T3D-Pac
022PB8ZY	8805	2.5	1.3	413	5.2	84	317	168	3.2	84	123R6540	bc.pk	123Y6541	lc.pk	-136782	H	6	021MA54N	RIKEN cDNA 1810065E05 gene	761718	IMAGE Consortium	AA272023.1		vb63g04	Passed	AA272023	761718	pT7T3D-Pac
022PB8ZY	2239	2.5	1.3	345	4.7	95	260	138	2.7	95	123R6540	bc.pk	123Y6541	lc.pk	-40158	C	1	021Q9974	Control: YCFR 45 {YC 45.2000.W}	YC 45.2000.W	Controls					NA	NA	NA
022PB8ZY	5384	2.4	1.3	251	3.4	99	196	104	2.3	99	123R6540	bc.pk	123Y6541	lc.pk	-132132	D	3	0214A53B	RIKEN cDNA 1810030O07 gene	468952	IMAGE Consortium	AA036085.1		mi71a09	Passed	AA036085	468952	pT7T3D-Pac
022PB8ZY	8504	2.4	1.3	160	3.1	99	124	66	2.2	99	123R6540	bc.pk	123Y6541	lc.pk	-135582	D	4	021AA54B	ESTs	692799	IMAGE Consortium	AA239913.1		mx81h08	Passed	AA239913	692799	pT7T3D-Pac
022PB8ZY	1366	2.4	1.3	1050	12.9	66	812	430	6.7	66	123R6540	bc.pk	123Y6541	lc.pk	-134089	G	7	0210A53V	ESTs	621068	IMAGE Consortium	AA178142.1		mt14e11	Passed	AA178142	621068	pT7T3D-Pac
022PB8ZY	1992	2.3	1.2	2689	25.2	89	2188	1158	15.5	89	123R6540	bc.pk	123Y6541	lc.pk	-136583	G	11	0218A54L	prefoldin 2	748879	IMAGE Consortium	AA289888.1		vb14b04	Passed	AA289888	748879	pT7T3D-Pac
022PB8ZY	8955	2.2	1.2	642	10.3	82	549	291	6.1	82	123R6540	bc.pk	123Y6541	lc.pk	-137285	B	6	021ZA54U	nuclear receptor coactivator 1	523588	IMAGE Consortium	AI326579.1	12 A2-A3	mm36c03	Passed	AI326579	523588	pBlueScriptSK-
022PB8ZY	2048	2.2	1.2	639	5.5	70	549	291	3.9	70	123R6540	bc.pk	123Y6541	lc.pk	-136815	C	3	021TA54O	major urinary protein 2	776007	IMAGE Consortium	AA285921.1	4 27.8 cM	vc29f08	Passed	AA285921	776007	pT7T3D-Pac
022PB8ZY	5922	2.3	1.2	639	8	83	523	277	4.1	83	123R6540	bc.pk	123Y6541	lc.pk	-134273	F	11	021EA53X	associated with Prkcl1	636955	IMAGE Consortium	AA184998.1		mt88b10	Passed	AA184998	636955	pT7T3D-Pac
022PB8ZY	2103	2.3	1.2	2695	19.6	89	2243	1187	12.9	89	123R6540	bc.pk	123Y6541	lc.pk	-137033	E	5	0217A54Q	RIKEN cDNA 6330407G11 gene	831683	IMAGE Consortium	AA467030.1		ve71f06	Passed	AA467030	831683	pT7T3D-Pac
022PB8ZY	2306	2.3	1.2	638	6.8	88	532	282	4.1	88	123R6540	bc.pk	123Y6541	lc.pk	-128841	A	4	021CA52D	f-box and leucine-rich repeat protein 10	805121	IMAGE Consortium	AA397275.1		vd61h09	Passed	AA397275	805121	pSport
022PB8ZY	901	2.3	1.2	634	7.7	95	519	275	4.4	95	123R6540	bc.pk	123Y6541	lc.pk	-132238	E	1	021BA53C	"tumor necrosis factor (ligand) superfamily, member 19"	478020	IMAGE Consortium	AA049467.1		mj34e07	Passed	AA049467	478020	pT7T3D-Pac
022PB8ZY	2529	2.2	1.2	2695	17.6	86	2332	1234	12.4	86	123R6540	bc.pk	123Y6541	lc.pk	-129729	C	6	0213A52M	signal transducer and activator of transcription 3 interacting protein 1	374247	IMAGE Consortium	W59202.1		md75f08	Passed	W59202	374247	pT7T3D-Pac
022PB8ZY	4175	2.3	1.2	634	6.3	89	515	273	4.6	89	123R6540	bc.pk	123Y6541	lc.pk	-136295	G	10	021NA54I	WSB-2 protein	735057	IMAGE Consortium	AA259925.1		va53b05	Passed	AA259925	735057	pT7T3D-Pac
022PB8ZY	8710	2.3	1.2	629	6.7	100	508	269	4.2	100	123R6540	bc.pk	123Y6541	lc.pk	-136400	H	8	021UA54J	RIKEN cDNA 2410004M09 gene	747180	IMAGE Consortium	AA260397.1		va95c07	Passed	AA260397	747180	pT7T3D-Pac
022PB8ZY	4443	2.3	1.2	2726	24.3	100	2194	1161	14.7	100	123R6540	bc.pk	123Y6541	lc.pk	-137273	A	6	021ZA54U	ESTs	522594	IMAGE Consortium	AA068007.1		mm25g10	Passed	AA068007	522594	pBlueScriptSK-
022PB8ZY	8425	2.3	1.2	626	7.2	82	525	278	4.7	82	123R6540	bc.pk	123Y6541	lc.pk	-135270	B	2	021CA548	"Mus musculus, Similar to APG5 (autophagy 5, S. cerevisiae)-like, clone MGC:7322, mRNA, complete cds"	660954	IMAGE Consortium	AA230682.1		mv76a10	Passed	AA230682	660954	pT7T3D-Pac
022PB8ZY	7629	2.2	1.2	2738	20.1	100	2315	1225	12.9	100	123R6540	bc.pk	123Y6541	lc.pk	-132087	H	6	021XA53A	ESTs	476275	IMAGE Consortium	AA050575.1		mj16d10	Passed	AA050575	476275	pT7T3D-Pac
022PB8ZY	8224	2.3	1.2	623	8.6	77	515	273	5.5	77	123R6540	bc.pk	123Y6541	lc.pk	-134460	F	8	021SA53Z	"ESTs, Weakly similar to T13423 hypothetical protein EG:30B8.4 - fruit fly [D.melanogaster]"	638522	IMAGE Consortium	AA200091.1		mu05e02	Passed	AA200091	638522	pT7T3D-Pac
022PB8ZY	6638	2.3	1.2	618	6.7	93	502	266	4.3	93	123R6540	bc.pk	123Y6541	lc.pk	-137139	F	3	021EA54R	"ESTs, Weakly similar to ALPHA CRYSTALLIN B CHAIN [M.musculus]"	818792	IMAGE Consortium	AA467383.1		ve21c05	Passed	AA467383	818792	pT7T3D-Pac
022PB8ZY	4538	2.2	1.2	2740	20.6	84	2351	1244	12	84	123R6540	bc.pk	123Y6541	lc.pk	-128756	B	3	0215A52C	epithelial protein lost in neoplasm	760769	IMAGE Consortium	AA386762.1		vb53h09	Passed	AA386762	760769	pSport1
022PB8ZY	7929	2.2	1.2	615	6.5	82	517	274	4.6	82	123R6540	bc.pk	123Y6541	lc.pk	-133285	D	6	021GA53N	C-type lectin-like receptor 2	574821	IMAGE Consortium	AA120697.1		mp72h11	Passed	AA120697	574821	pT7T3D-Pac
022PB8ZY	3438	2.3	1.2	2757	23.4	96	2228	1179	13.7	96	123R6540	bc.pk	123Y6541	lc.pk	-133351	A	12	021NA53O	glycosylphosphatidylinositol 1 homolog (human)	578206	IMAGE Consortium	AA120110.1	17	mq09a12	Passed	AA120110	578206	pT7T3D-Pac
022PB8ZY	7870	2.2	1.2	611	6	89	531	281	4.4	89	123R6540	bc.pk	123Y6541	lc.pk	-133047	H	8	021VA53K	RIKEN cDNA 1110037N09 gene	574725	IMAGE Consortium	AA120657.1		mp71h11	Passed	AA120657	574725	pT7T3D-Pac
022PB8ZY	6518	2.4	1.2	608	6.5	82	487	258	4.3	82	123R6540	bc.pk	123Y6541	lc.pk	-136659	F	3	021FA54M	RIKEN cDNA 6330407G11 gene	765377	IMAGE Consortium	AA275124.1		vc02h09	Passed	AA275124	765377	pT7T3D-Pac
022PB8ZY	8602	2.2	1.2	606	6.8	99	510	270	4.3	99	123R6540	bc.pk	123Y6541	lc.pk	-135969	D	8	0212A54F	RIKEN cDNA 2310008D05 gene	717904	IMAGE Consortium	AA250558.1		mz61c09	Passed	AA250558	717904	pT7T3D-Pac
022PB8ZY	5425	2.2	1.2	605	5.8	80	510	270	3.9	80	123R6540	bc.pk	123Y6541	lc.pk	-132298	B	1	021IA53D	"ESTs, Moderately similar to ER19 RAT DIPHOSPHOMEVALONATE DECARBOXYLASE [R.norvegicus]"	480621	IMAGE Consortium	AA059528.1		mj61f11	Passed	AA059528	480621	pT7T3D-Pac
022PB8ZY	3728	2.2	1.2	2764	23.3	100	2394	1267	14.6	100	123R6540	bc.pk	123Y6541	lc.pk	-134516	C	4	021SA540	signal transducer and activator of transcription 6	644971	IMAGE Consortium	AA210400.1	10 70.0 cM	mu72f10	Passed	AA210400	644971	pT7T3D-Pac
022PB8ZY	7361	2.2	1.2	596	5.7	60	514	272	4.2	60	123R6540	bc.pk	123Y6541	lc.pk	-131016	F	10	021MA52Z	RNA polymerase II 1	425615	IMAGE Consortium	AA000244.1	11 37.0 cM	mg33f12	Passed	AA000244	425615	pT7T3D-Pac
022PB8ZY	8309	2.3	1.2	594	7.5	79	481	255	4.8	79	123R6540	bc.pk	123Y6541	lc.pk	-134798	B	10	021DA543	RIKEN cDNA 2410043H24 gene	641733	IMAGE Consortium	AA210013.1		mu38h11	Passed	AA210013	641733	pT7T3D-Pac
022PB8ZY	386	2.3	1.2	588	5.9	64	485	257	3.9	64	123R6540	bc.pk	123Y6541	lc.pk	-130182	A	3	0212A52R	ESTs	402667	IMAGE Consortium	AI425791.1		me88f10	Passed	AI425791	402667	pT7T3D-Pac
022PB8ZY	8026	2.2	1.2	585	5.9	82	497	263	4.3	82	123R6540	bc.pk	123Y6541	lc.pk	-133671	D	8	0218A53R	"ESTs, Moderately similar to T12463 hypothetical protein DKFZp564I052.1 [H.sapiens]"	583815	IMAGE Consortium	AA153026.1		mq67f08	Passed	AA153026	583815	pT7T3D-Pac
022PB8ZY	7262	2.3	1.2	2779	21.7	96	2277	1205	13.1	96	123R6540	bc.pk	123Y6541	lc.pk	-130626	F	4	021UA52V	ESTs	423210	IMAGE Consortium	W97334.1		mg08e10	Passed	W97334	423210	pT7T3D-Pac
022PB8ZY	2950	2.3	1.2	584	5.1	64	474	251	3.8	64	123R6540	bc.pk	123Y6541	lc.pk	-131409	G	8	0217A533	ESTs	445236	IMAGE Consortium	AA017756.1		mh43a07	Multiple Bands	AA017756	445236	pT7T3D-Pac
022PB8ZY	7000	2.3	1.2	2788	23.7	85	2324	1230	16	85	123R6540	bc.pk	123Y6541	lc.pk	-129576	F	8	021PA52K	RIKEN cDNA 1100001I23 gene	348438	IMAGE Consortium	AI391053.1		mc13g04	Passed	AI391053	348438	pT7T3D-Pac
022PB8ZY	5496	2.2	1.2	584	5.8	65	502	266	4.1	65	123R6540	bc.pk	123Y6541	lc.pk	-132571	H	11	021WA53F	ESTs	483633	IMAGE Consortium	AI552485.1		mj93b05	Passed	AI552485	483633	pT7T3D-Pac
022PB8ZY	3575	2.2	1.2	583	6.2	72	497	263	3.9	72	123R6540	bc.pk	123Y6541	lc.pk	-133900	G	10	021MA53T	"ESTs, Weakly similar to similar to human bromodomain protein BR140(JC2069) [H.sapiens]"	620209	IMAGE Consortium	AA177920.1		mt05h01	Passed	AA177920	620209	pT7T3D-Pac
022PB8ZY	2599	2.3	1.2	581	5.7	98	483	256	3.7	98	123R6540	bc.pk	123Y6541	lc.pk	-130013	C	2	021OA52P	"DNA segment, Chr X, Immunex 47, expressed"	385387	IMAGE Consortium	W74897.1		md91f10	Passed	W74897	385387	pT7T3D-Pac
022PB8ZY	3293	2.3	1.2	2790	23.9	92	2275	1204	14.1	92	123R6540	bc.pk	123Y6541	lc.pk	-132774	A	10	021HA53I	Public domain EST	573489	IMAGE Consortium	AA119260.1		mp59b05	Passed	NA	573489	pT7T3D-Pac
022PB8ZY	28	2.3	1.2	581	4.6	97	468	248	3.1	97	123R6540	bc.pk	123Y6541	lc.pk	-128748	A	7	0215A52C	metal response element binding transcription factor 2	945218	IMAGE Consortium	AA545607.1		vj99c02	Passed	AA545607	945218	pSport
022PB8ZY	5375	2.2	1.2	2792	23.2	99	2354	1246	14.8	99	123R6540	bc.pk	123Y6541	lc.pk	-132090	H	9	021XA53A	RIKEN cDNA 1110018L13 gene	478012	IMAGE Consortium	AA049463.1		mj34e03	Passed	AA049463	478012	pT7T3D-Pac
022PB8ZY	2038	2.3	1.2	576	6.4	81	476	252	4.2	81	123R6540	bc.pk	123Y6541	lc.pk	-136771	G	7	021MA54N	"DNA segment, Chr 2, ERATO Doi 435, expressed"	749161	IMAGE Consortium	AA289551.1		vb17b01	Passed	AA289551	749161	pT7T3D-Pac
022PB8ZY	7779	2.4	1.2	576	5.3	64	463	245	3.8	64	123R6540	bc.pk	123Y6541	lc.pk	-132686	B	6	021AA53H	"ESTs, Weakly similar to KIAA0308 [H.sapiens]"	483750	IMAGE Consortium	AI552494.1		mj94c04	Passed	AI552494	483750	pT7T3D-Pac
022PB8ZY	4905	2.4	1.2	572	4.7	83	459	243	3.3	83	123R6540	bc.pk	123Y6541	lc.pk	-130219	D	5	0212A52R	lymphocyte antigen 86	402964	IMAGE Consortium	W80147.1		me91g03	Multiple Bands	W80147	402964	pT7T3D-Pac
022PB8ZY	3748	2.3	1.2	572	5.8	73	480	254	4.1	73	123R6540	bc.pk	123Y6541	lc.pk	-134592	A	8	021ZA541	ring finger protein 13	643108	IMAGE Consortium	AA189868.1		mu53c03	Passed	AA189868	643108	pT7T3D-Pac
022PB8ZY	5686	2.2	1.2	569	6	69	493	261	4	69	123R6540	bc.pk	123Y6541	lc.pk	-133334	H	7	021GA53N	thioredoxin-like (32kD)	577221	IMAGE Consortium	AA116519.1		mp97h11	Passed	AA116519	577221	pT7T3D-Pac
022PB8ZY	1053	2.2	1.2	568	4.8	58	491	260	3.5	58	123R6540	bc.pk	123Y6541	lc.pk	-132841	G	5	021HA53I	ESTs	493122	IMAGE Consortium	AA097379.1		mk16g10	Passed	AA097379	493122	pT7T3D-Pac
022PB8ZY	2095	2.3	1.2	2799	22.2	86	2292	1213	13.9	86	123R6540	bc.pk	123Y6541	lc.pk	-137005	C	1	0217A54Q	secreted frizzled-related sequence protein 3	803404	IMAGE Consortium	AA473070.1	2 49.75 cM	vd44a03	Passed	AA473070	803404	pT7T3D-Pac
022PB8ZY	8648	2.3	1.2	560	7.4	72	457	242	4.8	72	123R6540	bc.pk	123Y6541	lc.pk	-136157	D	4	021GA54H	"inter-alpha trypsin inhibitor, heavy chain 1"	734289	IMAGE Consortium	AA268664.1	14 A2-C1	va45b05	Passed	AA268664	734289	pT7T3D-Pac
022PB8ZY	313	2.3	1.2	2833	19	96	2345	1241	11.5	96	123R6540	bc.pk	123Y6541	lc.pk	-129892	A	1	021HA52O	growth arrest and DNA-damage-inducible 45 beta	386412	IMAGE Consortium	W64388.1	9 60.0 cM	me03c07	Passed	W64388	386412	pT7T3D-Pac
022PB8ZY	3100	2.2	1.2	555	5.7	68	478	253	4.1	68	123R6540	bc.pk	123Y6541	lc.pk	-132006	A	8	021XA53A	hairy/enhancer-of-split related with YRPW motif 1	478021	IMAGE Consortium	AA049474.1		mj34f07	Passed	AA049474	478021	pT7T3D-Pac
022PB8ZY	4431	2.2	1.2	2854	33.4	100	2404	1272	18.4	100	123R6540	bc.pk	123Y6541	lc.pk	-137225	E	6	021SA54T	"ESTs, Highly similar to T46372 hypothetical protein DKFZp434P1818.1 [H.sapiens]"	536412	IMAGE Consortium	AA073864.1		mm97g07	Passed	AA073864	536412	pBlueScriptSK-
022PB8ZY	3952	2.3	1.2	2859	20.1	97	2354	1246	12.2	97	123R6540	bc.pk	123Y6541	lc.pk	-135408	E	8	021JA549	RIKEN cDNA 6030432N09 gene	676502	IMAGE Consortium	AA209568.1		mw75a08	Multiple Bands	AA209568	676502	pT7T3D-Pac
022PB8ZY	6120	2.3	1.2	2891	22.6	100	2351	1244	14.5	100	123R6540	bc.pk	123Y6541	lc.pk	-135063	H	11	021RA545	methyl-CpG binding domain protein 2	891284	IMAGE Consortium	AA510881.1	18	vh59c11	Passed	AA510881	891284	pT7T3D-Pac
022PB8ZY	8384	2.2	1.2	543	5.3	58	461	244	3.9	58	123R6540	bc.pk	123Y6541	lc.pk	-135104	D	4	021YA546	ESTs	949266	IMAGE Consortium	AA544916.1		vk42c10	Passed	AA544916	949266	pT7T3D-Pac
022PB8ZY	2910	2.3	1.2	2908	20.5	89	2419	1280	13.8	89	123R6540	bc.pk	123Y6541	lc.pk	-131246	A	12	0210A532	RIKEN cDNA 2610318K02 gene	442681	IMAGE Consortium	AA015149.1		mh16f01	Passed	AA015149	442681	pT7T3D-Pac
022PB8ZY	709	2.3	1.2	539	6.6	100	446	236	4	100	123R6540	bc.pk	123Y6541	lc.pk	-131474	E	1	021EA534	ESTs	457055	IMAGE Consortium	AA023720.1		mh78b12	Passed	AA023720	457055	pT7T3D-Pac
022PB8ZY	7513	2.2	1.2	538	5.3	54	466	247	4.2	54	123R6540	bc.pk	123Y6541	lc.pk	-131631	B	2	021SA536	RIKEN cDNA 5730407I04 gene	463342	IMAGE Consortium	AA028696.1		mi12e12	Passed	AA028696	463342	pT7T3D-Pac
022PB8ZY	8667	2.3	1.2	538	4.7	59	442	234	3.6	59	123R6540	bc.pk	123Y6541	lc.pk	-136231	B	6	021NA54I	RIKEN cDNA 1110063B05 gene	736229	IMAGE Consortium	AA270412.1		va65d03	Passed	AA270412	736229	pT7T3D-Pac
022PB8ZY	8803	2.2	1.2	536	5.2	64	463	245	3.8	64	123R6540	bc.pk	123Y6541	lc.pk	-136778	H	2	021MA54N	RIKEN cDNA 4432404J10 gene	752343	IMAGE Consortium	AA290001.1		vb50b08	Passed	AA290001	752343	pT7T3D-Pac
022PB8ZY	8166	2.3	1.2	2920	28.5	91	2373	1256	18.2	91	123R6540	bc.pk	123Y6541	lc.pk	-134226	B	12	021EA53X	"Mus musculus unknown protein mRNA, partial cds"	634252	IMAGE Consortium	AA182981.1		mt60a03	Multiple Bands	AA182981	634252	pT7T3D-Pac
022PB8ZY	6326	2.3	1.2	529	6.5	97	440	233	4	97	123R6540	bc.pk	123Y6541	lc.pk	-135892	F	3	021VA54E	"neural precursor cell expressed, developmentally down-regulated gene 1"	722426	IMAGE Consortium	AA254225.1		va09e02	Passed	AA254225	722426	pT7T3D-Pac
022PB8ZY	3624	2.3	1.2	528	6.5	98	436	231	3.9	98	123R6540	bc.pk	123Y6541	lc.pk	-134094	G	12	0210A53V	ESTs	634588	IMAGE Consortium	AA185939.1		mt63e03	Passed	AA185939	634588	pT7T3D-Pac
022PB8ZY	3776	2.3	1.2	2945	23.1	100	2398	1269	14.2	100	123R6540	bc.pk	123Y6541	lc.pk	-134708	C	4	0216A542	Public domain EST	860259	IMAGE Consortium	AA500910.1		vg03d02	Passed	NA	860259	pT7T3D-Pac
022PB8ZY	5165	2.3	1.2	526	5.5	100	436	231	3.6	100	123R6540	bc.pk	123Y6541	lc.pk	-131255	B	9	0210A532	RIKEN cDNA 2010009L17 gene	445573	IMAGE Consortium	AA017931.1		mh46f07	Passed	AA017931	445573	pT7T3D-Pac
022PB8ZY	6241	2.2	1.2	526	5	55	446	236	3.7	55	123R6540	bc.pk	123Y6541	lc.pk	-135555	B	1	021AA54B	RIKEN cDNA 1600019O04 gene	693542	IMAGE Consortium	AA239252.1		mx89e08	Passed	AA239252	693542	pT7T3D-Pac
022PB8ZY	3248	2.3	1.2	519	5.1	96	427	226	3.5	96	123R6540	bc.pk	123Y6541	lc.pk	-132600	C	4	0213A53G	RIKEN cDNA 4930432O21 gene	480805	IMAGE Consortium	AI595461.1		mj63f07	Passed	AI595461	480805	pT7T3D-Pac
022PB8ZY	4071	2.3	1.2	2955	29.4	93	2481	1313	17.8	93	123R6540	bc.pk	123Y6541	lc.pk	-135883	E	6	021VA54E	calpain 5	733856	IMAGE Consortium	AA268162.1	7	va40e05	Passed	AA268162	733856	pT7T3D-Pac
022PB8ZY	8470	2.2	1.2	3026	30.1	100	2602	1377	18.9	100	123R6540	bc.pk	123Y6541	lc.pk	-135443	H	8	021JA549	Public domain EST	670344	IMAGE Consortium	AA221233.1		mw11a01	Passed	NA	670344	pT7T3D-Pac
022PB8ZY	835	2.3	1.2	514	5	95	419	222	3.3	95	123R6540	bc.pk	123Y6541	lc.pk	-131975	G	1	021DA539	RIKEN cDNA 1700037B15 gene	472445	IMAGE Consortium	AA036156.1		mi75f03	Passed	AA036156	472445	pT7T3D-Pac
022PB8ZY	597	2.2	1.2	511	4.4	99	438	232	2.9	99	123R6540	bc.pk	123Y6541	lc.pk	-131023	G	5	021MA52Z	ESTs	426069	IMAGE Consortium	AA002913.1		mg38d11	Passed	AA002913	426069	pT7T3D-Pac
022PB8ZY	3739	2.3	1.2	3033	25.3	93	2491	1318	15.8	93	123R6540	bc.pk	123Y6541	lc.pk	-134562	G	2	021SA540	RIKEN cDNA 7630402I04 gene	642224	IMAGE Consortium	AA212531.1		mu44a05	Passed	AA212531	642224	pT7T3D-Pac
022PB8ZY	7242	2.3	1.2	505	4.6	97	408	216	3.2	97	123R6540	bc.pk	123Y6541	lc.pk	-130538	F	12	021NA52U	tenomodulin	422254	IMAGE Consortium	W97621.1		mf97e12	Passed	W97621	422254	pT7T3D-Pac
022PB8ZY	5505	2.3	1.2	504	5.8	98	419	222	3.8	98	123R6540	bc.pk	123Y6541	lc.pk	-132613	D	5	0213A53G	"ESTs, Highly  similar to PULMONARY SURFACTANT-ASSOCIATED PROTEIN B PRECURSOR [Rattus norvegicus]"	483689	IMAGE Consortium	AI892193.1		mj93f09	No Amplification	AI892193	483689	pT7T3D-Pac
022PB8ZY	7543	2.3	1.2	502	5.5	95	410	217	3.5	95	123R6540	bc.pk	123Y6541	lc.pk	-131749	D	2	021ZA537	RIKEN cDNA 1700093E07 gene	458996	IMAGE Consortium	AA024160.1		mh98c11	Passed	AA024160	458996	pT7T3D-Pac
022PB8ZY	5404	2.3	1.2	3055	29.3	99	2504	1325	16.6	99	123R6540	bc.pk	123Y6541	lc.pk	-132208	B	7	021BA53C	"nuclear, factor, erythroid derived 2, like 2"	475505	IMAGE Consortium	AA044475.1	2 46.0 cM	mj08d09	Multiple Bands	AA044475	475505	pT7T3D-Pac
022PB8ZY	334	2.3	1.2	3062	31	98	2523	1335	16.7	98	123R6540	bc.pk	123Y6541	lc.pk	-129970	G	7	021HA52O	ALL1-fused gene from chromosome 1q	374756	IMAGE Consortium	W61574.1		md80g11	Passed	W61574	374756	pT7T3D-Pac
022PB8ZY	5217	2.2	1.2	500	4.9	98	421	223	3.1	98	123R6540	bc.pk	123Y6541	lc.pk	-131466	D	5	021EA534	RIKEN cDNA 1200015F06 gene	455598	IMAGE Consortium	AA020619.1		mh63a04	Passed	AA020619	455598	pT7T3D-Pac
022PB8ZY	104	2.3	1.2	3084	25.3	97	2526	1337	15.1	97	123R6540	bc.pk	123Y6541	lc.pk	-129055	C	3	021QA52F	maternal embryonic message 3	775464	IMAGE Consortium	AA388122.1	8 38.0 cM	vc24a01	Passed	AA388122	775464	pSport1
022PB8ZY	2857	2.3	1.2	3085	21.8	87	2504	1325	15.2	87	123R6540	bc.pk	123Y6541	lc.pk	-131044	A	2	021MA530	"yes-associated protein, 65 kDa"	436977	IMAGE Consortium	AA002763.1		mg56b05	Passed	AA002763	436977	pT7T3D-Pac
022PB8ZY	3413	2.3	1.2	489	4.9	96	404	214	3.4	96	123R6540	bc.pk	123Y6541	lc.pk	-133253	A	10	021GA53N	ESTs	575984	IMAGE Consortium	AA120279.1		mp85a05	Passed	AA120279	575984	pT7T3D-Pac
022PB8ZY	27	2.2	1.2	488	4.3	96	423	224	3	96	123R6540	bc.pk	123Y6541	lc.pk	-128746	A	5	0215A52C	"immunity-associated protein, 38 kDa"	805250	IMAGE Consortium	AA473306.1		vd63c02	Passed	AA473306	805250	pSport
022PB8ZY	2126	2.2	1.2	2688	29	79	2288	1211	16.7	79	123R6540	bc.pk	123Y6541	lc.pk	-137127	E	3	021EA54R	RIKEN cDNA 5830418D04 gene	807449	IMAGE Consortium	AA412825.1		vd86b09	Passed	AA412825	807449	pT7T3D-Pac
022PB8ZY	7553	2.2	1.2	487	5.2	93	423	224	3.8	93	123R6540	bc.pk	123Y6541	lc.pk	-131780	F	10	021ZA537	RIKEN cDNA 9030624B09 gene	464535	IMAGE Consortium	AA030119.1		mi25b08	Passed	AA030119	464535	pT7T3D-Pac
022PB8ZY	5974	2.3	1.2	485	6.1	91	398	211	3.8	91	123R6540	bc.pk	123Y6541	lc.pk	-134483	H	7	021SA53Z	"ESTs, Moderately similar to unnamed protein product [H.sapiens]"	639145	IMAGE Consortium	AA201091.1		mu12b01	Passed	AA201091	639145	pT7T3D-Pac
022PB8ZY	4976	2.2	1.2	3109	25.7	90	2668	1412	15.3	90	123R6540	bc.pk	123Y6541	lc.pk	-130505	D	3	021NA52U	Public domain EST	421337	IMAGE Consortium	W97025.1		mf88b09	Passed	NA	421337	pT7T3D-Pac
022PB8ZY	6005	2.2	1.2	480	6	96	408	216	3.7	96	123R6540	bc.pk	123Y6541	lc.pk	-134605	B	9	021ZA541	"ESTs, Highly similar to dJ522J7.2 [H.sapiens]"	642313	IMAGE Consortium	AA185106.1		mu45b01	Passed	AA185106	642313	pT7T3D-Pac
022PB8ZY	3642	2.2	1.2	477	5.5	99	406	215	3.6	99	123R6540	bc.pk	123Y6541	lc.pk	-134166	E	12	0217A53W	ESTs	635117	IMAGE Consortium	AA162417.1		mt69b03	Passed	AA162417	635117	pT7T3D-Pac
022PB8ZY	591	2.3	1.2	476	4.8	100	383	203	3.1	100	123R6540	bc.pk	123Y6541	lc.pk	-130999	E	5	021MA52Z	transcript expressed during hematopoiesis 2	424563	IMAGE Consortium	W98594.1		mg22h02	Passed	W98594	424563	pT7T3D-Pac
022PB8ZY	3211	2.2	1.2	475	4.7	99	400	212	3.2	99	123R6540	bc.pk	123Y6541	lc.pk	-132454	G	2	021PA53E	RAD23a homolog (S. cerevisiae)	483645	IMAGE Consortium	AA061459.1	8 C3	mj93b11	Passed	AA061459	483645	pT7T3D-Pac
022PB8ZY	784	2.3	1.2	475	4.5	99	398	211	3.1	99	123R6540	bc.pk	123Y6541	lc.pk	-131765	E	7	021ZA537	RIKEN cDNA 2810021B07 gene	458992	IMAGE Consortium	AA024158.1		mh98c09	Passed	AA024158	458992	pT7T3D-Pac
022PB8ZY	8196	2.3	1.2	474	5.5	91	385	204	3.7	91	123R6540	bc.pk	123Y6541	lc.pk	-134344	D	12	021LA53Y	"ESTs, Highly similar to unnamed protein product [H.sapiens]"	640757	IMAGE Consortium	AA203889.1		mu28h03	Passed	AA203889	640757	pT7T3D-Pac
022PB8ZY	6052	2.2	1.2	3138	30.3	82	2717	1438	18.3	82	123R6540	bc.pk	123Y6541	lc.pk	-134795	B	7	021DA543	ESTs	644883	IMAGE Consortium	AA210604.1		mu71h02	Passed	AA210604	644883	pT7T3D-Pac
022PB8ZY	2863	2.2	1.2	3142	21.3	86	2664	1410	15.5	86	123R6540	bc.pk	123Y6541	lc.pk	-131068	C	2	021MA530	"ESTs, Highly  similar to SIGNAL RECOGNITION PARTICLE 68 KD PROTEIN [Canis familiaris]"	437257	IMAGE Consortium	AA003646.1		mg59b01	Passed	AA003646	437257	pT7T3D-Pac
022PB8ZY	8151	2.3	1.2	472	5.1	94	395	209	3.6	94	123R6540	bc.pk	123Y6541	lc.pk	-134172	F	6	0217A53W	"DnaJ (Hsp40) homolog, subfamily A, member 1"	622931	IMAGE Consortium	AA184380.1	5 21.0 cM	mt34b06	Passed	AA184380	622931	pT7T3D-Pac
022PB8ZY	8582	2.2	1.2	470	6.2	99	400	212	4.1	99	123R6540	bc.pk	123Y6541	lc.pk	-135893	F	4	021VA54E	RIKEN cDNA 3110073H01 gene	719579	IMAGE Consortium	AA254859.1		mz78h06	Passed	AA254859	719579	pT7T3D-Pac
022PB8ZY	3281	2.2	1.2	468	4.3	89	396	210	3.2	89	123R6540	bc.pk	123Y6541	lc.pk	-132726	E	10	021AA53H	"sialyltransferase 1 (beta-galactoside alpha-2,6-sialyltransferase)"	481883	IMAGE Consortium	AI323095.1	16 15.5 cM	mj74h06	Passed	AI323095	481883	pT7T3D-Pac
022PB8ZY	3003	2.2	1.2	464	4	95	393	208	3.1	95	123R6540	bc.pk	123Y6541	lc.pk	-131623	A	6	021SA536	NIMA (never in mitosis gene a)-related expressed kinase 6	464265	IMAGE Consortium	AA032929.1		mi22d05	Passed	AA032929	464265	pT7T3D-Pac
022PB8ZY	5382	2.3	1.2	462	5.2	98	383	203	3.5	98	123R6540	bc.pk	123Y6541	lc.pk	-132116	B	11	0214A53B	ESTs	475491	IMAGE Consortium	AA042014.1		mj08d02	Passed	AA042014	475491	pT7T3D-Pac
022PB8ZY	4313	2.2	1.2	456	5.6	99	389	206	3.7	99	123R6540	bc.pk	123Y6541	lc.pk	-136846	E	10	021TA54O	vinculin	765332	IMAGE Consortium	AA275245.1		vc02c11	Passed	AA275245	765332	pT7T3D-Pac
022PB8ZY	3170	2.3	1.2	452	4.5	96	376	199	3.2	96	123R6540	bc.pk	123Y6541	lc.pk	-132289	A	4	021IA53D	RIKEN cDNA 9130011E15 gene	480081	IMAGE Consortium	AI606669.1		mj56b05	Passed	AI606669	480081	pT7T3D-Pac
022PB8ZY	1168	2.3	1.2	452	5	100	372	197	3.1	100	123R6540	bc.pk	123Y6541	lc.pk	-133298	E	7	021GA53N	methyl CpG binding protein 2	574625	IMAGE Consortium	AA118383.1	X 29.6 cM	mp70h09	Passed	AA118383	574625	pT7T3D-Pac
022PB8ZY	7459	2.3	1.2	452	5.3	94	374	198	3.6	94	123R6540	bc.pk	123Y6541	lc.pk	-131415	H	2	0217A533	RIKEN cDNA 1110020B04 gene	444412	IMAGE Consortium	AA016920.1		mh34e03	Passed	AA016920	444412	pT7T3D-Pac
022PB8ZY	153	2.2	1.2	423	4.7	97	362	192	3.1	97	123R6540	bc.pk	123Y6541	lc.pk	-129249	C	5	0214A52H	"Mus musculus IGnT B mRNA for beta-1,6-N-acetylglucosaminyltransferase B, complete cds"	315536	IMAGE Consortium	W09604.1		ma65a05	Passed	W09604	315536	pT7T3D-Pac
022PB8ZY	5793	2.3	1.2	3149	29.4	93	2534	1341	18.4	93	123R6540	bc.pk	123Y6541	lc.pk	-133764	D	5	021FA53S	coagulation factor II (thrombin) receptor-like 2	620379	IMAGE Consortium	AA177828.1	13	mt07f02	Passed	AA177828	620379	pT7T3D-Pac
022PB8ZY	3302	2.3	1.2	3150	26.2	93	2608	1380	15.5	93	123R6540	bc.pk	123Y6541	lc.pk	-132816	E	4	021HA53I	requiem	573346	IMAGE Consortium	AI323194.1	19 2.0 cM	mp57e06	Passed	AI323194	573346	pT7T3D-Pac
022PB8ZY	3894	2.2	1.2	3154	24.2	93	2691	1424	17.4	93	123R6540	bc.pk	123Y6541	lc.pk	-135172	A	12	0215A547	carbohydrate sulfotransferase 2	920327	IMAGE Consortium	AA538322.1		vi98h12	Passed	AA538322	920327	pT7T3D-Pac
022PB8ZY	3405	2.2	1.2	3154	24.4	96	2736	1448	15.9	96	123R6540	bc.pk	123Y6541	lc.pk	-133225	G	6	0219A53M	suppressor of Ty 5 homolog (S. cerevisiae)	580108	IMAGE Consortium	AA137833.1	7 10.0 cM	mq29a03	Passed	AA137833	580108	pT7T3D-Pac
022PB8ZY	4977	2.3	1.2	419	4.5	100	349	185	2.9	100	123R6540	bc.pk	123Y6541	lc.pk	-130507	D	5	021NA52U	ESTs	423170	IMAGE Consortium	W97210.1		mg08c02	Passed	W97210	423170	pT7T3D-Pac
022PB8ZY	8669	2.3	1.2	3160	34.3	86	2598	1375	19.8	86	123R6540	bc.pk	123Y6541	lc.pk	-136235	B	10	021NA54I	"sialyltransferase 4C (beta-galactosidase alpha-2,3-sialytransferase)"	736562	IMAGE Consortium	AA270471.1		va68g02	Passed	AA270471	736562	pT7T3D-Pac
022PB8ZY	4121	2.2	1.2	418	4.5	99	360	191	3	99	123R6540	bc.pk	123Y6541	lc.pk	-136079	E	10	0219A54G	RIKEN cDNA 2610311I19 gene	719593	IMAGE Consortium	AA255086.1		mz79b01	Passed	AA255086	719593	pT7T3D-Pac
022PB8ZY	7968	2.2	1.2	3191	28.5	92	2729	1444	18.6	92	123R6540	bc.pk	123Y6541	lc.pk	-133435	H	12	021NA53O	gamma-glutamyl carboxylase	582706	IMAGE Consortium	AI386181.1		mq56a06	Passed	AI386181	582706	pT7T3D-Pac
022PB8ZY	4781	2.3	1.2	416	4.2	97	343	182	2.8	97	123R6540	bc.pk	123Y6541	lc.pk	-129720	B	9	0213A52M	RIKEN cDNA 2700049M22 gene	355932	IMAGE Consortium	AI427346.1		mc91g07	Passed	AI427346	355932	pT7T3D-Pac
022PB8ZY	2920	2.2	1.2	3192	23	100	2687	1422	14.4	100	123R6540	bc.pk	123Y6541	lc.pk	-131289	E	8	0210A532	Public domain EST	443711	IMAGE Consortium	AI322485.1		mh27b12	Passed	NA	443711	pT7T3D-Pac
022PB8ZY	4895	2.2	1.2	3199	30.1	86	2772	1467	18.9	86	123R6540	bc.pk	123Y6541	lc.pk	-130176	H	9	021VA52Q	"RAB33A, member of RAS oncogene family"	406177	IMAGE Consortium	W83866.1		mf26d01	Passed	W83866	406177	pT7T3D-Pac
022PB8ZY	3036	2.2	1.2	416	4.3	96	359	190	3.2	96	123R6540	bc.pk	123Y6541	lc.pk	-131747	C	12	021ZA537	"solute carrier family 22 (organic cation transporter), member 5"	458944	IMAGE Consortium	AA024255.1	11 28.0 cM	mh97g09	Passed	AA024255	458944	pT7T3D-Pac
022PB8ZY	8496	2.2	1.2	416	5.9	96	353	187	3.9	96	123R6540	bc.pk	123Y6541	lc.pk	-135542	H	12	0213A54A	protein C	692609	IMAGE Consortium	AA250213.1		mx79h09	Passed	AA250213	692609	pT7T3D-Pac
022PB8ZY	7130	2.3	1.2	416	4.3	96	340	180	3.1	96	123R6540	bc.pk	123Y6541	lc.pk	-130099	B	4	021VA52Q	RIKEN cDNA 5730494N06 gene	402934	IMAGE Consortium	W80302.1		me91c12	Passed	W80302	402934	pT7T3D-Pac
022PB8ZY	3398	2.2	1.2	411	4.4	99	357	189	3.1	99	123R6540	bc.pk	123Y6541	lc.pk	-133199	E	4	0219A53M	profilin 2	581193	IMAGE Consortium	AA139628.1		mq40d05	Passed	AA139628	581193	pT7T3D-Pac
022PB8ZY	1902	2.2	1.2	3217	29.7	70	2761	1461	18	70	123R6540	bc.pk	123Y6541	lc.pk	-136224	A	11	021NA54I	Public domain EST	746568	IMAGE Consortium	AA267925.1		va89a01	Passed	NA	746568	pT7T3D-Pac
022PB8ZY	5195	2.3	1.2	3227	26.2	91	2668	1412	16.5	91	123R6540	bc.pk	123Y6541	lc.pk	-131374	D	9	0217A533	Public domain EST	440132	IMAGE Consortium	AA016627.1		mg88g11	Passed	NA	440132	pT7T3D-Pac
022PB8ZY	7245	2.4	1.2	3240	21.6	87	2600	1376	13.4	87	123R6540	bc.pk	123Y6541	lc.pk	-130556	H	6	021NA52U	"ribosomal protein S6 kinase, 70kD, polypeptide 2"	421114	IMAGE Consortium	W91436.1		mf85g06	Passed	W91436	421114	pT7T3D-Pac
022PB8ZY	7711	2.2	1.2	3250	29.3	90	2765	1463	16.4	90	123R6540	bc.pk	123Y6541	lc.pk	-132418	D	2	021PA53E	Public domain EST	482771	IMAGE Consortium	AA062034.1		mj84b06	Passed	NA	482771	pT7T3D-Pac
022PB8ZY	226	2.3	1.2	411	4.5	71	342	181	2.9	71	123R6540	bc.pk	123Y6541	lc.pk	-129539	C	7	021PA52K	"ESTs, Weakly similar to A57514 RNA helicase HEL117 - rat [R.norvegicus]"	332100	IMAGE Consortium	W08169.1		mb42e07	Passed	W08169	332100	pT7T3D-Pac
022PB8ZY	3698	2.3	1.2	411	4.6	95	330	175	3.1	95	123R6540	bc.pk	123Y6541	lc.pk	-134396	A	4	021SA53Z	CTP synthetase homolog	641397	IMAGE Consortium	AA200393.1		mu35d11	Passed	AA200393	641397	pT7T3D-Pac
022PB8ZY	123	2.2	1.2	3265	20.8	96	2838	1502	14.2	96	123R6540	bc.pk	123Y6541	lc.pk	-129129	A	5	021XA52G	"protein kinase C, beta"	317270	IMAGE Consortium	W13213.1	7 60.0 cM	ma83a08	Passed	W13213	317270	pT7T3D-Pac
022PB8ZY	6752	2.4	1.2	3317	40	93	2663	1409	20	93	123R6540	bc.pk	123Y6541	lc.pk	-40168	D	3	021Q9974	Control: YCFR 6 {YC 6.2000.Z}	YC 6.2000.Z	Controls					NA	NA	NA
022PB8ZY	3651	2.2	1.2	410	4.7	95	345	183	3.3	95	123R6540	bc.pk	123Y6541	lc.pk	-134208	A	6	021EA53X	ESTs	622130	IMAGE Consortium	AA184040.1		mt25g02	Passed	AA184040	622130	pT7T3D-Pac
022PB8ZY	6286	2.3	1.2	405	5.2	99	330	175	3.2	99	123R6540	bc.pk	123Y6541	lc.pk	-135729	H	7	021HA54C	ESTs	717299	IMAGE Consortium	AA403861.1		mz55b06	Passed	AA403861	717299	pT7T3D-Pac
022PB8ZY	2142	2.3	1.2	3321	28	77	2729	1444	17.4	77	123R6540	bc.pk	123Y6541	lc.pk	-137455	A	11	021LA54S	pyruvate dehydrogenase E1alpha subunit	820409	IMAGE Consortium	AA423301.1	X 66.5 cM	ve38b09	Passed	AA423301	820409	pT7T3D-Pac
022PB8ZY	3665	2.3	1.2	400	5.5	95	325	172	3.6	95	123R6540	bc.pk	123Y6541	lc.pk	-134260	E	10	021EA53X	"sialyltransferase 8 (alpha-2, 8-sialytransferase) D"	638406	IMAGE Consortium	AA217008.1		mu04c04	Passed	AA217008	638406	pT7T3D-Pac
022PB8ZY	5278	2.3	1.2	3333	29	93	2772	1467	17.1	93	123R6540	bc.pk	123Y6541	lc.pk	-131707	H	7	021SA536	"ESTs, Weakly similar to zinc finger protein ZNF216 [M.musculus]"	466988	IMAGE Consortium	AA034669.1		mi50e11	Passed	AA034669	466988	pT7T3D-Pac
022PB8ZY	3554	2.2	1.2	3402	26.6	92	2914	1542	17.6	92	123R6540	bc.pk	123Y6541	lc.pk	-133823	A	4	021MA53T	"ESTs, Moderately  similar to INTERFERON-ACTIVATABLE PROTEIN 204 [Mus musculus]"	617428	IMAGE Consortium	AA174441.1	X 29.5 cM	ms75g03	Passed	AA174441	617428	pT7T3D-Pac
022PB8ZY	2703	2.3	1.2	3413	25	86	2797	1480	16.4	86	123R6540	bc.pk	123Y6541	lc.pk	-130424	E	6	021GA52T	Public domain EST	408110	IMAGE Consortium	W85338.1		mf46c08	Passed	NA	408110	pT7T3D-Pac
022PB8ZY	6809	2.3	1.2	3474	24.6	70	2897	1533	16.3	70	123R6540	bc.pk	123Y6541	lc.pk	-128811	F	10	0215A52C	palmitoyl-protein thioesterase	834159	IMAGE Consortium	AA413119.1	4 D1-D3	ve97d08	Passed	AA413119	834159	pSport
022PB8ZY	5068	2.2	1.2	3475	28.4	90	3020	1598	17.5	90	123R6540	bc.pk	123Y6541	lc.pk	-130869	B	7	021FA52Y	"ESTs, Highly similar to ZINC FINGER PROTEIN RP-8 [M.musculus]"	437335	IMAGE Consortium	AA003687.1		mg59h04	Passed	AA003687	437335	pT7T3D-Pac
022PB8ZY	7679	2.2	1.2	3486	26.8	93	2995	1585	17.7	93	123R6540	bc.pk	123Y6541	lc.pk	-132283	H	10	021BA53C	RIKEN cDNA 6720485C15 gene	478006	IMAGE Consortium	AI510045.1		mj34c12	Passed	AI510045	478006	pT7T3D-Pac
022PB8ZY	7506	2.3	1.2	393	4.4	88	319	169	3.1	88	123R6540	bc.pk	123Y6541	lc.pk	-131593	F	12	021LA535	"ESTs, Weakly similar to growth factor receptor binding protein Grb10 [M.musculus]"	464744	IMAGE Consortium	AA030822.1		mi27c05	Passed	AA030822	464744	pT7T3D-Pac
022PB8ZY	4210	2.3	1.2	392	5.8	96	328	174	3.5	96	123R6540	bc.pk	123Y6541	lc.pk	-136436	C	8	0211A54K	ESTs	749382	IMAGE Consortium	AA289526.1		vb19c04	Passed	AA289526	749382	pT7T3D-Pac
022PB8ZY	8680	2.3	1.2	3504	37.1	93	2829	1497	22.1	93	123R6540	bc.pk	123Y6541	lc.pk	-136281	F	8	021NA54I	"ESTs, Weakly similar to MYELOID DIFFERENTIATION PRIMARY RESPONSE PROTEIN MYD116 [M.musculus]"	747127	IMAGE Consortium	AA260483.1		va94h04	Passed	AA260483	747127	pT7T3D-Pac
022PB8ZY	4088	2.2	1.2	391	4.1	96	340	180	3.3	96	123R6540	bc.pk	123Y6541	lc.pk	-135953	C	4	0212A54F	ESTs	717845	IMAGE Consortium	AA250548.1		mz60h03	Passed	AA250548	717845	pT7T3D-Pac
022PB8ZY	8837	2.2	1.2	385	4.5	78	326	173	2.9	78	123R6540	bc.pk	123Y6541	lc.pk	-136906	B	10	0210A54P	Public domain EST	776792	IMAGE Consortium	AA419634.1		vc37g05	Passed	NA	776792	pT7T3D-Pac
022PB8ZY	6192	2.2	1.2	384	5	100	332	176	3.2	100	123R6540	bc.pk	123Y6541	lc.pk	-135351	H	11	021CA548	RIKEN cDNA 1110007M04 gene	676123	IMAGE Consortium	AA209095.1		mw71b10	Passed	AA209095	676123	pT7T3D-Pac
022PB8ZY	1942	2.3	1.2	3514	38	83	2863	1515	20.7	83	123R6540	bc.pk	123Y6541	lc.pk	-136387	G	7	021UA54J	casein kinase I-alpha	734318	IMAGE Consortium	AA268671.1		va45c08	Passed	AA268671	734318	pT7T3D-Pac
022PB8ZY	1463	2.3	1.2	380	6.1	95	311	165	3.4	95	123R6540	bc.pk	123Y6541	lc.pk	-134473	G	9	021SA53Z	RIKEN cDNA 2310041G17 gene	637976	IMAGE Consortium	AA189999.1	13 6.0 cM	mt98g05	Passed	AA189999	637976	pT7T3D-Pac
022PB8ZY	6206	2.3	1.2	375	4.9	89	308	163	3.1	89	123R6540	bc.pk	123Y6541	lc.pk	-135414	F	3	021JA549	AT motif binding factor 1	671280	IMAGE Consortium	AA222481.1		mw20g01	Passed	AA222481	671280	pT7T3D-Pac
022PB8ZY	5913	2.3	1.2	375	5	100	304	161	3	100	123R6540	bc.pk	123Y6541	lc.pk	-134243	D	5	021EA53X	"ESTs, Weakly similar to S22934 testis-specific protein [M.musculus]"	622920	IMAGE Consortium	AA184365.1		mt34a01	Multiple Bands	AA184365	622920	pT7T3D-Pac
022PB8ZY	6251	2.2	1.2	371	5.4	98	313	166	3.2	98	123R6540	bc.pk	123Y6541	lc.pk	-135587	D	9	021AA54B	epithelial protein lost in neoplasm	680450	IMAGE Consortium	AA237174.1		mx17c02	Passed	AA237174	680450	pT7T3D-Pac
022PB8ZY	3606	2.2	1.2	371	5.1	99	321	170	3.3	99	123R6540	bc.pk	123Y6541	lc.pk	-134022	A	12	0210A53V	zinc finger protein 26	620364	IMAGE Consortium	AA178164.1		mt07c07	Passed	AA178164	620364	pT7T3D-Pac
022PB8ZY	2556	2.3	1.2	366	3.9	99	298	158	2.7	99	123R6540	bc.pk	123Y6541	lc.pk	-129831	C	12	021AA52N	ESTs	368260	IMAGE Consortium	W54143.1		md13c03	Passed	W54143	368260	pT7T3D-Pac
022PB8ZY	824	2.3	1.2	3583	27.9	93	2884	1526	16.7	93	123R6540	bc.pk	123Y6541	lc.pk	-131929	C	3	021DA539	NY-REN-18 antigen	468813	IMAGE Consortium	AA035926.1		mi69f11	Passed	AA035926	468813	pT7T3D-Pac
022PB8ZY	6409	2.2	1.2	3661	36.9	89	3107	1644	20.6	89	123R6540	bc.pk	123Y6541	lc.pk	-136226	B	1	021NA54I	Public domain EST	746481	IMAGE Consortium	AA260194.1		va88b05	Passed	NA	746481	pT7T3D-Pac
022PB8ZY	8948	2.3	1.2	364	5.2	83	304	161	3.4	83	123R6540	bc.pk	123Y6541	lc.pk	-137259	H	4	021SA54T	RIKEN cDNA 1110061A24 gene	551164	IMAGE Consortium	AA080385.1		mn88e03	Passed	AA080385	551164	pBlueScriptSK-
022PB8ZY	8410	2.3	1.2	3682	39.4	81	3031	1604	25.3	81	123R6540	bc.pk	123Y6541	lc.pk	-135204	D	8	0215A547	macrophage galactose N-acetyl-galactosamine specific lectin	949512	IMAGE Consortium	AA537107.1		vk45a01	Passed	AA537107	949512	pT7T3D-Pac
022PB8ZY	7921	2.3	1.2	359	4.4	94	291	154	3.1	94	123R6540	bc.pk	123Y6541	lc.pk	-133257	B	2	021GA53N	RIKEN cDNA 5830411H19 gene	574527	IMAGE Consortium	AA125185.1		mp69h08	Passed	AA125185	574527	pT7T3D-Pac
022PB8ZY	6841	2.2	1.2	3691	28.8	84	3177	1681	18.5	84	123R6540	bc.pk	123Y6541	lc.pk	-128947	B	2	021JA52E	"ESTs, Moderately similar to T25763 hypothetical protein F46F11.4 - Caenorhabditis elegans [C.elegans]"	780019	IMAGE Consortium	AA414936.1		vc71d10	Passed	AA414936	780019	pBluescribe
022PB8ZY	3488	2.2	1.2	3724	33.7	90	3165	1675	20	90	123R6540	bc.pk	123Y6541	lc.pk	-133559	C	4	0211A53Q	"histocompatibility 2, Q region locus 7"	596447	IMAGE Consortium	AA122791.1	17 19.19 cM	mr04b12	Passed	AA122791	596447	pT7T3D-Pac
022PB8ZY	7237	2.3	1.2	3734	43	77	3078	1629	24.3	77	123R6540	bc.pk	123Y6541	lc.pk	-130528	F	2	021NA52U	paraoxonase 2	423266	IMAGE Consortium	W98586.1	6 1.5 cM	mg09c02	Passed	W98586	423266	pT7T3D-Pac
022PB8ZY	8523	2.2	1.2	359	4.7	96	304	161	3.1	96	123R6540	bc.pk	123Y6541	lc.pk	-135656	B	6	021HA54C	"ESTs, Highly  similar to CLATHRIN COAT ASSEMBLY PROTEIN AP17 [Rattus norvegicus]"	692299	IMAGE Consortium	AA260594.1		mx76f10	Passed	AA260594	692299	pT7T3D-Pac
022PB8ZY	8875	2.2	1.2	359	6.7	97	308	163	4.1	97	123R6540	bc.pk	123Y6541	lc.pk	-137066	H	2	0217A54Q	"ESTs, Highly  similar to PHOSPHORYLASE B KINASE ALPHA REGULATORY CHAIN, LIVER ISOFORM [Oryctolagus cuniculus]"	820277	IMAGE Consortium	AA423239.1		ve36h03	Passed	AA423239	820277	pT7T3D-Pac
022PB8ZY	6461	2.2	1.2	3853	39.5	89	3313	1753	23.5	89	123R6540	bc.pk	123Y6541	lc.pk	-136425	B	9	0211A54K	RIKEN cDNA 2610311I19 gene	748228	IMAGE Consortium	AA274974.1		vb07c03	Passed	AA274974	748228	pT7T3D-Pac
022PB8ZY	6345	2.2	1.2	486	6.9	96	410	217	3.9	96	123R6540	bc.pk	123Y6541	lc.pk	-135966	D	5	0212A54F	"Mus musculus 18 days embryo cDNA, RIKEN full-length enriched library, clone:1110038F14, full insert sequence"	716877	IMAGE Consortium	AA266195.1		mz50f11	Passed	AA266195	716877	pT7T3D-Pac
022PB8ZY	2240	2.3	1.2	3870	38.6	75	3226	1707	21.3	75	123R6540	bc.pk	123Y6541	lc.pk	-40160	C	3	021Q9974	Control: YCFR 6 {YC 6.2000.W}	YC 6.2000.W	Controls					NA	NA	NA
022PB8ZY	6822	2.3	1.2	648	5.9	83	536	284	3.9	83	123R6540	bc.pk	123Y6541	lc.pk	-128861	B	12	021CA52D	"ESTs, Weakly similar to AF144731 1 putative splicing factor YT521-B [R.norvegicus]"	945689	IMAGE Consortium	AA546195.1		vk05b09	Passed	AA546195	945689	pSport
022PB8ZY	7549	2.2	1.2	651	6.4	85	565	299	4.7	85	123R6540	bc.pk	123Y6541	lc.pk	-131772	F	2	021ZA537	RIKEN cDNA 2310043C01 gene	463322	IMAGE Consortium	AI322390.1		mi12e02	Passed	AI322390	463322	pT7T3D-Pac
022PB8ZY	4262	2.2	1.2	652	5.8	86	549	291	4.3	86	123R6540	bc.pk	123Y6541	lc.pk	-136648	E	4	021FA54M	RIKEN cDNA 3110009A03 gene	764473	IMAGE Consortium	AA274099.1		vb92f01	Passed	AA274099	764473	pT7T3D-Pac
022PB8ZY	7177	2.2	1.2	652	6.2	77	557	295	4.6	77	123R6540	bc.pk	123Y6541	lc.pk	-130288	B	2	0219A52S	RIKEN cDNA 9030607L17 gene	420131	IMAGE Consortium	W89800.1		mf75f06	Passed	W89800	420131	pT7T3D-Pac
022PB8ZY	8835	2.3	1.2	652	8.2	82	536	284	5.7	82	123R6540	bc.pk	123Y6541	lc.pk	-136902	B	6	0210A54P	"ESTs, Highly similar to Z265_MOUSE ZINC FINGER PROTEIN 265 (ZINC FINGER, SPLICING) [M.musculus]"	764790	IMAGE Consortium	AA274193.1		vb95g04	Passed	AA274193	764790	pT7T3D-Pac
022PB8ZY	7005	2.2	1.2	663	5.9	82	563	298	4	82	123R6540	bc.pk	123Y6541	lc.pk	-129598	H	6	021PA52K	"Mus musculus, Similar to hypothetical protein FLJ20093, clone MGC:7432, mRNA, complete cds"	352866	IMAGE Consortium	W36046.1		mc59g10	Passed	W36046	352866	pT7T3D-Pac
022PB8ZY	4444	2.3	1.2	3855	38.8	85	3124	1653	22.5	85	123R6540	bc.pk	123Y6541	lc.pk	-137275	A	8	021ZA54U	ESTs	523322	IMAGE Consortium	AA080196.1		mm33e02	Passed	AA080196	523322	pBlueScriptSK-
022PB8ZY	3214	2.2	1.2	4041	35	91	3513	1859	21.9	91	123R6540	bc.pk	123Y6541	lc.pk	-132460	G	8	021PA53E	Public domain EST	482189	IMAGE Consortium	AA059837.1		mj78b03	Passed	NA	482189	pT7T3D-Pac
022PB8ZY	7300	2.3	1.2	4045	29.5	91	3316	1755	18.4	91	123R6540	bc.pk	123Y6541	lc.pk	-130774	B	8	0218A52X	RIKEN cDNA 6330416C07 gene	426230	IMAGE Consortium	AA002751.1		mg40a08	Passed	AA002751	426230	pT7T3D-Pac
022PB8ZY	8424	2.2	1.2	338	4.1	96	285	151	2.9	96	123R6540	bc.pk	123Y6541	lc.pk	-135256	H	12	0215A547	"serine protease inhibitor, Kazal type 4"	922096	IMAGE Consortium	AA512376.1	4	vj18c09	Passed	AA512376	922096	pT7T3D-Pac
022PB8ZY	3321	2.2	1.2	4065	29.8	82	3498	1851	19.9	82	123R6540	bc.pk	123Y6541	lc.pk	-132890	C	6	021OA53J	"beclin 1 (coiled-coil, myosin-like BCL2-interacting protein)"	572376	IMAGE Consortium	AA108396.1		mp47e01	Passed	AA108396	572376	pT7T3D-Pac
022PB8ZY	8583	2.2	1.2	338	4.7	96	285	151	3.2	96	123R6540	bc.pk	123Y6541	lc.pk	-135895	F	6	021VA54E	RIKEN cDNA 1300008B03 gene	720207	IMAGE Consortium	AA255171.1		mz85d08	Passed	AA255171	720207	pT7T3D-Pac
022PB8ZY	2603	2.2	1.2	4089	34	82	3443	1822	20.6	82	123R6540	bc.pk	123Y6541	lc.pk	-130021	C	10	021OA52P	Public domain EST	390178	IMAGE Consortium	W71365.1		me42e06	Passed	NA	390178	pT7T3D-Pac
022PB8ZY	36	2.4	1.2	4095	29.6	88	3286	1739	15.3	88	123R6540	bc.pk	123Y6541	lc.pk	-128776	C	11	0215A52C	"proteoglycan 3 (megakaryocyte stimulating factor, articular superficial zone protein)"	932755	IMAGE Consortium	AA538426.1	11 16.0 cM	vj53d10	Passed	AA538426	932755	pSport
022PB8ZY	2316	2.3	1.2	336	4.4	97	281	149	2.9	97	123R6540	bc.pk	123Y6541	lc.pk	-128873	C	12	021CA52D	"ESTs, Highly  similar to UTP--GLUCOSE-1-PHOSPHATE URIDYLYLTRANSFERASE [Homo sapiens]"	805218	IMAGE Consortium	AA473123.1		vd62g10	Passed	AA473123	805218	pSport
022PB8ZY	8170	2.2	1.2	4108	49.3	87	3562	1885	29.6	87	123R6540	bc.pk	123Y6541	lc.pk	-134246	D	8	021EA53X	RIKEN cDNA 5031415C07 gene	636337	IMAGE Consortium	AA189332.1		mt81h01	Passed	AA189332	636337	pT7T3D-Pac
022PB8ZY	377	2.2	1.2	331	3.9	82	279	148	2.6	82	123R6540	bc.pk	123Y6541	lc.pk	-130140	E	9	021VA52Q	"neural precursor cell expressed, developmentally down-regulated gene 9"	404536	IMAGE Consortium	W82737.1		mf09a09	Passed	W82737	404536	pT7T3D-Pac
022PB8ZY	7564	2.2	1.2	4112	39.1	75	3456	1829	26.1	75	123R6540	bc.pk	123Y6541	lc.pk	-131826	B	8	0216A538	actin-related protein 1 homolog A (yeast)	466134	IMAGE Consortium	AA034697.1		mi41g04	Passed	AA034697	466134	pT7T3D-Pac
022PB8ZY	4343	2.3	1.2	4114	39.4	93	3349	1772	22.3	93	123R6540	bc.pk	123Y6541	lc.pk	-136966	G	10	0210A54P	RIKEN cDNA 6330417M19 gene	818884	IMAGE Consortium	AA434883.1		ve22c03	Passed	AA434883	818884	pT7T3D-Pac
022PB8ZY	1618	2.2	1.2	4146	39.4	93	3600	1905	22.9	93	123R6540	bc.pk	123Y6541	lc.pk	-135095	C	7	021YA546	"protein kinase, cAMP dependent regulatory, type 1, alpha"	949663	IMAGE Consortium	AA537355.1		vk46f04	Multiple Bands	AA537355	949663	pT7T3D-Pac
022PB8ZY	8304	2.4	1.2	4155	43.4	90	3326	1760	24.8	90	123R6540	bc.pk	123Y6541	lc.pk	-134776	H	12	0216A542	"ESTs, Highly  similar to EYE-SPECIFIC DIACYLGLYCEROL KINASE [Drosophila melanogaster]"	873590	IMAGE Consortium	AA472764.1		vg94a08	Passed	AA472764	873590	pT7T3D-Pac
022PB8ZY	5882	2.2	1.2	4163	39.2	88	3509	1857	24.5	88	123R6540	bc.pk	123Y6541	lc.pk	-134121	B	3	0217A53W	"Mus musculus, Similar to hypothetical protein PRO0971, clone MGC:7434, mRNA, complete cds"	634747	IMAGE Consortium	AA154647.1		mt65b10	Passed	AA154647	634747	pT7T3D-Pac
022PB8ZY	7435	2.3	1.2	331	3.8	96	277	147	2.6	96	123R6540	bc.pk	123Y6541	lc.pk	-131319	H	2	0210A532	ESTs	455497	IMAGE Consortium	AI508242.1		mh62b01	Passed	AI508242	455497	pT7T3D-Pac
022PB8ZY	8964	2.3	1.2	4197	55.5	82	3517	1861	32	82	123R6540	bc.pk	123Y6541	lc.pk	-137315	D	12	021ZA54U	ajuba	535665	IMAGE Consortium	AA106932.1		mm90b05	Passed	AA106932	535665	pBlueScriptSK-
022PB8ZY	7486	2.2	1.2	328	3.5	97	285	151	2.5	97	123R6540	bc.pk	123Y6541	lc.pk	-131517	H	8	021EA534	RIKEN cDNA 2310001A20 gene	457442	IMAGE Consortium	AA021678.1		mh82c02	Passed	AA021678	457442	pT7T3D-Pac
022PB8ZY	7316	2.3	1.2	4203	36	89	3479	1841	22.4	89	123R6540	bc.pk	123Y6541	lc.pk	-130842	H	4	0218A52X	ESTs	426601	IMAGE Consortium	AA002567.1		mg44b01	Passed	AA002567	426601	pT7T3D-Pac
022PB8ZY	1997	2.2	1.2	327	4.9	99	275	146	2.9	99	123R6540	bc.pk	123Y6541	lc.pk	-136605	A	9	021FA54M	sterol O-acyltransferase 1	764650	IMAGE Consortium	AA273904.1	1 81.6 cM	vb94c06	Passed	AA273904	764650	pT7T3D-Pac
022PB8ZY	4869	2.3	1.2	4205	34.1	93	3511	1858	20	93	123R6540	bc.pk	123Y6541	lc.pk	-130076	H	5	021OA52P	"ESTs, Weakly similar to JAK3 MOUSE TYROSINE-PROTEIN KINASE JAK3 [M.musculus]"	403678	IMAGE Consortium	W82358.1		me99a12	Passed	W82358	403678	pT7T3D-Pac
022PB8ZY	1805	2.3	1.2	4256	35.9	72	3445	1823	21.5	72	123R6540	bc.pk	123Y6541	lc.pk	-135839	A	9	021VA54E	"ESTs, Moderately similar to KIAA1511 protein [H.sapiens]"	733959	IMAGE Consortium	AA272750.1		va41f08	Passed	AA272750	733959	pT7T3D-Pac
022PB8ZY	5386	2.2	1.2	325	3.8	96	279	148	2.8	96	123R6540	bc.pk	123Y6541	lc.pk	-132136	D	7	0214A53B	RIKEN cDNA 2610306M01 gene	473389	IMAGE Consortium	AA038548.1		mi85d07	Passed	AA038548	473389	pT7T3D-Pac
022PB8ZY	8158	2.2	1.2	323	4	98	274	145	2.8	98	123R6540	bc.pk	123Y6541	lc.pk	-134198	H	8	0217A53W	Public domain EST	636275	IMAGE Consortium	AA189314.1		mt81b06	Passed	NA	636275	pT7T3D-Pac
022PB8ZY	5517	2.2	1.2	4270	35.7	89	3621	1916	23.3	89	123R6540	bc.pk	123Y6541	lc.pk	-132661	H	5	0213A53G	Public domain EST	483724	IMAGE Consortium	AI552493.1		mj94a03	Passed	NA	483724	pT7T3D-Pac
022PB8ZY	3443	2.2	1.2	4273	37.5	88	3672	1943	23.3	88	123R6540	bc.pk	123Y6541	lc.pk	-133373	C	10	021NA53O	rabaptin 5	580579	IMAGE Consortium	AA137859.1		mq33h10	Passed	AA137859	580579	pT7T3D-Pac
022PB8ZY	7982	2.2	1.2	4308	40.5	83	3660	1937	26.8	83	123R6540	bc.pk	123Y6541	lc.pk	-133499	F	4	021UA53P	RIKEN cDNA 2400003B06 gene	597742	IMAGE Consortium	AA144537.1		mr17e12	Passed	AA144537	597742	pT7T3D-Pac
022PB8ZY	3726	2.2	1.2	321	3.7	98	274	145	2.6	98	123R6540	bc.pk	123Y6541	lc.pk	-134500	A	12	021SA540	ESTs	653402	IMAGE Consortium	AA240299.1		mu96e02	Passed	AA240299	653402	pT7T3D-Pac
022PB8ZY	6332	2.2	1.2	319	4.5	100	270	143	2.9	100	123R6540	bc.pk	123Y6541	lc.pk	-135916	H	3	021VA54E	"ESTs, Weakly similar to S26689 hypothetical protein hc1 - mouse [M.musculus]"	722297	IMAGE Consortium	AA254212.1		va08b09	Passed	AA254212	722297	pT7T3D-Pac
022PB8ZY	8033	2.2	1.2	4396	49.3	83	3751	1985	31.1	83	123R6540	bc.pk	123Y6541	lc.pk	-133697	F	10	0218A53R	"protein kinase C, gamma"	583935	IMAGE Consortium	AA154062.1		mq68h08	Multiple Bands	AA154062	583935	pT7T3D-Pac
022PB8ZY	780	2.3	1.2	312	3.6	96	251	133	2.4	96	123R6540	bc.pk	123Y6541	lc.pk	-131746	C	11	021ZA537	RIKEN cDNA 9930021A08 gene	464936	IMAGE Consortium	AA031241.1		mi29c05	Passed	AA031241	464936	pT7T3D-Pac
022PB8ZY	7233	2.3	1.2	312	3.6	100	255	135	2.7	100	123R6540	bc.pk	123Y6541	lc.pk	-130508	D	6	021NA52U	"ESTs, Highly  similar to C-PROTEIN, SKELETAL MUSCLE SLOW-ISOFORM [Homo sapiens]"	421758	IMAGE Consortium	AI325861.1		mf92e04	Passed	AI325861	421758	pT7T3D-Pac
022PB8ZY	4972	2.3	1.2	307	3.1	94	251	133	2.2	94	123R6540	bc.pk	123Y6541	lc.pk	-130485	B	7	021NA52U	expressed in high-metastatic cells	420975	IMAGE Consortium	W91135.1		mf84d08	Passed	W91135	420975	pT7T3D-Pac
022PB8ZY	8651	2.2	1.2	307	3.5	81	266	141	2.7	81	123R6540	bc.pk	123Y6541	lc.pk	-136163	D	10	021GA54H	ESTs	735058	IMAGE Consortium	AA259894.1		va53a06	Passed	AA259894	735058	pT7T3D-Pac
022PB8ZY	7750	2.2	1.2	4443	41.8	84	3736	1977	27.7	84	123R6540	bc.pk	123Y6541	lc.pk	-132568	H	8	021WA53F	RIKEN cDNA 2900001G08 gene	481548	IMAGE Consortium	AI595497.1		mj71c07	Passed	AI595497	481548	pT7T3D-Pac
022PB8ZY	5748	2.2	1.2	304	3.7	96	257	136	2.7	96	123R6540	bc.pk	123Y6541	lc.pk	-133578	D	11	0211A53Q	"ESTs, Moderately similar to AF089897 1 topoisomerase-related function protein [H.sapiens]"	598202	IMAGE Consortium	AA161815.1		mr22e02	Passed	AA161815	598202	pT7T3D-Pac
022PB8ZY	4422	2.3	1.2	4467	39.8	91	3691	1953	22.2	91	123R6540	bc.pk	123Y6541	lc.pk	-137184	A	12	021SA54T	baculoviral IAP repeat-containing 4	550702	IMAGE Consortium	AI326613.1	X A3-A5	mn83e12	Passed	AI326613	550702	pBlueScriptSK-
022PB8ZY	4017	2.3	1.2	300	3.8	90	249	132	2.6	90	123R6540	bc.pk	123Y6541	lc.pk	-135668	C	6	021HA54C	"solute carrier family 25 (mitochondrial carnitine/acylcarnitine translocase), member 20"	699181	IMAGE Consortium	AA245413.1		my49d07	Passed	AA245413	699181	pT7T3D-Pac
022PB8ZY	4277	2.4	1.2	4479	46.2	92	3600	1905	26.7	92	123R6540	bc.pk	123Y6541	lc.pk	-136702	A	10	021MA54N	"hypothetical protein MGC7307 similar to interferon induced transmembrane protein 3 (1-8U), clone MGC:7307,"	748975	IMAGE Consortium	AA289992.1		vb15b04	Passed	AA289992	748975	pT7T3D-Pac
022PB8ZY	7962	2.2	1.2	4481	45.4	92	3863	2044	25.9	92	123R6540	bc.pk	123Y6541	lc.pk	-133411	F	12	021NA53O	Public domain EST	581094	IMAGE Consortium	AA139949.1		mq39c04	Passed	NA	581094	pT7T3D-Pac
022PB8ZY	5021	2.2	1.2	4485	35.8	89	3842	2033	22.2	89	123R6540	bc.pk	123Y6541	lc.pk	-130679	B	9	0211A52W	"ESTs, Highly similar to AF208858 1 BM-016 [H.sapiens]"	423233	IMAGE Consortium	W97169.1		mg08h09	Passed	W97169	423233	pT7T3D-Pac
022PB8ZY	2428	2.2	1.2	4533	33.8	85	3883	2055	22.2	85	123R6540	bc.pk	123Y6541	lc.pk	-129324	A	8	021BA52I	6-pyruvoyl-tetrahydropterin synthase/dimerization cofactor of hepatocyte nuclear factor 1 alpha (TCF1)	331681	IMAGE Consortium	W14332.1		mb38d01	Passed	W14332	331681	pT7T3D-Pac
022PB8ZY	3204	2.2	1.2	299	3.3	98	253	134	2.4	98	123R6540	bc.pk	123Y6541	lc.pk	-132416	C	12	021PA53E	zinc finger protein 96	480811	IMAGE Consortium	AI595462.1		mj63f10	Passed	AI595462	480811	pT7T3D-Pac
022PB8ZY	8061	2.2	1.2	295	3.6	93	253	134	2.7	93	123R6540	bc.pk	123Y6541	lc.pk	-133813	H	6	021FA53S	RIKEN cDNA 2810417D04 gene	620453	IMAGE Consortium	AA178166.1		mt08d03	Passed	AA178166	620453	pT7T3D-Pac
022PB8ZY	8179	2.3	1.2	4547	40.2	68	3812	2017	21.4	68	123R6540	bc.pk	123Y6541	lc.pk	-134288	H	2	021EA53X	RIKEN cDNA 2310021C19 gene	639431	IMAGE Consortium	AA200695.1		mu14h12	Passed	AA200695	639431	pT7T3D-Pac
022PB8ZY	4707	2.3	1.2	293	3.8	95	245	130	2.5	95	123R6540	bc.pk	123Y6541	lc.pk	-129429	B	5	021IA52J	RecQ protein-like	330495	IMAGE Consortium	AI390823.1		mb25h08	Multiple Bands	AI390823	330495	pT7T3D-Pac
022PB8ZY	2834	2.3	1.2	4551	30.2	86	3670	1942	19.1	86	123R6540	bc.pk	123Y6541	lc.pk	-130950	A	4	021MA52Z	ESTs	424462	IMAGE Consortium	W98444.1		mg21e12	Passed	W98444	424462	pT7T3D-Pac
022PB8ZY	8028	2.2	1.2	293	4.2	99	249	132	2.9	99	123R6540	bc.pk	123Y6541	lc.pk	-133675	D	12	0218A53R	RIKEN cDNA 4933415P08 gene	596066	IMAGE Consortium	AA137628.1		mq99c02	Passed	AA137628	596066	pT7T3D-Pac
022PB8ZY	7919	2.4	1.2	4566	42.9	96	3666	1940	25.9	96	123R6540	bc.pk	123Y6541	lc.pk	-133241	H	10	0219A53M	nuclear FMRP interacting protein	580924	IMAGE Consortium	AA139817.1		mq37e03	Passed	AA139817	580924	pT7T3D-Pac
022PB8ZY	8529	2.2	1.2	291	4.2	96	251	133	3	96	123R6540	bc.pk	123Y6541	lc.pk	-135680	D	6	021HA54C	"Indian hedgehog homolog, (Drosophila)"	699460	IMAGE Consortium	AA245525.1	1 40.8 cM	my52c03	Passed	AA245525	699460	pT7T3D-Pac
022PB8ZY	3570	2.2	1.2	288	3.7	95	245	130	2.8	95	123R6540	bc.pk	123Y6541	lc.pk	-133878	E	12	021MA53T	ESTs	620261	IMAGE Consortium	AA177841.1		mt06d03	Passed	AA177841	620261	pT7T3D-Pac
022PB8ZY	6806	2.3	1.2	287	2.9	83	234	124	2.2	83	123R6540	bc.pk	123Y6541	lc.pk	-128805	F	4	0215A52C	RIKEN cDNA 3830421F13 gene	804778	IMAGE Consortium	AA472810.1		vd58c06	Passed	AA472810	804778	pSport
022PB8ZY	5478	2.2	1.2	4628	45.5	56	3978	2105	29.8	56	123R6540	bc.pk	123Y6541	lc.pk	-132499	B	11	021WA53F	RIKEN cDNA 1810003P21 gene	478521	IMAGE Consortium	AA049981.1		mj39h05	Passed	AA049981	478521	pT7T3D-Pac
022PB8ZY	7384	2.2	1.2	4643	34.4	93	3982	2107	21.3	93	123R6540	bc.pk	123Y6541	lc.pk	-131110	F	8	021MA530	Pax transcription activation domain interacting protein	439311	IMAGE Consortium	AI466637.1		mg80d08	Passed	AI466637	439311	pT7T3D-Pac
022PB8ZY	6406	2.3	1.2	4713	39.6	89	3900	2064	24.5	89	123R6540	bc.pk	123Y6541	lc.pk	-136208	H	7	021GA54H	"ESTs, Highly  similar to HYPOTHETICAL 272.0 KD PROTEIN C50C3.6 IN CHROMOSOME III [Caenorhabditis elegans]"	737750	IMAGE Consortium	AA277696.1		va81a08	Passed	AA277696	737750	pT7T3D-Pac
022PB8ZY	4360	2.2	1.2	283	4	99	240	127	2.7	99	123R6540	bc.pk	123Y6541	lc.pk	-137036	E	8	0217A54Q	RIKEN cDNA 1810038L18 gene	777555	IMAGE Consortium	AA276691.1		vc45h02	Passed	AA276691	777555	pT7T3D-Pac
022PB8ZY	1676	2.3	1.2	274	3.7	96	226	120	2.5	96	123R6540	bc.pk	123Y6541	lc.pk	-135331	G	3	021CA548	"ESTs, Highly  similar to APOLIPOPROTEIN B-100 PRECURSOR [Homo sapiens]"	676410	IMAGE Consortium	AA209065.1		mw74a10	Passed	AA209065	676410	pT7T3D-Pac
022PB8ZY	8628	2.2	1.2	274	4.2	96	238	126	2.8	96	123R6540	bc.pk	123Y6541	lc.pk	-136069	D	12	0219A54G	ESTs	720958	IMAGE Consortium	AA266859.1		mz93a12	Passed	AA266859	720958	pT7T3D-Pac
022PB8ZY	2424	2.2	1.2	267	3.1	98	226	120	2.3	98	123R6540	bc.pk	123Y6541	lc.pk	-129304	G	12	0214A52H	protein-L-isoaspartate (D-aspartate) O-methyltransferase 1	317537	IMAGE Consortium	W33877.1		ma85h09	Passed	W33877	317537	pT7T3D-Pac
022PB8ZY	8407	2.3	1.2	4729	49.8	81	3967	2099	33.8	81	123R6540	bc.pk	123Y6541	lc.pk	-135198	D	2	0215A547	heme oxygenase (decycling) 2	567485	IMAGE Consortium	AA183852.1	16 B1	mo95f03	Passed	AA183852	567485	pBlueScriptSK-
022PB8ZY	7620	2.2	1.2	4729	39.4	83	4040	2138	23.3	83	123R6540	bc.pk	123Y6541	lc.pk	-132046	D	12	021XA53A	ESTs	476099	IMAGE Consortium	AI509970.1		mj14f06	Passed	AI509970	476099	pT7T3D-Pac
022PB8ZY	5294	2.2	1.2	4759	42	86	4127	2184	26.7	86	123R6540	bc.pk	123Y6541	lc.pk	-131773	F	3	021ZA537	RIKEN cDNA 2310074H19 gene	464416	IMAGE Consortium	AA030665.1		mi23g09	Passed	AA030665	464416	pT7T3D-Pac
022PB8ZY	7311	2.3	1.2	4791	35.7	86	3974	2103	22.5	86	123R6540	bc.pk	123Y6541	lc.pk	-130820	F	6	0218A52X	"keratin complex 2, basic, gene 1"	425348	IMAGE Consortium	W99858.1		mg30g11	Passed	W99858	425348	pT7T3D-Pac
022PB8ZY	3920	2.2	1.2	4825	38.4	87	4188	2216	23.8	87	123R6540	bc.pk	123Y6541	lc.pk	-135284	C	4	021CA548	"ESTs, Moderately similar to S52469 SOX9 protein - mouse [M.musculus]"	659759	IMAGE Consortium	AA220077.1		mv63f12	Passed	AA220077	659759	pT7T3D-Pac
022PB8ZY	8185	2.2	1.2	4826	38.4	91	4186	2215	25.3	91	123R6540	bc.pk	123Y6541	lc.pk	-134312	B	2	021LA53Y	Public domain EST	638823	IMAGE Consortium	AA200071.1		mu08f08	Passed	NA	638823	pT7T3D-Pac
022PB8ZY	119	2.3	1.2	4842	30	95	3944	2087	19.5	95	123R6540	bc.pk	123Y6541	lc.pk	-129109	G	9	021QA52F	heterogeneous nuclear ribonucleoprotein D-like	779315	IMAGE Consortium	AA414089.1		vc64b06	Passed	AA414089	779315	pBluescribe
022PB8ZY	1252	2.3	1.2	266	3.9	99	219	116	2.5	99	123R6540	bc.pk	123Y6541	lc.pk	-133634	A	7	0218A53R	"DNA segment, Chr 16, Wayne State University 83, expressed"	599024	IMAGE Consortium	AA172774.1	16 32.9 cM	mr31a05	Passed	AA172774	599024	pT7T3D-Pac
022PB8ZY	2836	2.2	1.2	264	2.9	98	228	121	2.3	98	123R6540	bc.pk	123Y6541	lc.pk	-130954	A	8	021MA52Z	"ESTs, Highly similar to KIAA0356 [H.sapiens]"	425025	IMAGE Consortium	AA000002.1		mg27f05	Passed	AA000002	425025	pT7T3D-Pac
022PB8ZY	4620	2.2	1.2	263	3.4	93	228	121	2.5	93	123R6540	bc.pk	123Y6541	lc.pk	-129075	D	11	021QA52F	f-box only protein 8	779020	IMAGE Consortium	AA413956.1		vc61a03	Passed	AA413956	779020	pBluescribe
022PB8ZY	8571	2.2	1.2	260	3.4	93	221	117	2.4	93	123R6540	bc.pk	123Y6541	lc.pk	-135848	B	6	021VA54E	ESTs	722193	IMAGE Consortium	AA254032.1		va07b05	Passed	AA254032	722193	pT7T3D-Pac
022PB8ZY	1834	2.2	1.2	4909	43	67	4129	2185	22.4	67	123R6540	bc.pk	123Y6541	lc.pk	-135956	C	7	0212A54F	ESTs	718018	IMAGE Consortium	AA261682.1		mz62e06	Multiple Bands	AA261682	718018	pT7T3D-Pac
022PB8ZY	869	2.3	1.2	4944	35.6	90	3986	2109	21.5	90	123R6540	bc.pk	123Y6541	lc.pk	-132102	A	9	0214A53B	ESTs	468816	IMAGE Consortium	AA035895.1		mi69g01	Passed	AA035895	468816	pT7T3D-Pac
022PB8ZY	7297	2.3	1.2	5023	34.5	89	4178	2211	20.9	89	123R6540	bc.pk	123Y6541	lc.pk	-130768	B	2	0218A52X	Public domain EST	424197	IMAGE Consortium	W98230.1	11 19.0 cM	mg18h11	Passed	NA	424197	pT7T3D-Pac
022PB8ZY	7704	2.3	1.2	5023	48.8	75	4135	2188	31	75	123R6540	bc.pk	123Y6541	lc.pk	-132380	H	12	021IA53D	protein kinase C substrate 80K-H	479665	IMAGE Consortium	AA049206.1	9 6.0 cM	mj51h01	Passed	AA049206	479665	pT7T3D-Pac
022PB8ZY	5957	2.2	1.2	260	3.5	100	221	117	2.3	100	123R6540	bc.pk	123Y6541	lc.pk	-134413	B	9	021SA53Z	phosphodiesterase 8A	640496	IMAGE Consortium	AA204424.1		mu26a05	Passed	AA204424	640496	pT7T3D-Pac
022PB8ZY	4086	2.2	1.2	5038	44.8	89	4307	2279	29.8	89	123R6540	bc.pk	123Y6541	lc.pk	-135937	A	12	0212A54F	Public domain EST	696469	IMAGE Consortium	AA239667.1		my21b07	Passed	NA	696469	pT7T3D-Pac
022PB8ZY	1400	2.2	1.2	257	4.1	97	221	117	2.6	97	123R6540	bc.pk	123Y6541	lc.pk	-134229	C	3	021EA53X	guanosine diphosphate (GDP) dissociation inhibitor 3	621925	IMAGE Consortium	AA183712.1		mt23f07	Passed	AA183712	621925	pT7T3D-Pac
022PB8ZY	5186	2.3	1.2	5059	38.5	86	4178	2211	23.6	86	123R6540	bc.pk	123Y6541	lc.pk	-131344	B	3	0217A533	Public domain EST	442004	IMAGE Consortium	AA015423.1		mh09c11	Passed	NA	442004	pT7T3D-Pac
022PB8ZY	2051	2.3	1.2	248	3.6	97	204	108	2.4	97	123R6540	bc.pk	123Y6541	lc.pk	-136821	C	9	021TA54O	RIKEN cDNA 2010200P20 gene	765552	IMAGE Consortium	AA275118.1		vc04g01	Passed	AA275118	765552	pT7T3D-Pac
022PB8ZY	4198	2.2	1.2	5223	42.1	93	4526	2395	26.5	93	123R6540	bc.pk	123Y6541	lc.pk	-136388	G	8	021UA54J	secretory carrier membrane protein 3	737492	IMAGE Consortium	AA277348.1		va78c11	Passed	AA277348	737492	pT7T3D-Pac
022PB8ZY	4442	2.2	1.2	5424	44.7	90	4672	2472	29.1	90	123R6540	bc.pk	123Y6541	lc.pk	-137271	A	4	021ZA54U	RIKEN cDNA 2610005L07 gene	550973	IMAGE Consortium	AI550665.1	8 46.5 cM	mn86f03	Passed	AI428219	550973	pBlueScriptSK-
022PB8ZY	7964	2.3	1.2	5431	51.3	93	4534	2399	31.8	93	123R6540	bc.pk	123Y6541	lc.pk	-133427	H	4	021NA53O	tissue inhibitor of metalloproteinase 3	580753	IMAGE Consortium	AA145784.1	10 47.0 cM	mq35h01	Passed	AA145784	580753	pT7T3D-Pac
022PB8ZY	947	2.2	1.2	5547	54.3	87	4811	2546	31.7	87	123R6540	bc.pk	123Y6541	lc.pk	-132413	C	9	021PA53E	stimulated by retinoic acid 14	480896	IMAGE Consortium	AA064241.1	6	mj64e05	Passed	AA064241	480896	pT7T3D-Pac
022PB8ZY	8342	2.2	1.2	5590	34.7	88	4796	2538	24.9	88	123R6540	bc.pk	123Y6541	lc.pk	-134936	F	4	021KA544	"solute carrier family 11 (proton-coupled divalent metal ion transporters), member 2"	872793	IMAGE Consortium	AA463173.1	15 59.8 cM	vg85h05	Passed	AA463173	872793	pT7T3D-Pac
022PB8ZY	4481	2.3	1.2	5638	78.2	96	4692	2483	36.5	96	123R6540	bc.pk	123Y6541	lc.pk	-137421	E	10	0216A54V	Public domain EST	652181	IMAGE Consortium	AA215158.1		mu83h03	Passed	NA	652181	pBlueScriptSK-
022PB8ZY	4495	2.3	1.2	247	3.6	96	206	109	2.5	96	123R6540	bc.pk	123Y6541	lc.pk	-40159	C	2	021Q9974	Control: YCFR 45 {YC 45.2000.X}	YC 45.2000.X	Controls					NA	NA	NA
022PB8ZY	8012	2.3	1.2	244	3.5	90	204	108	2.4	90	123R6540	bc.pk	123Y6541	lc.pk	-133619	H	4	0211A53Q	hemopoietic cell phosphatase	597644	IMAGE Consortium	AI324368.1	6 60.22 cM	mr16e11	Passed	AI324368	597644	pT7T3D-Pac
022PB8ZY	8739	2.3	1.2	5643	55.8	83	4539	2402	38	83	123R6540	bc.pk	123Y6541	lc.pk	-136518	B	6	0218A54L	RIKEN cDNA 4921531N22 gene	748546	IMAGE Consortium	AA269524.1		vb10e06	Passed	AA269524	748546	pT7T3D-Pac
022PB8ZY	7772	2.3	1.2	5809	47.5	84	4827	2554	28.8	84	123R6540	bc.pk	123Y6541	lc.pk	-132660	H	4	0213A53G	Public domain EST	481857	IMAGE Consortium	AA059785.1		mj74f05	Passed	NA	481857	pT7T3D-Pac
022PB8ZY	3285	2.3	1.2	5827	42	82	4845	2564	27.4	82	123R6540	bc.pk	123Y6541	lc.pk	-132746	G	6	021AA53H	RIKEN cDNA 2610014F08 gene	573324	IMAGE Consortium	AA118718.1		mp57c07	Passed	AA118718	573324	pT7T3D-Pac
022PB8ZY	7221	2.2	1.2	5845	40.5	82	5031	2662	29	82	123R6540	bc.pk	123Y6541	lc.pk	-130460	H	6	021GA52T	"guanine nucleotide binding protein, alpha 13"	419058	IMAGE Consortium	W89964.1	11 68.0 cM	mf64c10	Passed	W89964	419058	pT7T3D-Pac
022PB8ZY	7368	2.3	1.2	242	3.1	96	200	106	2.4	96	123R6540	bc.pk	123Y6541	lc.pk	-131042	H	12	021MA52Z	vesicle-associated membrane protein 2	436895	IMAGE Consortium	AA002517.1	11	mg55b12	Passed	AA002517	436895	pT7T3D-Pac
022PB8ZY	3968	2.3	1.2	238	3.1	100	196	104	2.2	100	123R6540	bc.pk	123Y6541	lc.pk	-135475	C	4	0213A54A	Mus musculus mRNA for alpha-albumin protein	693581	IMAGE Consortium	AA266651.1		mx90b03	Passed	AA266651	693581	pT7T3D-Pac
022PB8ZY	8945	2.2	1.2	5851	68.3	93	4949	2619	40.1	93	123R6540	bc.pk	123Y6541	lc.pk	-137241	F	10	021SA54T	Public domain EST	536248	IMAGE Consortium	AA073714.1		mm96a09	Passed	NA	536248	pBlueScriptSK-
022PB8ZY	7171	2.2	1.2	5917	44.2	76	5025	2659	29	76	123R6540	bc.pk	123Y6541	lc.pk	-130264	H	2	0212A52R	Public domain EST	404613	IMAGE Consortium	W82945.1		mf09h11	Passed	NA	404613	pT7T3D-Pac
022PB8ZY	539	2.2	1.2	5976	44	93	5067	2681	26.8	93	123R6540	bc.pk	123Y6541	lc.pk	-130787	C	9	0218A52X	"ESTs, Weakly similar to CARG-BINDING FACTOR-A [Mus musculus]"	427346	IMAGE Consortium	AA003149.1		mg51g02	Passed	AA003149	427346	pT7T3D-Pac
022PB8ZY	5836	2.3	1.2	6010	53.3	92	4893	2589	31.8	92	123R6540	bc.pk	123Y6541	lc.pk	-133933	B	7	021TA53U	RIKEN cDNA 1600016C16 gene	635916	IMAGE Consortium	AA183273.1		mt77c07	Passed	AA183273	635916	pT7T3D-Pac
022PB8ZY	4169	2.2	1.2	6105	50.2	87	5239	2772	33.2	87	123R6540	bc.pk	123Y6541	lc.pk	-136271	E	10	021NA54I	coproporphyrinogen oxidase	734795	IMAGE Consortium	AA259342.1		va50d06	Passed	AA259342	734795	pT7T3D-Pac
022PB8ZY	3678	2.2	1.2	6106	50.2	84	5293	2801	31.1	84	123R6540	bc.pk	123Y6541	lc.pk	-134310	A	12	021LA53Y	Public domain EST	638596	IMAGE Consortium	AA200888.1		mu06c03	Passed	NA	638596	pT7T3D-Pac
022PB8ZY	5415	2.2	1.2	6182	52.5	85	5320	2815	31.9	85	123R6540	bc.pk	123Y6541	lc.pk	-132254	F	5	021BA53C	ESTs	480140	IMAGE Consortium	AI606675.1		mj56e11	Multiple Bands	AI431061	480140	pT7T3D-Pac
022PB8ZY	8449	2.2	1.2	230	3.6	98	200	106	2.7	98	123R6540	bc.pk	123Y6541	lc.pk	-135366	B	2	021JA549	calmodulin	660997	IMAGE Consortium	AA253853.1		mv76f07	Passed	AA253853	660997	pT7T3D-Pac
022PB8ZY	6618	2.2	1.2	6252	86.6	89	5403	2859	43.7	89	123R6540	bc.pk	123Y6541	lc.pk	-137051	F	11	0217A54Q	"UDP-Gal:betaGlcNAc beta 1,4-galactosyltransferase, polypeptide 6"	831918	IMAGE Consortium	AA444448.1		ve74a04	Multiple Bands	AA444448	831918	pT7T3D-Pac
022PB8ZY	3923	2.4	1.2	6331	52.5	82	5085	2691	30.6	82	123R6540	bc.pk	123Y6541	lc.pk	-135290	C	10	021CA548	signal transducer and activator of transcription 5B	676651	IMAGE Consortium	AA212445.1	11 60.5 cM	mw76f10	Passed	AA212445	676651	pT7T3D-Pac
022PB8ZY	2767	2.3	1.2	6416	36.3	76	5350	2831	27.2	76	123R6540	bc.pk	123Y6541	lc.pk	-130684	C	2	0211A52W	alpha actinin 4	423596	IMAGE Consortium	W98655.1		mg12e11	Passed	W98655	423596	pT7T3D-Pac
022PB8ZY	6048	2.3	1.2	6518	56.2	84	5424	2870	32.9	84	123R6540	bc.pk	123Y6541	lc.pk	-134775	H	11	0216A542	"splicing factor, arginine/serine-rich 3 (SRp20)"	873314	IMAGE Consortium	AA473794.1	17 11.0 cM	vg91c02	Passed	AA473794	873314	pT7T3D-Pac
022PB8ZY	3237	2.3	1.2	6521	35.7	93	5276	2792	24.9	93	123R6540	bc.pk	123Y6541	lc.pk	-132554	G	6	021WA53F	"expressed in non-metastatic cells 1, protein (NM23A) (nucleoside diphosphate kinase)"	480329	IMAGE Consortium	AA058113.1		mj58f09	Passed	AA058113	480329	pT7T3D-Pac
022PB8ZY	8235	2.2	1.2	6565	57.1	96	5554	2939	36.8	96	123R6540	bc.pk	123Y6541	lc.pk	-134506	B	6	021SA540	ESTs	653589	IMAGE Consortium	AA217806.1		mu98d11	Passed	AA217806	653589	pT7T3D-Pac
022PB8ZY	6563	2.3	1.2	6566	57.6	89	5284	2796	36.4	89	123R6540	bc.pk	123Y6541	lc.pk	-136833	D	9	021TA54O	RIKEN cDNA 2700085A14 gene	763311	IMAGE Consortium	AA272449.1		vb80d08	Passed	AA272449	763311	pT7T3D-Pac
022PB8ZY	7182	2.2	1.2	6570	54.4	76	5704	3018	39.2	76	123R6540	bc.pk	123Y6541	lc.pk	-130298	B	12	0219A52S	activating transcription factor 1	419424	IMAGE Consortium	W87965.1		mf68c01	Passed	W87965	419424	pT7T3D-Pac
022PB8ZY	2567	2.3	1.2	6740	49.5	82	5484	2902	30.3	82	123R6540	bc.pk	123Y6541	lc.pk	-129877	G	10	021AA52N	"ESTs, Weakly similar to Cys2/His2 zinc finger protein [R.norvegicus]"	368382	IMAGE Consortium	W55715.1		md14e04	Passed	W55715	368382	pT7T3D-Pac
022PB8ZY	7318	2.3	1.2	6744	48.2	78	5445	2881	31.3	78	123R6540	bc.pk	123Y6541	lc.pk	-130846	H	8	0218A52X	RIKEN cDNA 2010009J04 gene	426551	IMAGE Consortium	AA002444.1		mg43d12	Multiple Bands	AA002444	426551	pT7T3D-Pac
022PB8ZY	4949	2.3	1.2	6781	54	80	5473	2896	32.5	80	123R6540	bc.pk	123Y6541	lc.pk	-130391	B	9	021GA52T	"RAB2, member RAS oncogene family"	406805	IMAGE Consortium	W83777.1		mf32h03	Passed	W83777	406805	pT7T3D-Pac
022PB8ZY	3357	2.2	1.2	6899	49.6	87	5819	3079	32.1	87	123R6540	bc.pk	123Y6541	lc.pk	-133033	G	6	021VA53K	ESTs	575463	IMAGE Consortium	AA124667.1		mp79f08	Passed	AA124667	575463	pT7T3D-Pac
022PB8ZY	2720	2.3	1.2	7160	42.6	75	5932	3139	32.1	75	123R6540	bc.pk	123Y6541	lc.pk	-130494	C	4	021NA52U	"ESTs, Weakly similar to JAK3 MOUSE TYROSINE-PROTEIN KINASE JAK3 [M.musculus]"	423087	IMAGE Consortium	W98051.1		mg07d08	Passed	AI429818	423087	pT7T3D-Pac
022PB8ZY	4859	2.2	1.2	7210	46.6	82	6167	3263	30.7	82	123R6540	bc.pk	123Y6541	lc.pk	-130032	D	9	021OA52P	"ESTs, Highly similar to KIAA0017 protein [H.sapiens]"	388936	IMAGE Consortium	W67028.1		me29e09	Passed	W67028	388936	pT7T3D-Pac
022PB8ZY	3851	2.2	1.2	7325	60.1	62	6318	3343	42.3	62	123R6540	bc.pk	123Y6541	lc.pk	-135002	C	10	021RA545	eukaryotic translation initiation factor 3	889816	IMAGE Consortium	AA498480.1	19	vh44a09	Passed	AA498480	889816	pT7T3D-Pac
022PB8ZY	7417	2.3	1.2	229	3	96	190	101	2.2	96	123R6540	bc.pk	123Y6541	lc.pk	-131248	B	2	0210A532	RIKEN cDNA 2610511E03 gene	442835	IMAGE Consortium	AA014746.1		mh18b06	Passed	AA014746	442835	pT7T3D-Pac
022PB8ZY	3453	2.3	1.2	7594	61.8	80	6373	3372	38.5	80	123R6540	bc.pk	123Y6541	lc.pk	-133417	G	6	021NA53O	RIKEN cDNA 3200002M13 gene	578240	IMAGE Consortium	AA122593.1		mq09e05	Passed	AA122593	578240	pT7T3D-Pac
022PB8ZY	5581	2.3	1.2	7601	59.5	69	6185	3273	37	69	123R6540	bc.pk	123Y6541	lc.pk	-132921	F	1	021OA53J	"cleavage and polyadenylation specific factor 4, 30kD subunit"	573410	IMAGE Consortium	AA118749.1		mp58c02	Passed	AA118749	573410	pT7T3D-Pac
022PB8ZY	1855	2.2	1.2	7674	66.6	69	6584	3484	41.5	69	123R6540	bc.pk	123Y6541	lc.pk	-136046	C	1	0219A54G	ESTs	720934	IMAGE Consortium	AA267077.1		mz92g12	Passed	AA267077	720934	pT7T3D-Pac
022PB8ZY	2866	2.3	1.2	7711	71.7	75	6274	3320	42.5	75	123R6540	bc.pk	123Y6541	lc.pk	-131074	C	8	021MA530	"ESTs, Highly similar to AF106934 1 vitamin D receptor-interacting protein [H.sapiens]"	439211	IMAGE Consortium	AA003898.1		mg79d06	Passed	AA003898	439211	pT7T3D-Pac
022PB8ZY	3396	2.2	1.2	7826	59.4	91	6622	3504	38.7	91	123R6540	bc.pk	123Y6541	lc.pk	-133183	C	12	0219A53M	ESTs	581680	IMAGE Consortium	AA146165.1		mq45c09	Passed	AA146165	581680	pT7T3D-Pac
022PB8ZY	8239	2.3	1.2	225	3.5	100	181	96	2.3	100	123R6540	bc.pk	123Y6541	lc.pk	-134526	D	2	021SA540	ESTs	653368	IMAGE Consortium	AA240506.1		mu96a09	Passed	AA240506	653368	pT7T3D-Pac
022PB8ZY	5349	2.2	1.2	8016	67.8	88	6769	3582	39.1	88	123R6540	bc.pk	123Y6541	lc.pk	-131991	H	5	021DA539	RIKEN cDNA 2310050P13 gene	468838	IMAGE Consortium	AA035939.1		mi69g12	Passed	AA035939	468838	pT7T3D-Pac
022PB8ZY	7029	2.2	1.2	221	3.4	95	190	101	2.4	95	123R6540	bc.pk	123Y6541	lc.pk	-129693	H	6	021WA52L	ESTs	350959	IMAGE Consortium	AA052449.1		mc40b04	Passed	AA052449	350959	pT7T3D-Pac
022PB8ZY	1412	2.2	1.2	8397	95.3	57	7113	3764	51.9	57	123R6540	bc.pk	123Y6541	lc.pk	-134277	G	3	021EA53X	ESTs	640711	IMAGE Consortium	AA203874.1		mu28d04	Passed	AA203874	640711	pT7T3D-Pac
022PB8ZY	8244	2.2	1.2	8425	72.4	83	7268	3846	47.3	83	123R6540	bc.pk	123Y6541	lc.pk	-134536	D	12	021SA540	transcription elongation factor A (SII) 1	641720	IMAGE Consortium	AA209970.1		mu38g05	Passed	AA209970	641720	pT7T3D-Pac
022PB8ZY	3772	2.2	1.2	8508	71.3	88	7217	3819	42.5	88	123R6540	bc.pk	123Y6541	lc.pk	-134688	A	8	0216A542	signal transducing adaptor molecule (SH3 domain and ITAM motif) 1	849879	IMAGE Consortium	AA450729.1	2 A2-B	vf78b08	Passed	AA450729	849879	pT7T3D-Pac
022PB8ZY	6996	2.2	1.2	8605	65.7	74	7350	3889	47.3	74	123R6540	bc.pk	123Y6541	lc.pk	-129556	D	12	021PA52K	Public domain EST	331386	IMAGE Consortium	W14813.1		mb35a10	Passed	NA	331386	pT7T3D-Pac
022PB8ZY	4344	2.2	1.2	8692	81.5	82	7542	3991	47.4	82	123R6540	bc.pk	123Y6541	lc.pk	-136968	G	12	0210A54P	vesicle-associated membrane protein 3	818971	IMAGE Consortium	AA435160.1		ve23b10	Passed	AA435160	818971	pT7T3D-Pac
022PB8ZY	4794	2.3	1.2	8840	69.5	79	7155	3786	37.1	79	123R6540	bc.pk	123Y6541	lc.pk	-129770	F	11	0213A52M	preimplantation protein 2	374564	IMAGE Consortium	AI430450.1		md78g11	Passed	AI430450	374564	pT7T3D-Pac
022PB8ZY	1290	2.3	1.2	9136	96.2	74	7412	3922	50.6	74	123R6540	bc.pk	123Y6541	lc.pk	-133782	E	11	021FA53S	"colony stimulating factor 2 receptor, beta 2, low-affinity (granulocyte-macrophage)"	617370	IMAGE Consortium	AA170386.1	15 43.3 cM	ms75a10	Passed	AA170386	617370	pT7T3D-Pac
022PB8ZY	5322	2.3	1.2	217	2.7	96	177	94	2	96	123R6540	bc.pk	123Y6541	lc.pk	-131877	F	11	0216A538	syntrophin associated serine/threonine kinase	465490	IMAGE Consortium	AA032848.1		mi35a06	Passed	AA032848	465490	pT7T3D-Pac
022PB8ZY	4953	2.2	1.2	9327	57.2	79	8098	4285	39.6	79	123R6540	bc.pk	123Y6541	lc.pk	-130411	D	5	021GA52T	Public domain EST	420656	IMAGE Consortium	W89701.1		mf81a05	Passed	NA	420656	pT7T3D-Pac
022PB8ZY	4653	2.3	1.2	214	2.7	96	173	92	1.8	96	123R6540	bc.pk	123Y6541	lc.pk	-129213	H	5	021XA52G	ESTs	318817	IMAGE Consortium	W34216.1		ma99d01	Passed	W34216	318817	pT7T3D-Pac
022PB8ZY	8834	2.2	1.2	213	3.5	97	183	97	2.6	97	123R6540	bc.pk	123Y6541	lc.pk	-136900	B	4	0210A54P	ESTs	776075	IMAGE Consortium	AA276035.1		vc30d06	Passed	AA276035	776075	pT7T3D-Pac
022PB8ZY	4294	2.2	1.2	9416	89	83	7973	4219	49.5	83	123R6540	bc.pk	123Y6541	lc.pk	-136772	G	8	021MA54N	Public domain EST	751389	IMAGE Consortium	AA396314.1		vb40b11	Passed	NA	751389	pT7T3D-Pac
022PB8ZY	5327	2.3	1.2	10049	68	82	8227	4353	43.3	82	123R6540	bc.pk	123Y6541	lc.pk	-131899	H	9	0216A538	ESTs	467316	IMAGE Consortium	AA034593.1		mi54a07	Passed	AA034593	467316	pT7T3D-Pac
022PB8ZY	5670	2.3	1.2	10117	93	79	8340	4413	53.5	79	123R6540	bc.pk	123Y6541	lc.pk	-133266	B	11	021GA53N	"ESTs, Weakly similar to HYPOTHETICAL 51.6 KD PROTEIN ZK353.8 IN CHROMOSOME III [Caenorhabditis elegans]"	575451	IMAGE Consortium	AA125221.1		mp79f02	Passed	AA125221	575451	pT7T3D-Pac
022PB8ZY	3362	2.3	1.2	10833	85.6	79	8801	4657	52.2	79	123R6540	bc.pk	123Y6541	lc.pk	-133055	A	4	0212A53L	Public domain EST	576764	IMAGE Consortium	AA120011.1		mp93a11	Passed	NA	576764	pT7T3D-Pac
022PB8ZY	4812	2.2	1.2	11089	80.2	83	9542	5049	52	83	123R6540	bc.pk	123Y6541	lc.pk	-129842	D	11	021AA52N	"ESTs, Moderately similar to AF161493 1 HSPC144 [H.sapiens]"	367529	IMAGE Consortium	W54421.1		md05f09	Passed	W54421	367529	pT7T3D-Pac
022PB8ZY	1104	2.3	1.2	11422	79.2	87	9415	4982	48.4	87	123R6540	bc.pk	123Y6541	lc.pk	-133038	G	11	021VA53K	Public domain EST	574251	IMAGE Consortium	AI530569.1		mp67b02	Passed	NA	574251	pT7T3D-Pac
022PB8ZY	6403	2.2	1.2	11544	120	58	9990	5286	68.8	58	123R6540	bc.pk	123Y6541	lc.pk	-136202	H	1	021GA54H	RIKEN cDNA 1110061A19 gene	747612	IMAGE Consortium	AA268866.1		va99g07	Passed	AA268866	747612	pT7T3D-Pac
022PB8ZY	4076	2.3	1.2	11768	80	81	9810	5191	55.6	81	123R6540	bc.pk	123Y6541	lc.pk	-135905	G	4	021VA54E	"RAB11B, member RAS oncogene family"	733701	IMAGE Consortium	AA260075.1	17 18.3 cM	va38h11	Passed	AA260075	733701	pT7T3D-Pac
022PB8ZY	5138	2.3	1.2	12299	89.5	86	9931	5255	53.6	86	123R6540	bc.pk	123Y6541	lc.pk	-131153	B	3	021TA531	RIKEN cDNA 2900064K03 gene	438745	IMAGE Consortium	AI466599.1		mg74f01	Passed	AI466599	438745	pT7T3D-Pac
022PB8ZY	6894	2.3	1.2	12453	81.9	72	10302	5451	56.1	72	123R6540	bc.pk	123Y6541	lc.pk	-129148	B	12	021XA52G	"ESTs, Weakly similar to JAK3 MOUSE TYROSINE-PROTEIN KINASE JAK3 [M.musculus]"	317286	IMAGE Consortium	W13718.1		ma83c04	Passed	W13718	317286	pT7T3D-Pac
022PB8ZY	6788	2.3	1.2	12454	140.9	69	10258	5428	64.1	69	123R6540	bc.pk	123Y6541	lc.pk	-156348	H	4	2159971	Control: Mouse Complex Target (multi tissue) {CT 11.2000.Y}	CT 11.2000.Y	Controls					NA	NA	NA
022PB8ZY	7975	2.3	1.2	12578	105.8	74	10410	5508	67.4	74	123R6540	bc.pk	123Y6541	lc.pk	-133473	D	2	021UA53P	"Mus musculus 10, 11 days embryo cDNA, RIKEN full-length enriched library, clone:2810481G13, full insert sequence"	597574	IMAGE Consortium	AA144393.1		mr15g12	Passed	AA144393	597574	pT7T3D-Pac
022PB8ZY	6787	2.2	1.2	14073	159.1	65	12230	6471	75.4	65	123R6540	bc.pk	123Y6541	lc.pk	-156348	H	2	2159971	Control: Mouse Complex Target (multi tissue) {CT 11.2000.Y}	CT 11.2000.Y	Controls					NA	NA	NA
022PB8ZY	5075	2.3	1.2	14123	120.7	86	11680	6180	68.2	86	123R6540	bc.pk	123Y6541	lc.pk	-130895	D	9	021FA52Y	Public domain EST	439210	IMAGE Consortium	AI466629.1		mg79c06	Passed	NA	439210	pT7T3D-Pac
022PB8ZY	6789	2.3	1.2	14349	169.8	68	11719	6201	75.7	68	123R6540	bc.pk	123Y6541	lc.pk	-156348	H	6	2159971	Control: Mouse Complex Target (multi tissue) {CT 11.2000.Y}	CT 11.2000.Y	Controls					NA	NA	NA
022PB8ZY	2423	2.4	1.2	14969	116.1	75	12001	6350	70.8	75	123R6540	bc.pk	123Y6541	lc.pk	-129302	G	10	0214A52H	cathepsin Z	330668	IMAGE Consortium	W14289.1	2 104.0 cM	mb27e11	Passed	W14289	330668	pT7T3D-Pac
022PB8ZY	5852	2.3	1.2	15172	138.9	87	12239	6476	74.6	87	123R6540	bc.pk	123Y6541	lc.pk	-134001	H	3	021TA53U	"ESTs, Weakly similar to JAK3 MOUSE TYROSINE-PROTEIN KINASE JAK3 [M.musculus]"	634849	IMAGE Consortium	AA163500.1		mt66d01	Passed	AA163500	634849	pT7T3D-Pac
022PB8ZY	7561	2.3	1.2	204	3	100	164	87	2.2	100	123R6540	bc.pk	123Y6541	lc.pk	-131820	B	2	0216A538	homeo box A5	465937	IMAGE Consortium	AA033195.1	6 26.3 cM	mi39h01	Passed	AA033195	465937	pT7T3D-Pac
022PB8ZY	6765	2.3	1.2	20410	284.5	67	16524	8743	133.5	67	123R6540	bc.pk	123Y6541	lc.pk	-156347	H	5	021Q9974	Control: Mouse Complex Target (multi tissue) {CT 11.2000.Z}	CT 11.2000.Z	Controls					NA	NA	NA
022PB8ZY	6764	2.4	1.2	22604	302.4	68	18096	9575	148.3	68	123R6540	bc.pk	123Y6541	lc.pk	-156347	H	3	021Q9974	Control: Mouse Complex Target (multi tissue) {CT 11.2000.Z}	CT 11.2000.Z	Controls					NA	NA	NA
022PB8ZY	5949	2.2	1.2	344	4	100	296	157	2.8	100	123R6540	bc.pk	123Y6541	lc.pk	-134385	H	5	021LA53Y	tumor protein D52	638244	IMAGE Consortium	AA200336.1		mu02e07	Multiple Bands	AA200336	638244	pT7T3D-Pac
022PB8ZY	1765	2.2	1.2	191	2.6	86	164	87	2	86	123R6540	bc.pk	123Y6541	lc.pk	-135687	E	1	021HA54C	ESTs	717132	IMAGE Consortium	AA266229.1		mz53c07	Multiple Bands	AA266229	717132	pT7T3D-Pac
022PB8ZY	3971	2.2	1.2	183	2.9	100	156	83	2.1	100	123R6540	bc.pk	123Y6541	lc.pk	-135481	C	10	0213A54A	ESTs	678633	IMAGE Consortium	AA238116.1		mw97d05	Passed	AA238116	678633	pT7T3D-Pac
022PB8ZY	3429	2.2	1.2	2683	26.1	89	2279	1206	17.1	89	123R6540	bc.pk	123Y6541	lc.pk	-133321	G	6	021GA53N	Public domain EST	576518	IMAGE Consortium	AA123917.1		mp90e08	Passed	NA	576518	pT7T3D-Pac
022PB8ZY	8861	2.2	1.2	669	10.3	96	563	298	6.1	96	123R6540	bc.pk	123Y6541	lc.pk	-137002	B	10	0217A54Q	RIKEN cDNA 2310004P21 gene	818880	IMAGE Consortium	AA434881.1		ve22c01	Passed	AA434881	818880	pT7T3D-Pac
022PB8ZY	1095	2.2	1.2	671	6.8	84	572	303	4.7	84	123R6540	bc.pk	123Y6541	lc.pk	-133008	E	5	021VA53K	ESTs	576835	IMAGE Consortium	AA120034.1		mp93h10	Passed	AA120034	576835	pT7T3D-Pac
022PB8ZY	3510	2.3	1.2	672	7	90	542	287	4.6	90	123R6540	bc.pk	123Y6541	lc.pk	-133639	A	12	0218A53R	"ESTs, Weakly similar to GLUCOSYLTRANSFERASE ALG8 [Saccharomyces cerevisiae]"	583448	IMAGE Consortium	AA142817.1		mq63g05	Passed	AA142817	583448	pT7T3D-Pac
022PB8ZY	4316	2.3	1.2	674	7	96	546	289	4.8	96	123R6540	bc.pk	123Y6541	lc.pk	-136864	G	4	021TA54O	RIKEN cDNA C920006C10 gene	777139	IMAGE Consortium	AA276512.1		vc41d10	Passed	AA276512	777139	pT7T3D-Pac
022PB8ZY	6965	2.3	1.2	2674	22.7	92	2175	1151	12.9	92	123R6540	bc.pk	123Y6541	lc.pk	-129434	B	10	021IA52J	destrin	335112	IMAGE Consortium	AI390104.1		mb74a01	Passed	AI390104	335112	pT7T3D-Pac
022PB8ZY	5377	2.3	1.2	3883	32.6	90	3258	1724	20.4	90	123R6540	bc.pk	123Y6541	lc.pk	-132106	B	1	0214A53B	RIKEN cDNA 1100001J13 gene	468911	IMAGE Consortium	AA036042.1		mi70f12	Passed	AA036042	468911	pT7T3D-Pac
022PB8ZY	4109	2.3	1.2	177	2.5	99	143	76	1.9	99	123R6540	bc.pk	123Y6541	lc.pk	-136031	A	10	0219A54G	RIKEN cDNA 1010001P14 gene	721531	IMAGE Consortium	AI464953.1		mz99b10	Passed	AI464953	721531	pT7T3D-Pac
022PB8ZY	6312	2.2	1.2	677	6.8	88	576	305	4.5	88	123R6540	bc.pk	123Y6541	lc.pk	-135829	H	11	021OA54D	CD2-associated proten	717819	IMAGE Consortium	AA250522.1		mz60f02	Passed	AA250522	717819	pT7T3D-Pac
022PB8ZY	7628	2.3	1.2	2672	20.1	100	2241	1186	12.9	100	123R6540	bc.pk	123Y6541	lc.pk	-132085	H	4	021XA53A	"ESTs, Weakly similar to GENERAL NEGATIVE REGULATOR OF TRANSCRIPTION SUBUNIT 1 [Saccharomyces cerevisiae]"	476268	IMAGE Consortium	AA050767.1		mj16c07	Passed	AA050767	476268	pT7T3D-Pac
022PB8ZY	1860	2.4	1.2	681	6.4	68	546	289	4	68	123R6540	bc.pk	123Y6541	lc.pk	-136056	C	11	0219A54G	programmed cell death 8 (apoptosis inducing factor)	719457	IMAGE Consortium	AA261021.1	X A6	mz77f05	Passed	AA261021	719457	pT7T3D-Pac
022PB8ZY	6636	2.4	1.2	2663	34.7	88	2137	1131	16.9	88	123R6540	bc.pk	123Y6541	lc.pk	-137123	D	11	021EA54R	"proteaseome (prosome, macropain) 28 subunit, 3"	820184	IMAGE Consortium	AA423209.1	11 60.0 cM	ve35g05	Passed	AA423209	820184	pT7T3D-Pac
022PB8ZY	3630	2.3	1.2	685	6.7	82	565	299	4.3	82	123R6540	bc.pk	123Y6541	lc.pk	-134118	A	12	0217A53W	"ESTs, Moderately similar to Y193_HUMAN HYPOTHETICAL PROTEIN KIAA0193 [H.sapiens]"	634658	IMAGE Consortium	AA154741.1		mt64c02	Multiple Bands	AA154741	634658	pT7T3D-Pac
022PB8ZY	2895	2.3	1.2	2617	21.4	96	2173	1150	13.8	96	123R6540	bc.pk	123Y6541	lc.pk	-131192	E	6	021TA531	RIKEN cDNA 4933428G09 gene	440534	IMAGE Consortium	AA014595.1		mg93a08	Passed	AA014595	440534	pT7T3D-Pac
022PB8ZY	890	2.2	1.2	685	6.7	80	587	311	4.2	80	123R6540	bc.pk	123Y6541	lc.pk	-132192	A	3	021BA53C	carboxypeptidase B2 (plasma)	477035	IMAGE Consortium	AI322676.1		mj24d06	Passed	AI322676	477035	pT7T3D-Pac
022PB8ZY	6734	2.3	1.2	693	10.5	77	566	300	5.3	77	123R6540	bc.pk	123Y6541	lc.pk	-137426	F	3	0216A54V	FK506 binding protein 7 (23 kDa)	656375	IMAGE Consortium	AA242149.1	2 60.5 cM	mv28d12	Passed	AA242149	656375	pBlueScriptSK-
022PB8ZY	823	2.2	1.2	695	5.6	53	589	312	4	53	123R6540	bc.pk	123Y6541	lc.pk	-131927	C	1	021DA539	Public domain EST	474156	IMAGE Consortium	AA038665.1		mi93c07	Passed	NA	474156	pT7T3D-Pac
022PB8ZY	8967	2.3	1.2	705	10.2	83	572	303	6.1	83	123R6540	bc.pk	123Y6541	lc.pk	-137333	F	6	021ZA54U	RIKEN cDNA 1200016K18 gene	536574	IMAGE Consortium	AA073843.1		mm99e04	Passed	AA073843	536574	pBlueScriptSK-
022PB8ZY	831	2.3	1.2	705	6.6	70	574	304	4.3	70	123R6540	bc.pk	123Y6541	lc.pk	-131955	E	5	021DA539	RIKEN cDNA 1110035E17 gene	472743	IMAGE Consortium	AA038137.1		mi78f08	Passed	AA038137	472743	pT7T3D-Pac
022PB8ZY	7777	2.3	1.2	2617	18	100	2182	1155	12	100	123R6540	bc.pk	123Y6541	lc.pk	-132682	B	2	021AA53H	hypoxia induced gene 1	481701	IMAGE Consortium	AI595502.1		mj72h11	Passed	AI595502	481701	pT7T3D-Pac
022PB8ZY	8673	2.2	1.2	715	9.8	96	610	323	5.9	96	123R6540	bc.pk	123Y6541	lc.pk	-136255	D	6	021NA54I	calpain 6	747101	IMAGE Consortium	AA260476.1		va94f03	Passed	AA260476	747101	pT7T3D-Pac
022PB8ZY	2713	2.4	1.2	720	6.2	82	578	306	4.2	82	123R6540	bc.pk	123Y6541	lc.pk	-130468	A	2	021NA52U	"ESTs, Highly  similar to MVP1 PROTEIN [Saccharomyces cerevisiae]"	423727	IMAGE Consortium	W98550.1		mg14b04	Passed	W98550	423727	pT7T3D-Pac
022PB8ZY	928	2.4	1.2	721	6.5	92	578	306	4	92	123R6540	bc.pk	123Y6541	lc.pk	-132340	E	7	021IA53D	thimet oligopeptidase 1	480082	IMAGE Consortium	AA051777.1		mj56a06	Passed	AA051777	480082	pT7T3D-Pac
022PB8ZY	6548	2.2	1.2	2611	29.4	76	2252	1192	17.1	76	123R6540	bc.pk	123Y6541	lc.pk	-136779	H	3	021MA54N	Public domain EST	749480	IMAGE Consortium	AA289665.1		vb20c05	Passed	NA	749480	pT7T3D-Pac
022PB8ZY	8150	2.4	1.2	722	7.8	88	578	306	5.1	88	123R6540	bc.pk	123Y6541	lc.pk	-134170	F	4	0217A53W	ESTs	635565	IMAGE Consortium	AA163378.1		mt73f11	Passed	AA163378	635565	pT7T3D-Pac
022PB8ZY	2052	2.2	1.2	338	4.8	100	291	154	3	100	123R6540	bc.pk	123Y6541	lc.pk	-136823	C	11	021TA54O	RIKEN cDNA 2410008M22 gene	765272	IMAGE Consortium	AA273311.1		vc01g05	Passed	AA273311	765272	pT7T3D-Pac
022PB8ZY	8080	2.3	1.2	148	2.8	100	120	64	2	100	123R6540	bc.pk	123Y6541	lc.pk	-133886	F	8	021MA53T	mitogen activated protein kinase kinase kinase 1	621032	IMAGE Consortium	AA178632.1	13 61.0 cM	mt14c05	Passed	AA178632	621032	pT7T3D-Pac
022PB8ZY	5996	2.2	1.2	2600	24.2	100	2241	1186	14.3	100	123R6540	bc.pk	123Y6541	lc.pk	-134575	H	3	021SA540	SIK similar protein	643463	IMAGE Consortium	AA186002.1		mu56h12	Multiple Bands	AA186002	643463	pT7T3D-Pac
022PB8ZY	2315	2.3	1.2	2587	25	90	2080	1101	14.8	90	123R6540	bc.pk	123Y6541	lc.pk	-128871	C	10	021CA52D	Sjogren syndrome antigen B	933844	IMAGE Consortium	AA544321.1	2 41.0 cM	vj64g03	Passed	AA544321	933844	pSport
022PB8ZY	4892	2.2	1.2	723	7.2	93	612	324	4.7	93	123R6540	bc.pk	123Y6541	lc.pk	-130170	H	3	021VA52Q	"procollagen, type III, alpha 1"	420322	IMAGE Consortium	W89883.1	1 21.1 cM	mf77e06	Passed	W89883	420322	pT7T3D-Pac
022PB8ZY	6582	2.3	1.2	725	10.2	69	587	311	6	69	123R6540	bc.pk	123Y6541	lc.pk	-136907	B	11	0210A54P	cytidine monophospho-N-acetylneuraminic acid hydroxylase	765066	IMAGE Consortium	AA275061.1		vb98e10	Passed	AA275061	765066	pT7T3D-Pac
022PB8ZY	8491	2.3	1.2	726	10.7	89	608	322	6	89	123R6540	bc.pk	123Y6541	lc.pk	-135532	H	2	0213A54A	proprotein convertase subtilisin/kexin type 3	680455	IMAGE Consortium	AA237179.1	7 39.0 cM	mx17d04	Passed	AA237179	680455	pT7T3D-Pac
022PB8ZY	5985	2.2	1.2	727	7.5	88	629	333	5.1	88	123R6540	bc.pk	123Y6541	lc.pk	-134529	D	5	021SA540	natural killer tumor recognition sequence	643274	IMAGE Consortium	AA189587.1	9 71.0 cM	mu55a02	Passed	AA189587	643274	pT7T3D-Pac
022PB8ZY	3809	2.2	1.2	727	7.9	100	623	330	4.9	100	123R6540	bc.pk	123Y6541	lc.pk	-134834	E	10	021DA543	RIKEN cDNA 2010004A03 gene	643474	IMAGE Consortium	AA204106.1		mu57a06	Passed	AA204106	643474	pT7T3D-Pac
022PB8ZY	3992	2.3	1.2	2556	20.2	95	2090	1106	13.6	95	123R6540	bc.pk	123Y6541	lc.pk	-135570	C	4	021AA54B	"Mus musculus DXImx39e protein (DXImx39e) mRNA, complete cds"	679985	IMAGE Consortium	AA242287.1		mx12d09	Passed	AA242287	679985	pT7T3D-Pac
022PB8ZY	7485	2.2	1.2	727	6.7	91	621	329	4.5	91	123R6540	bc.pk	123Y6541	lc.pk	-131515	H	6	021EA534	"transcription factor AP-2, alpha"	458629	IMAGE Consortium	AA023994.1	13 25.0 cM	mh94f07	Passed	AA023994	458629	pT7T3D-Pac
022PB8ZY	4913	2.3	1.2	2529	17.7	97	2075	1098	11.2	97	123R6540	bc.pk	123Y6541	lc.pk	-130247	F	9	0212A52R	AXL receptor tyrosine kinase	401608	IMAGE Consortium	W78330.1	7 6.0 cM	me77e09	Passed	W78330	401608	pT7T3D-Pac
022PB8ZY	2943	2.2	1.2	2523	20.9	95	2156	1141	14	95	123R6540	bc.pk	123Y6541	lc.pk	-131383	E	6	0217A533	"ESTs, Weakly similar to ZINC FINGER PROTEIN ZFP-27 [Mus musculus]"	444796	IMAGE Consortium	AI322499.1		mh38e03	Passed	AI322499	444796	pT7T3D-Pac
022PB8ZY	1227	2.2	1.2	727	8.9	79	623	330	5.3	79	123R6540	bc.pk	123Y6541	lc.pk	-133536	A	5	0211A53Q	"ESTs, Highly similar to Y029_HUMAN HYPOTHETICAL PROTEIN KIAA0029 [H.sapiens]"	598175	IMAGE Consortium	AA163717.1		mr22b12	Passed	AA163717	598175	pT7T3D-Pac
022PB8ZY	5553	2.3	1.2	729	8.4	79	587	311	4.9	79	123R6540	bc.pk	123Y6541	lc.pk	-132805	D	5	021HA53I	Public domain EST	572513	IMAGE Consortium	AA109944.1		mp48h09	Passed	NA	572513	pT7T3D-Pac
022PB8ZY	3001	2.3	1.2	3895	24.8	83	3148	1666	17.2	83	123R6540	bc.pk	123Y6541	lc.pk	-131619	A	2	021SA536	"ESTs, Highly  similar to PROBABLE SERINE/THREONINE-PROTEIN KINASE YIL095W [Saccharomyces cerevisiae]"	459254	IMAGE Consortium	AA030253.1		mi02a08	Passed	AA030253	459254	pT7T3D-Pac
022PB8ZY	5173	2.3	1.2	146	2.5	93	119	63	1.8	93	123R6540	bc.pk	123Y6541	lc.pk	-131294	F	1	0210A532	ubiquitin hydrolyzing enzyme 1	443554	IMAGE Consortium	AA013513.1		mh25e06	No Amplification	AA013513	443554	pT7T3D-Pac
022PB8ZY	3580	2.2	1.2	738	7.3	90	635	336	4.7	90	123R6540	bc.pk	123Y6541	lc.pk	-133922	A	8	021TA53U	"DNA segment, Chr 14, University of California at Los Angeles 1"	634469	IMAGE Consortium	AA184958.1	14 24.5 cM	mt62d03	Passed	AA184958	634469	pT7T3D-Pac
022PB8ZY	4616	2.3	1.2	2522	23.3	94	2033	1076	13	94	123R6540	bc.pk	123Y6541	lc.pk	-129067	D	3	021QA52F	etoposide induced 2.4 mRNA	778590	IMAGE Consortium	AA413622.1		vc56e04	Passed	AA413622	778590	pBluescribe
022PB8ZY	2378	2.3	1.2	739	6.5	81	606	321	4.5	81	123R6540	bc.pk	123Y6541	lc.pk	-129128	A	4	021XA52G	T-cell lymphoma breakpoint 1	961083	IMAGE Consortium	AA547208.1	12 52.0 cM	vk81f02	Passed	AA547208	961083	pBluescribe
022PB8ZY	2395	2.3	1.2	2508	16.9	87	2075	1098	12.3	87	123R6540	bc.pk	123Y6541	lc.pk	-129198	G	2	021XA52G	"ESTs, Highly  similar to 2-OXOGLUTARATE DEHYDROGENASE E1 COMPONENT PRECURSOR [Homo sapiens]"	329728	IMAGE Consortium	W13320.1		mb17g09	Passed	W13320	329728	pT7T3D-Pac
022PB8ZY	4654	2.2	1.2	741	7.6	78	627	332	4.5	78	123R6540	bc.pk	123Y6541	lc.pk	-129215	H	7	021XA52G	RIKEN cDNA 3930402G23 gene	329705	IMAGE Consortium	W13316.1		mb17f09	Passed	W13316	329705	pT7T3D-Pac
022PB8ZY	4059	2.2	1.2	744	7	92	638	338	4.6	92	123R6540	bc.pk	123Y6541	lc.pk	-135836	A	6	021VA54E	twisted gastrulation protein	721040	IMAGE Consortium	AA267373.1		mz94a05	Passed	AA267373	721040	pT7T3D-Pac
022PB8ZY	8181	2.2	1.2	744	7.8	89	636	337	5	89	123R6540	bc.pk	123Y6541	lc.pk	-134292	H	6	021EA53X	"ESTs, Highly similar to unnamed protein product [H.sapiens]"	639863	IMAGE Consortium	AA197405.1		mu19d12	Passed	AA197405	639863	pT7T3D-Pac
022PB8ZY	8782	2.3	1.2	745	8.5	90	625	331	6	90	123R6540	bc.pk	123Y6541	lc.pk	-136688	H	8	021FA54M	exocyst component protein 70 kDa homolog (S. cerevisiae)	762591	IMAGE Consortium	AA271561.1		vb72h08	Passed	AA271561	762591	pT7T3D-Pac
022PB8ZY	2827	2.3	1.2	2506	19.2	96	2099	1111	11.7	96	123R6540	bc.pk	123Y6541	lc.pk	-130924	G	2	021FA52Y	RIKEN cDNA 5730410D03 gene	438483	IMAGE Consortium	AA008256.1		mg71h02	Passed	AA008256	438483	pT7T3D-Pac
022PB8ZY	6830	2.2	1.2	3953	43.5	87	3322	1758	23.8	87	123R6540	bc.pk	123Y6541	lc.pk	-128901	F	4	021CA52D	"ESTs, Highly  similar to SODIUM-DEPENDENT CHOLINE TRANSPORTER [Rattus norvegicus]"	805483	IMAGE Consortium	AI551658.1		vd65f10	Passed	AI551658	805483	pSport
022PB8ZY	8518	2.3	1.2	136	2.5	99	111	59	1.8	99	123R6540	bc.pk	123Y6541	lc.pk	-135634	H	8	021AA54B	RIKEN cDNA 2310004B22 gene	678511	IMAGE Consortium	AA237127.1		mw96b04	Passed	AA237127	678511	pT7T3D-Pac
022PB8ZY	1087	2.2	1.2	751	8.1	89	642	340	5.1	89	123R6540	bc.pk	123Y6541	lc.pk	-132980	C	1	021VA53K	"ESTs, Highly similar to T42705 hypothetical protein DKFZp434K098.1 [H.sapiens]"	576477	IMAGE Consortium	AA117414.1		mp90b11	Multiple Bands	AA117414	576477	pT7T3D-Pac
022PB8ZY	6459	2.3	1.2	2502	24	100	2037	1078	14.8	100	123R6540	bc.pk	123Y6541	lc.pk	-136421	B	5	0211A54K	ESTs	736556	IMAGE Consortium	AA270745.1		va68e11	Multiple Bands	AA270745	736556	pT7T3D-Pac
022PB8ZY	5072	2.3	1.2	2498	19.4	100	2044	1082	11.3	100	123R6540	bc.pk	123Y6541	lc.pk	-130889	D	3	021FA52Y	"Atpase, class I, type 8B, member 2"	436886	IMAGE Consortium	AA002611.1		mg55a08	Passed	AA002611	436886	pT7T3D-Pac
022PB8ZY	7222	2.2	1.2	2496	18.5	90	2116	1120	13.7	90	123R6540	bc.pk	123Y6541	lc.pk	-130462	H	8	021GA52T	RIKEN cDNA 2410166I05 gene	406955	IMAGE Consortium	AA052810.1		mf34d06	Passed	AA052810	406955	pT7T3D-Pac
022PB8ZY	7032	2.3	1.2	758	7.7	83	625	331	5	83	123R6540	bc.pk	123Y6541	lc.pk	-129699	H	12	021WA52L	RIKEN cDNA 1110014O20 gene	352909	IMAGE Consortium	W34831.1		mc60d07	Passed	W34831	352909	pT7T3D-Pac
022PB8ZY	4947	2.3	1.2	765	6.1	86	619	328	4.4	86	123R6540	bc.pk	123Y6541	lc.pk	-130387	B	5	021GA52T	"ESTs, Highly  similar to PHOSPHORYLASE B KINASE BETA REGULATORY CHAIN [Oryctolagus cuniculus]"	405880	IMAGE Consortium	AI893301.1		mf23a09	Passed	AI893301	405880	pT7T3D-Pac
022PB8ZY	8053	2.2	1.2	768	8.8	97	652	345	5.6	97	123R6540	bc.pk	123Y6541	lc.pk	-133785	F	2	021FA53S	"transducer of ERBB2, 2"	618481	IMAGE Consortium	AA175283.1		ms86h01	Passed	AA175283	618481	pT7T3D-Pac
022PB8ZY	2050	2.3	1.2	777	8.5	78	650	344	5.3	78	123R6540	bc.pk	123Y6541	lc.pk	-136819	C	7	021TA54O	Public domain EST	765073	IMAGE Consortium	AA274182.1		vb98h01	Passed	NA	765073	pT7T3D-Pac
022PB8ZY	3455	2.3	1.2	778	7.7	89	648	343	5.1	89	123R6540	bc.pk	123Y6541	lc.pk	-133421	G	10	021NA53O	RIKEN cDNA 5730559A09 gene	582668	IMAGE Consortium	AI645355.1		mq55e11	Passed	AI645355	582668	pT7T3D-Pac
022PB8ZY	7691	2.3	1.2	783	7.3	86	646	342	4.9	86	123R6540	bc.pk	123Y6541	lc.pk	-132331	D	10	021IA53D	RIKEN cDNA 4432412E01 gene	480430	IMAGE Consortium	AI595437.1		mj59e12	Passed	AI595437	480430	pT7T3D-Pac
022PB8ZY	2564	2.3	1.2	783	6.4	89	650	344	4.5	89	123R6540	bc.pk	123Y6541	lc.pk	-129871	G	4	021AA52N	chondroitin sulfate proteoglycan 2	355990	IMAGE Consortium	W49048.1	13 55.0 cM	mc92c12	Passed	W49048	355990	pT7T3D-Pac
022PB8ZY	6420	2.3	1.2	784	10.2	93	644	341	5.5	93	123R6540	bc.pk	123Y6541	lc.pk	-136260	D	11	021NA54I	ESTs	736193	IMAGE Consortium	AA269950.1		va64h09	Passed	AA269950	736193	pT7T3D-Pac
022PB8ZY	7645	2.2	1.2	2489	22.8	96	2124	1124	15.1	96	123R6540	bc.pk	123Y6541	lc.pk	-132155	F	2	0214A53B	ESTs	476198	IMAGE Consortium	AI509973.1		mj15e08	Passed	AI509973	476198	pT7T3D-Pac
022PB8ZY	6905	2.3	1.2	787	7.9	75	633	335	5.4	75	123R6540	bc.pk	123Y6541	lc.pk	-129194	F	10	021XA52G	glypican 4	314639	IMAGE Consortium	W12478.1	X 16.0 cM	ma55f12	Passed	W12478	314639	pT7T3D-Pac
022PB8ZY	3376	2.2	1.2	792	7.1	86	667	353	5.1	86	123R6540	bc.pk	123Y6541	lc.pk	-133107	E	8	0212A53L	ESTs	575344	IMAGE Consortium	AA119275.1		mp78c09	Passed	AA119275	575344	pT7T3D-Pac
022PB8ZY	7801	2.3	1.2	794	9.3	93	659	349	6.1	93	123R6540	bc.pk	123Y6541	lc.pk	-132778	B	2	021HA53I	"protein phosphatase 1D magnesium-dependent, delta isoform"	492439	IMAGE Consortium	AA097213.1		mk09h04	Passed	AA097213	492439	pT7T3D-Pac
022PB8ZY	6158	2.2	1.2	2482	23	98	2133	1129	12.9	98	123R6540	bc.pk	123Y6541	lc.pk	-135223	F	3	0215A547	"ESTs, Weakly similar to GRB2-associated binding protein 1 [M.musculus]"	552603	IMAGE Consortium	AA096614.1		mo04f02	Passed	AA096614	552603	pBlueScriptSK-
022PB8ZY	5712	2.3	1.2	797	7.9	81	665	352	5	81	123R6540	bc.pk	123Y6541	lc.pk	-133434	H	11	021NA53O	"ESTs, Moderately similar to T43486 hypothetical protein DKFZp434N1272.1 [H.sapiens]"	582746	IMAGE Consortium	AA152873.1		mq56e02	Passed	AA152873	582746	pT7T3D-Pac
022PB8ZY	5702	2.2	1.2	2470	21.6	100	2118	1121	14.5	100	123R6540	bc.pk	123Y6541	lc.pk	-133402	F	3	021NA53O	ESTs	577970	IMAGE Consortium	AA122879.1		mq06g02	Passed	AA122879	577970	pT7T3D-Pac
022PB8ZY	6444	2.2	1.2	2462	23.8	93	2128	1126	15.4	93	123R6540	bc.pk	123Y6541	lc.pk	-136356	D	11	021UA54J	RIKEN cDNA 4933432H23 gene	746445	IMAGE Consortium	AA259797.1		va87f11	Multiple Bands	AA259797	746445	pT7T3D-Pac
022PB8ZY	4561	2.4	1.2	2455	23.5	94	1969	1042	13.6	94	123R6540	bc.pk	123Y6541	lc.pk	-128850	B	1	021CA52D	"DNA segment, Chr 11, Brigham & Women's Genetics 0434 expressed"	761319	IMAGE Consortium	AA388260.1		vb59f08	Passed	AA388260	761319	pSport1
022PB8ZY	8296	2.2	1.2	806	6.9	93	691	366	4.9	93	123R6540	bc.pk	123Y6541	lc.pk	-134748	F	8	0216A542	sarcospan	860087	IMAGE Consortium	AA500799.1	6 71.55 cM	vg01d12	Passed	AA500799	860087	pT7T3D-Pac
022PB8ZY	7689	2.2	1.2	2448	20.3	91	2069	1095	12.9	91	123R6540	bc.pk	123Y6541	lc.pk	-132327	D	6	021IA53D	hypothetical protein MNCb-5873	478963	IMAGE Consortium	AI510100.1		mj44d10	Passed	AI510100	478963	pT7T3D-Pac
022PB8ZY	2865	2.2	1.2	807	7.6	86	689	365	5.3	86	123R6540	bc.pk	123Y6541	lc.pk	-131072	C	6	021MA530	ESTs	437633	IMAGE Consortium	AA003786.1		mg62h09	Passed	AA003786	437633	pT7T3D-Pac
022PB8ZY	2670	2.3	1.2	810	5.7	80	669	354	4.3	80	123R6540	bc.pk	123Y6541	lc.pk	-130286	A	12	0219A52S	"ESTs, Moderately similar to putative transcription regulation nuclear protein [H.sapiens]"	420029	IMAGE Consortium	AI430369.1		mf74f03	Passed	AI430369	420029	pT7T3D-Pac
022PB8ZY	2957	2.3	1.2	815	6.6	82	665	352	4.6	82	123R6540	bc.pk	123Y6541	lc.pk	-131435	A	10	021EA534	RIKEN cDNA 3930401E15 gene	455457	IMAGE Consortium	AA020489.1		mh61f05	Passed	AA020489	455457	pT7T3D-Pac
022PB8ZY	7467	2.3	1.2	819	8.7	87	665	352	5.8	87	123R6540	bc.pk	123Y6541	lc.pk	-131443	B	6	021EA534	Public domain EST	458712	IMAGE Consortium	AA023906.1		mh95e01	Passed	NA	458712	pT7T3D-Pac
022PB8ZY	5140	2.2	1.2	2445	18.5	100	2069	1095	12	100	123R6540	bc.pk	123Y6541	lc.pk	-131157	B	7	021TA531	RIKEN cDNA 2310047K21 gene	427574	IMAGE Consortium	AA002530.1		mg54a08	Passed	AA002530	427574	pT7T3D-Pac
022PB8ZY	5292	2.2	1.2	820	7.4	95	699	370	5.2	95	123R6540	bc.pk	123Y6541	lc.pk	-131758	D	11	021ZA537	"ESTs, Weakly similar to T17334 hypothetical protein DKFZp434F195.1 [H.sapiens]"	463183	IMAGE Consortium	AA030360.1		mi11b04	Passed	AA030360	463183	pT7T3D-Pac
022PB8ZY	1092	2.3	1.2	822	9.4	91	661	350	5.4	91	123R6540	bc.pk	123Y6541	lc.pk	-132990	C	11	021VA53K	UDP-N-acetyl-alpha-D-galactosamine:polypeptide N-acetylgalactosaminyltransferase 1	575760	IMAGE Consortium	AA124836.1		mp82g01	Passed	AA124836	575760	pT7T3D-Pac
022PB8ZY	7195	2.3	1.2	830	6.4	88	687	364	4.5	88	123R6540	bc.pk	123Y6541	lc.pk	-130360	H	2	0219A52S	lysyl oxidase	418645	IMAGE Consortium	W96914.1	18 29.0 cM	mf60b07	Passed	W96914	418645	pT7T3D-Pac
022PB8ZY	343	2.2	1.2	2441	23.6	96	2080	1101	13.7	96	123R6540	bc.pk	123Y6541	lc.pk	-130012	C	1	021OA52P	expressed sequence tag mouse EST 34	385141	IMAGE Consortium	AI430562.1		md89b07	Passed	AI430562	385141	pT7T3D-Pac
022PB8ZY	8447	2.2	1.2	831	10.1	81	712	377	7	81	123R6540	bc.pk	123Y6541	lc.pk	-135350	H	10	021CA548	"ESTs, Highly  similar to HYPOTHETICAL 167.8 KD PROTEIN CCE1-CAP1 INTERGENIC REGION [Saccharomyces cerevisiae]"	660932	IMAGE Consortium	AA216947.1		mv75g11	Passed	AA216947	660932	pT7T3D-Pac
022PB8ZY	7841	2.3	1.2	831	7.3	82	687	364	5.4	82	123R6540	bc.pk	123Y6541	lc.pk	-132930	F	10	021OA53J	Public domain EST	492447	IMAGE Consortium	AA097194.1		mk09h08	Passed	NA	492447	pT7T3D-Pac
022PB8ZY	5840	2.2	1.2	834	9.2	90	723	383	6.2	90	123R6540	bc.pk	123Y6541	lc.pk	-133953	D	3	021TA53U	ESTs	635296	IMAGE Consortium	AA189776.1		mt70g09	Passed	AA189776	635296	pT7T3D-Pac
022PB8ZY	8817	2.3	1.2	834	9.4	97	691	366	6.5	97	123R6540	bc.pk	123Y6541	lc.pk	-136830	D	6	021TA54O	receptor (TNFRSF)-interacting serine-threonine kinase 1	763021	IMAGE Consortium	AA271576.1	13 16.0 cM	vb77d07	Passed	AA271576	763021	pT7T3D-Pac
022PB8ZY	4099	2.2	1.2	837	8.4	96	723	383	5.3	96	123R6540	bc.pk	123Y6541	lc.pk	-135999	G	2	0212A54F	"ESTs, Highly similar to KIAA1115 protein [H.sapiens]"	720716	IMAGE Consortium	AA267505.1		mz90e11	Passed	AA267505	720716	pT7T3D-Pac
022PB8ZY	3499	2.2	1.2	845	7.9	94	733	388	5.4	94	123R6540	bc.pk	123Y6541	lc.pk	-133605	G	2	0211A53Q	RIKEN cDNA 0610010K06 gene	598873	IMAGE Consortium	AA168500.1		mr29f01	Passed	AA168500	598873	pT7T3D-Pac
022PB8ZY	6437	2.3	1.2	847	11	76	704	373	6.3	76	123R6540	bc.pk	123Y6541	lc.pk	-136330	B	9	021UA54J	RIKEN cDNA 2410016A19 gene	735648	IMAGE Consortium	AA269678.1	7 6.5 cM	va59c01	Passed	AA269678	735648	pT7T3D-Pac
022PB8ZY	6318	2.2	1.2	2434	21.6	100	2054	1087	13.9	100	123R6540	bc.pk	123Y6541	lc.pk	-135853	B	11	021VA54E	ESTs	720349	IMAGE Consortium	AA270888.1		mz86h07	Passed	AA270888	720349	pT7T3D-Pac
022PB8ZY	3164	2.2	1.2	2416	19.6	100	2029	1074	12.2	100	123R6540	bc.pk	123Y6541	lc.pk	-132265	G	4	021BA53C	"ESTs, Weakly similar to GENERAL NEGATIVE REGULATOR OF TRANSCRIPTION SUBUNIT 1 [Saccharomyces cerevisiae]"	479576	IMAGE Consortium	AA048985.1		mj50g05	Passed	AA048985	479576	pT7T3D-Pac
022PB8ZY	2668	2.2	1.2	2412	17.1	91	2077	1099	12.1	91	123R6540	bc.pk	123Y6541	lc.pk	-130282	A	8	0219A52S	tight junction protein 2	419848	IMAGE Consortium	W91219.1		mf72e09	Passed	W91219	419848	pT7T3D-Pac
022PB8ZY	6617	2.3	1.2	2411	31.9	100	1976	1046	15.5	100	123R6540	bc.pk	123Y6541	lc.pk	-137049	F	9	0217A54Q	"membrane-bound transcription factor protease, site 1"	820121	IMAGE Consortium	AA423080.1		ve35b09	Passed	AA423080	820121	pT7T3D-Pac
022PB8ZY	6707	2.2	1.2	2402	26	99	2078	1100	15.9	99	123R6540	bc.pk	123Y6541	lc.pk	-137312	D	9	021ZA54U	ESTs	534178	IMAGE Consortium	AI552048.1		mm74e06	Passed	AI552048	534178	pBlueScriptSK-
022PB8ZY	3719	2.3	1.2	848	11	97	682	361	5.8	97	123R6540	bc.pk	123Y6541	lc.pk	-134474	G	10	021SA53Z	Public domain EST	640191	IMAGE Consortium	AA197618.1		mu22h08	Passed	NA	640191	pT7T3D-Pac
022PB8ZY	8160	2.2	1.2	2382	27.2	96	2018	1068	16.3	96	123R6540	bc.pk	123Y6541	lc.pk	-134202	H	12	0217A53W	RIKEN cDNA 2700059D21 gene	634539	IMAGE Consortium	AA186138.1		mt63b02	Passed	AA186138	634539	pT7T3D-Pac
022PB8ZY	4330	2.2	1.2	2379	26.6	100	2054	1087	14.6	100	123R6540	bc.pk	123Y6541	lc.pk	-136916	C	8	0210A54P	matrix metalloproteinase 2	762791	IMAGE Consortium	AA271593.1	8 42.9 cM	vb74h12	Passed	AA271593	762791	pT7T3D-Pac
022PB8ZY	3832	2.2	1.2	851	7.1	100	735	389	5.1	100	123R6540	bc.pk	123Y6541	lc.pk	-134928	E	8	021KA544	RIKEN cDNA 2310032J20 gene	873489	IMAGE Consortium	AA473904.1		vg93b05	Passed	AA473904	873489	pT7T3D-Pac
022PB8ZY	1952	2.3	1.2	853	9.4	86	706	374	5.5	86	123R6540	bc.pk	123Y6541	lc.pk	-136431	C	3	0211A54K	RIKEN cDNA 1500010G04 gene	750758	IMAGE Consortium	AA290306.1		vb33e08	Passed	AA290306	750758	pT7T3D-Pac
022PB8ZY	4392	2.3	1.2	856	9.2	96	691	366	5.5	96	123R6540	bc.pk	123Y6541	lc.pk	-137160	G	12	021EA54R	"ribonuclease, RNase A family 4"	803251	IMAGE Consortium	AA396298.1		vd42d10	Passed	AA396298	803251	pT7T3D-Pac
022PB8ZY	543	2.2	1.2	857	8.5	93	738	391	5.1	93	123R6540	bc.pk	123Y6541	lc.pk	-130807	E	5	0218A52X	"ESTs, Moderately similar to C181_HUMAN PROTEIN C18ORF1 [H.sapiens]"	425583	IMAGE Consortium	AA000022.1		mg33d08	Passed	AA000022	425583	pT7T3D-Pac
022PB8ZY	8702	2.2	1.2	861	10.6	97	742	393	5.9	97	123R6540	bc.pk	123Y6541	lc.pk	-136372	F	4	021UA54J	Public domain EST	735312	IMAGE Consortium	AA270001.1		va55g01	Passed	NA	735312	pT7T3D-Pac
022PB8ZY	2135	2.2	1.2	2376	23.4	91	2010	1064	14.6	91	123R6540	bc.pk	123Y6541	lc.pk	-137157	G	9	021EA54R	transient receptor protein 2	803353	IMAGE Consortium	AA473022.1	7 50.0 cM	vd43f01	Passed	AA473022	803353	pT7T3D-Pac
022PB8ZY	8804	2.2	1.2	865	8.3	100	729	386	5.7	100	123R6540	bc.pk	123Y6541	lc.pk	-136780	H	4	021MA54N	RIKEN cDNA 1810016I24 gene	752183	IMAGE Consortium	AA289070.1		vb48d12	Passed	AA289070	752183	pT7T3D-Pac
022PB8ZY	2914	2.2	1.2	865	8.3	80	735	389	5.6	80	123R6540	bc.pk	123Y6541	lc.pk	-131266	C	8	0210A532	Public domain EST	443408	IMAGE Consortium	AA013981.1		mh24a05	Passed	NA	443408	pT7T3D-Pac
022PB8ZY	2661	2.3	1.2	865	7.9	89	701	371	5.2	89	123R6540	bc.pk	123Y6541	lc.pk	-130256	G	6	0212A52R	RIKEN cDNA 4932434F09 gene	400113	IMAGE Consortium	W77375.1		me62b05	Passed	W77375	400113	pT7T3D-Pac
022PB8ZY	2399	2.3	1.2	2370	20.6	96	1984	1050	12.7	96	123R6540	bc.pk	123Y6541	lc.pk	-129206	G	10	021XA52G	FK506 binding protein 9	317218	IMAGE Consortium	W13698.1		ma82e06	Passed	W13698	317218	pT7T3D-Pac
022PB8ZY	5831	2.2	1.2	868	9.8	89	750	397	5.9	89	123R6540	bc.pk	123Y6541	lc.pk	-133911	H	9	021MA53T	Sh3 domain YSC-like 1	621186	IMAGE Consortium	AA177368.1		mt15g10	Passed	AA177368	621186	pT7T3D-Pac
022PB8ZY	1539	2.3	1.2	2367	21.2	84	1984	1050	12.4	84	123R6540	bc.pk	123Y6541	lc.pk	-134781	A	5	021DA543	RIKEN cDNA 0610040D20 gene	642424	IMAGE Consortium	AA189182.1		mu46a09	Passed	AA189182	642424	pT7T3D-Pac
022PB8ZY	4226	2.2	1.2	870	8.8	92	754	399	6.4	92	123R6540	bc.pk	123Y6541	lc.pk	-136504	A	4	0218A54L	"ESTs, Highly similar to MAF2 MOUSE TRANSCRIPTION FACTOR MAF2 [M.musculus]"	749073	IMAGE Consortium	AA290526.1		vb16b05	Passed	AA290526	749073	pT7T3D-Pac
022PB8ZY	6349	2.3	1.2	870	9.5	93	706	374	6	93	123R6540	bc.pk	123Y6541	lc.pk	-135986	F	1	0212A54F	RIKEN cDNA 5033428A16 gene	722406	IMAGE Consortium	AA254184.1		va09c04	Passed	AA254184	722406	pT7T3D-Pac
022PB8ZY	8862	2.3	1.2	871	13.1	98	727	385	7.5	98	123R6540	bc.pk	123Y6541	lc.pk	-137004	B	12	0217A54Q	RIKEN cDNA 2400003O04 gene	819125	IMAGE Consortium	AA426768.1		ve24h03	Passed	AA426768	819125	pT7T3D-Pac
022PB8ZY	8900	2.3	1.2	873	8.8	100	727	385	6	100	123R6540	bc.pk	123Y6541	lc.pk	-137164	H	4	021EA54R	Public domain EST	831676	IMAGE Consortium	AA467020.1		ve71e03	Passed	NA	831676	pT7T3D-Pac
022PB8ZY	2296	2.2	1.2	2359	14.6	84	1982	1049	9.8	84	123R6540	bc.pk	123Y6541	lc.pk	-128797	E	8	0215A52C	"guanine nucleotide binding protein, related sequence 1"	945010	IMAGE Consortium	AA537232.1	17 19.72 cM	vj97a06	Passed	AA537232	945010	pSport
022PB8ZY	8439	2.3	1.2	877	9.9	100	727	385	6.3	100	123R6540	bc.pk	123Y6541	lc.pk	-135322	F	6	021CA548	RIKEN cDNA 1300007E16 gene	671667	IMAGE Consortium	AA240897.1		mw24h02	Passed	AA240897	671667	pT7T3D-Pac
022PB8ZY	8204	2.2	1.2	2356	28.1	100	1984	1050	16.2	100	123R6540	bc.pk	123Y6541	lc.pk	-134384	H	4	021LA53Y	RIKEN cDNA 1110002L01 gene	640710	IMAGE Consortium	AA203853.1		mu28c04	Passed	AA203853	640710	pT7T3D-Pac
022PB8ZY	4964	2.3	1.2	878	7.1	93	714	378	4.5	93	123R6540	bc.pk	123Y6541	lc.pk	-130457	H	3	021GA52T	RIKEN cDNA 1700022J01 gene	406509	IMAGE Consortium	W83574.1		mf29f11	Passed	W83574	406509	pT7T3D-Pac
022PB8ZY	4633	2.2	1.2	881	6.9	96	757	401	4.8	96	123R6540	bc.pk	123Y6541	lc.pk	-129137	B	1	021XA52G	MAD homolog 5 (Drosophila)	315890	IMAGE Consortium	W12793.1		ma68g02	Passed	W12793	315890	pT7T3D-Pac
022PB8ZY	3573	2.3	1.2	882	8	90	735	389	4.7	90	123R6540	bc.pk	123Y6541	lc.pk	-133896	G	6	021MA53T	RIKEN cDNA 2810454G14 gene	617365	IMAGE Consortium	AA174517.1		ms75b07	Passed	AA174517	617365	pT7T3D-Pac
022PB8ZY	7180	2.2	1.2	886	8	93	744	394	5.6	93	123R6540	bc.pk	123Y6541	lc.pk	-130294	B	8	0219A52S	"ESTs, Highly  similar to TRANSFORMING PROTEIN RFP [Homo sapiens]"	418462	IMAGE Consortium	W87055.1		mf58a12	Passed	W87055	418462	pT7T3D-Pac
022PB8ZY	8827	2.3	1.2	2356	28.7	100	1897	1004	17.5	100	123R6540	bc.pk	123Y6541	lc.pk	-136874	H	2	021TA54O	"ESTs, Weakly similar to T00369 hypothetical protein KIAA0662 [H.sapiens]"	775841	IMAGE Consortium	AA276064.1		vc27h09	Multiple Bands	AA276064	775841	pT7T3D-Pac
022PB8ZY	5360	2.2	1.2	887	9.4	60	754	399	5.9	60	123R6540	bc.pk	123Y6541	lc.pk	-132037	D	3	021XA53A	Public domain EST	477829	IMAGE Consortium	AA048626.1		mj32f07	Passed	NA	477829	pT7T3D-Pac
022PB8ZY	6570	2.3	1.2	2355	25	100	1946	1030	14.2	100	123R6540	bc.pk	123Y6541	lc.pk	-136859	F	11	021TA54O	RIKEN cDNA 1110025J15 gene	764513	IMAGE Consortium	AA273669.1		vb92h09	Passed	AA273669	764513	pT7T3D-Pac
022PB8ZY	2439	2.3	1.2	2352	15.6	87	1952	1033	11	87	123R6540	bc.pk	123Y6541	lc.pk	-129370	E	6	021BA52I	RIKEN cDNA 2310032N20 gene	337565	IMAGE Consortium	W29299.1		mb99f03	Multiple Bands	W29299	337565	pT7T3D-Pac
022PB8ZY	6881	2.2	1.2	887	12	79	755	400	6.4	79	123R6540	bc.pk	123Y6541	lc.pk	-129098	F	10	021QA52F	Max protein	793537	IMAGE Consortium	AA415602.1	12 D1-D3	vd25d01	Passed	AA415602	793537	pBluescribe
022PB8ZY	7375	2.2	1.2	888	10.8	89	759	402	7.2	89	123R6540	bc.pk	123Y6541	lc.pk	-131080	D	2	021MA530	DEAD/H (Asp-Glu-Ala-Asp/His) box binding protein 1	439920	IMAGE Consortium	AI466673.1		mg86g01	Passed	AI466673	439920	pT7T3D-Pac
022PB8ZY	4749	2.3	1.2	888	10.3	85	738	391	5.9	85	123R6540	bc.pk	123Y6541	lc.pk	-129597	H	5	021PA52K	ESTs	352643	IMAGE Consortium	AA052540.1		mc57f06	Passed	AA052540	352643	pT7T3D-Pac
022PB8ZY	5596	2.2	1.2	2346	24.2	67	1978	1047	14.8	67	123R6540	bc.pk	123Y6541	lc.pk	-132974	B	7	021VA53K	"DNA segment, Chr 1, ERATO Doi 448, expressed"	575922	IMAGE Consortium	AA117606.1		mp84c10	Passed	AA117606	575922	pT7T3D-Pac
022PB8ZY	7692	2.3	1.2	2337	23.5	95	1927	1020	15	95	123R6540	bc.pk	123Y6541	lc.pk	-132333	D	12	021IA53D	Public domain EST	478686	IMAGE Consortium	AA051374.1		mj41e04	Passed	NA	478686	pT7T3D-Pac
022PB8ZY	7354	2.3	1.2	2299	20.6	98	1871	990	12.5	98	123R6540	bc.pk	123Y6541	lc.pk	-130990	D	8	021MA52Z	RIKEN cDNA 0610010A22 gene	426510	IMAGE Consortium	AA002379.1	X 56.0 cM	mg43a04	Passed	AA002379	426510	pT7T3D-Pac
022PB8ZY	3288	2.2	1.2	2283	21	91	1976	1046	14.1	91	123R6540	bc.pk	123Y6541	lc.pk	-132752	G	12	021AA53H	ESTs	492526	IMAGE Consortium	AA097228.1		mk10e12	Passed	AA097228	492526	pT7T3D-Pac
022PB8ZY	4111	2.2	1.2	892	8.1	91	763	404	5.6	91	123R6540	bc.pk	123Y6541	lc.pk	-136047	C	2	0219A54G	"Mus musculus tripartite motif protein TRIM11 (Trim11) mRNA, complete cds"	733752	IMAGE Consortium	AA272913.1		va39e01	Passed	AA272913	733752	pT7T3D-Pac
022PB8ZY	3944	2.2	1.2	895	8.3	86	774	410	6.2	86	123R6540	bc.pk	123Y6541	lc.pk	-135380	C	4	021JA549	"glycogen synthase 3, brain"	660012	IMAGE Consortium	AA220714.1		mv66c07	Passed	AA220714	660012	pT7T3D-Pac
022PB8ZY	5247	2.3	1.2	2278	18.7	100	1842	975	11.8	100	123R6540	bc.pk	123Y6541	lc.pk	-131586	F	5	021LA535	RIKEN cDNA 2810480P10 gene	459094	IMAGE Consortium	AI509168.1		mh99c12	Passed	AI509168	459094	pT7T3D-Pac
022PB8ZY	7926	2.3	1.2	897	11	93	742	393	6.7	93	123R6540	bc.pk	123Y6541	lc.pk	-133267	B	12	021GA53N	ESTs	576767	IMAGE Consortium	AA120015.1		mp93b12	Multiple Bands	AA120015	576767	pT7T3D-Pac
022PB8ZY	3317	2.3	1.2	900	9	99	729	386	5.8	99	123R6540	bc.pk	123Y6541	lc.pk	-132870	A	10	021OA53J	"RAB1, member RAS oncogene family"	572149	IMAGE Consortium	AA110042.1	11 11.0 cM	mp45b07	Passed	AA110042	572149	pT7T3D-Pac
022PB8ZY	1109	2.2	1.2	904	8.7	96	769	407	5.6	96	123R6540	bc.pk	123Y6541	lc.pk	-133060	A	9	0212A53L	Public domain EST	574236	IMAGE Consortium	AA119402.1		mp66g07	Passed	NA	574236	pT7T3D-Pac
022PB8ZY	4574	2.2	1.2	2276	22.3	96	1927	1020	13.6	96	123R6540	bc.pk	123Y6541	lc.pk	-128900	F	3	021CA52D	"ESTs, Highly  similar to LEUCYL-TRNA SYNTHETASE, CYTOPLASMIC [Saccharomyces cerevisiae]"	804963	IMAGE Consortium	AA397172.1		vd60d02	Passed	AA397172	804963	pSport
022PB8ZY	8318	2.3	1.2	909	13	88	759	402	7.9	88	123R6540	bc.pk	123Y6541	lc.pk	-134840	F	4	021DA543	small inducible cytokine A19	832043	IMAGE Consortium	AA444730.1		ve75d06	Passed	AA444730	832043	pT7T3D-Pac
022PB8ZY	7376	2.3	1.2	920	10.9	83	761	403	7	83	123R6540	bc.pk	123Y6541	lc.pk	-131082	D	4	021MA530	homeo box B6	439758	IMAGE Consortium	AA008326.1	11 56.0 cM	mg85a04	Passed	AA008326	439758	pT7T3D-Pac
022PB8ZY	3063	2.2	1.2	920	8	97	776	411	5.4	97	123R6540	bc.pk	123Y6541	lc.pk	-131860	E	6	0216A538	eukaryotic translation initiation factor 2 alpha kinase 1	466971	IMAGE Consortium	AI893519.1		mi50f02	Passed	AI893519	466971	pT7T3D-Pac
022PB8ZY	4729	2.3	1.2	925	7.6	87	754	399	5	87	123R6540	bc.pk	123Y6541	lc.pk	-129521	B	1	021PA52K	RIKEN cDNA 1200013F24 gene	336045	IMAGE Consortium	W36407.1		mb83f11	Passed	W36407	336045	pT7T3D-Pac
022PB8ZY	971	2.2	1.2	930	8.5	99	801	424	5.4	99	123R6540	bc.pk	123Y6541	lc.pk	-132509	C	9	021WA53F	ESTs	478763	IMAGE Consortium	AI510092.1		mj42d06	Passed	AI510092	478763	pT7T3D-Pac
022PB8ZY	2524	2.4	1.2	2233	18	86	1795	950	11.2	86	123R6540	bc.pk	123Y6541	lc.pk	-129707	A	8	0213A52M	"ribosomal protein, mitochondrial, L3"	373169	IMAGE Consortium	W57031.1		md64d09	Passed	W57031	373169	pT7T3D-Pac
022PB8ZY	598	2.2	1.2	935	7.8	86	805	426	4.7	86	123R6540	bc.pk	123Y6541	lc.pk	-131025	G	7	021MA52Z	"DNA segment, Chr 10, ERATO Doi 73, expressed"	426233	IMAGE Consortium	AA002951.1		mg40b09	Passed	AA002951	426233	pT7T3D-Pac
022PB8ZY	3917	2.3	1.2	2226	20.5	96	1835	971	11.8	96	123R6540	bc.pk	123Y6541	lc.pk	-135266	A	10	021CA548	RIKEN cDNA 2410116I05 gene	672344	IMAGE Consortium	AA231557.1		mw31g05	Passed	AA231557	672344	pT7T3D-Pac
022PB8ZY	7715	2.3	1.2	947	10.9	93	784	415	6.1	93	123R6540	bc.pk	123Y6541	lc.pk	-132426	D	10	021PA53E	"ESTs, Weakly similar to KIAA0455 protein [H.sapiens]"	483628	IMAGE Consortium	AA061286.1		mj93a03	Passed	AA061286	483628	pT7T3D-Pac
022PB8ZY	6228	2.2	1.2	2211	22.5	96	1901	1006	13.6	96	123R6540	bc.pk	123Y6541	lc.pk	-135494	D	11	0213A54A	RIKEN cDNA 5730559A09 gene	693719	IMAGE Consortium	AA265095.1		mx91d12	Passed	AA265095	693719	pT7T3D-Pac
022PB8ZY	1570	2.2	1.2	947	8.8	85	820	434	6	85	123R6540	bc.pk	123Y6541	lc.pk	-134903	C	7	021KA544	RIKEN cDNA 1200017E07 gene	864344	IMAGE Consortium	AA458211.1		vg45g05	Passed	AA458211	864344	pT7T3D-Pac
022PB8ZY	3035	2.3	1.2	2203	19.7	95	1787	946	11.9	95	123R6540	bc.pk	123Y6541	lc.pk	-131745	C	10	021ZA537	male enhanced antigen 1	463746	IMAGE Consortium	AA028786.1	17 24.3 cM	mi16g10	Passed	AA028786	463746	pT7T3D-Pac
022PB8ZY	7597	2.3	1.2	949	8	93	790	418	5.6	93	123R6540	bc.pk	123Y6541	lc.pk	-131964	F	2	021DA539	Public domain EST	469077	IMAGE Consortium	AA036270.1		mi72d11	Passed	NA	469077	pT7T3D-Pac
022PB8ZY	3568	2.3	1.2	950	10.1	90	791	419	6.6	90	123R6540	bc.pk	123Y6541	lc.pk	-133874	E	8	021MA53T	ephrin B3	619958	IMAGE Consortium	AA178037.1		mt03a08	Passed	AA178037	619958	pT7T3D-Pac
022PB8ZY	1885	2.2	1.2	950	8.7	82	810	429	5.8	82	123R6540	bc.pk	123Y6541	lc.pk	-136166	E	1	021GA54H	"activin A receptor, type 1"	735376	IMAGE Consortium	AA269496.1		va56c09	Passed	AA269496	735376	pT7T3D-Pac
022PB8ZY	6356	2.3	1.2	955	9	100	791	419	6.3	100	123R6540	bc.pk	123Y6541	lc.pk	-136012	H	3	0212A54F	RIKEN cDNA 2010005I16 gene	722039	IMAGE Consortium	AA268483.1		va05d12	Passed	AA268483	722039	pT7T3D-Pac
022PB8ZY	595	2.2	1.2	2202	15.5	100	1872	991	9.6	100	123R6540	bc.pk	123Y6541	lc.pk	-131019	G	1	021MA52Z	RIKEN cDNA 5730422L11 gene	424348	IMAGE Consortium	W98625.1		mg20e03	Passed	W98625	424348	pT7T3D-Pac
022PB8ZY	4259	2.3	1.2	2199	27.2	100	1808	957	15.1	100	123R6540	bc.pk	123Y6541	lc.pk	-136630	C	10	021FA54M	"ESTs, Moderately similar to nebulette [H.sapiens]"	764998	IMAGE Consortium	AA273426.1		vb97g12	Passed	AA273426	764998	pT7T3D-Pac
022PB8ZY	5274	2.2	1.2	959	10	100	827	438	6.1	100	123R6540	bc.pk	123Y6541	lc.pk	-131687	F	11	021SA536	"Mus musculus immunoglobulin superfamily membrane protein Bl1 (Bl1) mRNA, complete cds"	466623	IMAGE Consortium	AA030949.1		mi46h08	Passed	AA030949	466623	pT7T3D-Pac
022PB8ZY	2733	2.3	1.2	2198	15.8	96	1770	937	9.7	96	123R6540	bc.pk	123Y6541	lc.pk	-130544	G	6	021NA52U	"ESTs, Highly similar to KIAA0515 protein [H.sapiens]"	421776	IMAGE Consortium	W98948.1		mf92g01	Passed	W98948	421776	pT7T3D-Pac
022PB8ZY	7441	2.2	1.2	2180	18	100	1882	996	11.3	100	123R6540	bc.pk	123Y6541	lc.pk	-131343	B	2	0217A533	Public domain EST	440985	IMAGE Consortium	AA008960.1		mg97h05	Passed	NA	440985	pT7T3D-Pac
022PB8ZY	7176	2.3	1.2	2164	18	89	1812	959	12.3	89	123R6540	bc.pk	123Y6541	lc.pk	-130274	H	12	0212A52R	ESTs	403663	IMAGE Consortium	W82199.1		me99b04	Passed	W82199	403663	pT7T3D-Pac
022PB8ZY	8324	2.4	1.2	2152	24.1	100	1723	912	13.2	100	123R6540	bc.pk	123Y6541	lc.pk	-134864	H	4	021DA543	RIKEN cDNA 5430430O18 gene	848403	IMAGE Consortium	AA445678.1		vf62h02	Passed	AA445678	848403	pT7T3D-Pac
022PB8ZY	7351	2.2	1.2	959	8.4	87	807	427	5.6	87	123R6540	bc.pk	123Y6541	lc.pk	-130984	D	2	021MA52Z	ESTs	426170	IMAGE Consortium	AA002993.1		mg39e02	Passed	AI425996	426170	pT7T3D-Pac
022PB8ZY	8476	2.2	1.2	960	11.3	99	810	429	6.7	99	123R6540	bc.pk	123Y6541	lc.pk	-135467	B	8	0213A54A	RIKEN cDNA 2610528O22 gene	679326	IMAGE Consortium	AA244526.1		mx05e04	Passed	AA244526	679326	pT7T3D-Pac
022PB8ZY	3313	2.3	1.2	2125	16	100	1761	932	10.5	100	123R6540	bc.pk	123Y6541	lc.pk	-132862	A	2	021OA53J	Public domain EST	484234	IMAGE Consortium	AA080220.1		mj99c06	Passed	NA	484234	pT7T3D-Pac
022PB8ZY	7263	2.2	1.2	2121	16.6	99	1816	961	10.7	99	123R6540	bc.pk	123Y6541	lc.pk	-130628	F	6	021UA52V	ESTs	422069	IMAGE Consortium	W96877.1		mf95h03	Passed	W96877	422069	pT7T3D-Pac
022PB8ZY	4743	2.2	1.2	2120	15.5	95	1804	955	8.5	95	123R6540	bc.pk	123Y6541	lc.pk	-129573	F	5	021PA52K	"ATPase, class VI, type 11A"	334410	IMAGE Consortium	W18278.1		mb66e10	Passed	W18278	334410	pT7T3D-Pac
022PB8ZY	5606	2.4	1.2	2104	18	98	1689	894	10.8	98	123R6540	bc.pk	123Y6541	lc.pk	-133018	F	3	021VA53K	Public domain EST	574287	IMAGE Consortium	AA117612.1		mp67d08	Passed	NA	574287	pT7T3D-Pac
022PB8ZY	338	2.3	1.2	2097	19.1	95	1716	908	11.4	95	123R6540	bc.pk	123Y6541	lc.pk	-129990	A	3	021OA52P	glucocorticoid-induced leucine zipper	387449	IMAGE Consortium	W66757.1		me14b09	Passed	W66757	387449	pT7T3D-Pac
022PB8ZY	3369	2.2	1.2	960	8.3	92	825	437	6	92	123R6540	bc.pk	123Y6541	lc.pk	-133081	C	6	0212A53L	RIKEN cDNA 1110019I14 gene	573582	IMAGE Consortium	AA119372.1		mp60a04	Passed	AA119372	573582	pT7T3D-Pac
022PB8ZY	8174	2.3	1.2	961	12.3	88	797	422	8	88	123R6540	bc.pk	123Y6541	lc.pk	-134266	F	4	021EA53X	"ESTs, Moderately similar to ATPD RAT ATP SYNTHASE DELTA CHAIN, MITOCHONDRIAL PRECURSOR [R.norvegicus]"	638829	IMAGE Consortium	AA198969.1		mu08f11	Passed	AA198969	638829	pT7T3D-Pac
022PB8ZY	7649	2.3	1.2	962	9.6	96	784	415	6.5	96	123R6540	bc.pk	123Y6541	lc.pk	-132163	F	10	0214A53B	ESTs	476567	IMAGE Consortium	AI509988.1		mj19d12	Passed	AI509988	476567	pT7T3D-Pac
022PB8ZY	7780	2.3	1.2	963	8.4	99	799	423	6.2	99	123R6540	bc.pk	123Y6541	lc.pk	-132688	B	8	021AA53H	ESTs	480731	IMAGE Consortium	AI595456.1		mj62h06	Passed	AI595456	480731	pT7T3D-Pac
022PB8ZY	1876	2.2	1.2	964	11.4	74	833	441	5.8	74	123R6540	bc.pk	123Y6541	lc.pk	-136124	A	7	021GA54H	ESTs	722231	IMAGE Consortium	AA254005.1		va07d12	Passed	AA254005	722231	pT7T3D-Pac
022PB8ZY	3707	2.2	1.2	965	10.7	98	824	436	7	98	123R6540	bc.pk	123Y6541	lc.pk	-134426	C	10	021SA53Z	ESTs	639376	IMAGE Consortium	AA200797.1		mu14c09	Passed	AA200797	639376	pT7T3D-Pac
022PB8ZY	5298	2.3	1.2	966	9.5	86	793	420	5.8	86	123R6540	bc.pk	123Y6541	lc.pk	-131781	F	11	021ZA537	Public domain EST	464827	IMAGE Consortium	AA032421.1		mi28b10	Passed	NA	464827	pT7T3D-Pac
022PB8ZY	2771	2.2	1.2	2083	18.5	88	1808	957	13.3	88	123R6540	bc.pk	123Y6541	lc.pk	-130692	C	10	0211A52W	RIKEN cDNA 1810035L21 gene	421287	IMAGE Consortium	W90924.1		mf87f08	Passed	W90924	421287	pT7T3D-Pac
022PB8ZY	2314	2.3	1.2	972	9.2	70	793	420	5.8	70	123R6540	bc.pk	123Y6541	lc.pk	-128869	C	8	021CA52D	RIKEN cDNA 5730408C10 gene	804680	IMAGE Consortium	AA474374.1		vd57c05	Passed	AA474374	804680	pSport
022PB8ZY	1890	2.2	1.2	2040	21.2	79	1761	932	12.2	79	123R6540	bc.pk	123Y6541	lc.pk	-136176	E	11	021GA54H	RIKEN cDNA 1110019L22 gene	736526	IMAGE Consortium	AI463886.1		va68c08	Passed	AI463886	736526	pT7T3D-Pac
022PB8ZY	8380	2.2	1.2	973	10.6	96	842	446	6.7	96	123R6540	bc.pk	123Y6541	lc.pk	-135084	B	8	021YA546	upstream binding protein 1	949534	IMAGE Consortium	AA537117.1		vk45a12	Passed	AA537117	949534	pT7T3D-Pac
022PB8ZY	5510	2.2	1.2	977	8.8	93	829	439	5.9	93	123R6540	bc.pk	123Y6541	lc.pk	-132635	F	3	0213A53G	"laminin, gamma 1"	481837	IMAGE Consortium	AA059779.1	1 81.1 cM	mj74d07	Passed	AA059779	481837	pT7T3D-Pac
022PB8ZY	8746	2.2	1.2	978	10.7	100	822	435	7.1	100	123R6540	bc.pk	123Y6541	lc.pk	-136544	D	8	0218A54L	homolog of human MLLT2 unidentified gene	750930	IMAGE Consortium	AA289139.1	5 56.0 cM	vb35c10	Passed	AA289139	750930	pT7T3D-Pac
022PB8ZY	8147	2.2	1.2	978	10.4	98	831	440	6.8	98	123R6540	bc.pk	123Y6541	lc.pk	-134152	D	10	0217A53W	"ESTs, Weakly similar to serum albumin [M.musculus]"	622822	IMAGE Consortium	AA177630.1		mt32g12	Passed	AA177630	622822	pT7T3D-Pac
022PB8ZY	741	2.3	1.2	987	8.9	100	825	437	5.6	100	123R6540	bc.pk	123Y6541	lc.pk	-131598	G	5	021LA535	NY-REN-18 antigen	459091	IMAGE Consortium	AA024028.1		mh99d10	Passed	AA024028	459091	pT7T3D-Pac
022PB8ZY	642	2.2	1.2	2040	14.9	95	1725	913	9	95	123R6540	bc.pk	123Y6541	lc.pk	-131197	E	11	021TA531	"ESTs, Highly similar to SMF1_HUMAN SWI/SNF-RELATED, MATRIX-ASSOCIATED, ACTIN-DEPENDENT REGULATOR OF CHROMATIN SUBFAMILY F MEMBER 1 (SWI-SNF COMPLEX PROTEIN P270) (B120) [H.sapiens]"	441216	IMAGE Consortium	AA011829.1		mh01c01	Passed	AA011829	441216	pT7T3D-Pac
022PB8ZY	7394	2.4	1.2	2028	16	99	1625	860	9.7	99	123R6540	bc.pk	123Y6541	lc.pk	-131154	B	4	021TA531	"ATPase, H+ transporting lysosomal (vacuolar proton pump), 9.2 kDa"	439715	IMAGE Consortium	AA014456.1		mg84f06	Passed	AA014456	439715	pT7T3D-Pac
022PB8ZY	2705	2.2	1.2	2022	16.9	90	1725	913	11.5	90	123R6540	bc.pk	123Y6541	lc.pk	-130428	E	10	021GA52T	"ESTs, Weakly similar to CG16790 gene product [D.melanogaster]"	408879	IMAGE Consortium	W85621.1		mf54d08	Passed	W85621	408879	pT7T3D-Pac
022PB8ZY	3084	2.2	1.2	2019	16.5	92	1700	900	10.8	92	123R6540	bc.pk	123Y6541	lc.pk	-131938	C	12	021DA539	RIKEN cDNA 1110060I01 gene	474365	IMAGE Consortium	AA038774.1		mi95f03	Passed	AA038774	474365	pT7T3D-Pac
022PB8ZY	2844	2.3	1.2	2012	17	90	1636	866	10.8	90	123R6540	bc.pk	123Y6541	lc.pk	-130982	C	12	021MA52Z	RIKEN cDNA 1110005A23 gene	424559	IMAGE Consortium	W98278.1		mg22f12	Passed	W98278	424559	pT7T3D-Pac
022PB8ZY	2608	2.3	1.2	2003	14.6	95	1666	882	10	95	123R6540	bc.pk	123Y6541	lc.pk	-130043	E	8	021OA52P	carbonic anhydrase 14	388644	IMAGE Consortium	W66730.1		me26e07	Passed	W66730	388644	pT7T3D-Pac
022PB8ZY	4690	2.2	1.2	1997	15.3	96	1718	909	9.5	96	123R6540	bc.pk	123Y6541	lc.pk	-129359	D	7	021BA52I	sphingosine phosphate lyase 1	332091	IMAGE Consortium	W08172.1	10 32.0 cM	mb42f02	Passed	W08172	332091	pT7T3D-Pac
022PB8ZY	201	2.2	1.2	1984	17.4	91	1699	899	10.7	91	123R6540	bc.pk	123Y6541	lc.pk	-129441	C	5	021IA52J	ESTs	333508	IMAGE Consortium	W33974.1		mb57c03	Multiple Bands	W33974	333508	pT7T3D-Pac
022PB8ZY	1084	2.2	1.2	1983	17.4	92	1670	884	10.9	92	123R6540	bc.pk	123Y6541	lc.pk	-132962	A	7	021VA53K	RIKEN cDNA 2410003M04 gene	573413	IMAGE Consortium	AA118754.1		mp58d03	Passed	AA118754	573413	pT7T3D-Pac
022PB8ZY	4677	2.3	1.2	1979	12.1	100	1610	852	8.2	100	123R6540	bc.pk	123Y6541	lc.pk	-129309	H	5	0214A52H	ADP-ribosylarginine hydrolase	314462	IMAGE Consortium	W10726.1		ma53g08	Passed	W10726	314462	pT7T3D-Pac
022PB8ZY	4856	2.3	1.2	1970	17.7	96	1614	854	10.6	96	123R6540	bc.pk	123Y6541	lc.pk	-130026	D	3	021OA52P	RIKEN cDNA 4121402D02 gene	387619	IMAGE Consortium	W66857.1		me15h10	Multiple Bands	W66857	387619	pT7T3D-Pac
022PB8ZY	2761	2.2	1.2	1967	15.1	90	1702	901	10.2	90	123R6540	bc.pk	123Y6541	lc.pk	-130660	A	2	0211A52W	"ESTs, Weakly similar to GBLP_HUMAN GUANINE NUCLEOTIDE-BINDING PROTEIN BETA SUBUNIT-LIKE PROTEIN 12.3 [M.musculus]"	421716	IMAGE Consortium	W98964.1		mf92a07	Passed	W98964	421716	pT7T3D-Pac
022PB8ZY	6895	2.2	1.2	1965	15.1	88	1704	902	11.4	88	123R6540	bc.pk	123Y6541	lc.pk	-129162	D	2	021XA52G	surfeit gene 4	316113	IMAGE Consortium	W12260.1	2 15.5 cM	ma71b05	Passed	W12260	316113	pT7T3D-Pac
022PB8ZY	5473	2.3	1.2	1962	17.2	96	1627	861	11.3	96	123R6540	bc.pk	123Y6541	lc.pk	-132489	B	1	021WA53F	ESTs	480630	IMAGE Consortium	AA064149.1		mj61g04	Passed	AA064149	480630	pT7T3D-Pac
022PB8ZY	7200	2.3	1.2	1948	15.6	98	1615	855	9.5	98	123R6540	bc.pk	123Y6541	lc.pk	-130370	H	12	0219A52S	Public domain EST	419580	IMAGE Consortium	AA052081.1		mf69g07	Passed	NA	419580	pT7T3D-Pac
022PB8ZY	4130	2.3	1.2	1944	19.3	96	1593	843	12.2	96	123R6540	bc.pk	123Y6541	lc.pk	-136121	A	4	021GA54H	RIKEN cDNA 2310075M17 gene	719779	IMAGE Consortium	AA254936.1		mz80h10	Multiple Bands	AA254936	719779	pT7T3D-Pac
022PB8ZY	1096	2.4	1.2	1942	17.2	100	1557	824	10.8	100	123R6540	bc.pk	123Y6541	lc.pk	-133010	E	7	021VA53K	"synovial sarcoma, translocated to X chromosome"	573581	IMAGE Consortium	AA119375.1		mp60b03	Passed	AA119375	573581	pT7T3D-Pac
022PB8ZY	1507	2.3	1.2	1931	21.3	87	1615	855	12.3	87	123R6540	bc.pk	123Y6541	lc.pk	-134657	G	1	021ZA541	RIKEN cDNA 2610005L07 gene	658334	IMAGE Consortium	AA198396.1		mv48g08	Passed	AA198396	658334	pT7T3D-Pac
022PB8ZY	5314	2.2	1.2	1924	16.6	93	1642	869	11	93	123R6540	bc.pk	123Y6541	lc.pk	-131849	D	7	0216A538	Public domain EST	467810	IMAGE Consortium	AA036499.1		mi59c02	Passed	NA	467810	pT7T3D-Pac
022PB8ZY	3562	2.4	1.2	1924	20.4	94	1546	818	12.4	94	123R6540	bc.pk	123Y6541	lc.pk	-133850	C	8	021MA53T	RIKEN cDNA 5730409F23 gene	617752	IMAGE Consortium	AA170738.1		ms79a09	Passed	AA170738	617752	pT7T3D-Pac
022PB8ZY	5760	2.3	1.2	1923	19.3	96	1595	844	10.8	96	123R6540	bc.pk	123Y6541	lc.pk	-133626	H	11	0211A53Q	Public domain EST	598448	IMAGE Consortium	AA162119.1		mr25a05	Passed	NA	598448	pT7T3D-Pac
022PB8ZY	7819	2.3	1.2	1914	16.6	100	1593	843	11	100	123R6540	bc.pk	123Y6541	lc.pk	-132850	H	2	021HA53I	ESTs	573395	IMAGE Consortium	AI587925.1		mp58b06	Passed	AI587925	573395	pT7T3D-Pac
022PB8ZY	5474	2.2	1.2	1909	18.5	98	1619	857	11.8	98	123R6540	bc.pk	123Y6541	lc.pk	-132491	B	3	021WA53F	"hypothetical protein, MNCb-1213"	480562	IMAGE Consortium	AI595444.1		mj61a06	Passed	AI595444	480562	pT7T3D-Pac
022PB8ZY	1895	2.2	1.2	1907	19.2	80	1615	855	11.8	80	123R6540	bc.pk	123Y6541	lc.pk	-136198	G	9	021GA54H	ubiquitination factor E4B (homologous to yeast UFD2)	747318	IMAGE Consortium	AA274945.1		va96g04	Passed	AA274945	747318	pT7T3D-Pac
022PB8ZY	6272	2.3	1.2	1903	17	100	1570	831	11.4	100	123R6540	bc.pk	123Y6541	lc.pk	-135677	D	3	021HA54C	RIKEN cDNA 1200003I18 gene	697887	IMAGE Consortium	AA238652.1	13 7.0 cM	my35h08	Passed	AA238652	697887	pT7T3D-Pac
022PB8ZY	2300	2.2	1.2	1884	11.6	83	1615	855	8.3	83	123R6540	bc.pk	123Y6541	lc.pk	-128817	G	4	0215A52C	EH-domain containing 1	804453	IMAGE Consortium	AA474757.1	19 2.0 cM	vd54h11	Passed	AA474757	804453	pSport
022PB8ZY	6976	2.3	1.2	1882	24.2	93	1517	803	12.6	93	123R6540	bc.pk	123Y6541	lc.pk	-129480	F	8	021IA52J	glucose phosphate isomerase 1 complex	337413	IMAGE Consortium	W29397.1	7 11.0 cM	mb97h11	Passed	W29397	337413	pT7T3D-Pac
022PB8ZY	3385	2.3	1.2	987	11	89	820	434	5.8	89	123R6540	bc.pk	123Y6541	lc.pk	-133149	A	2	0219A53M	"Mus musculus clone L5 uniform group of 2-cell-stage gene family mRNA, complete cds"	582531	IMAGE Consortium	AA153114.1		mq54d02	Passed	AI448672	582531	pT7T3D-Pac
022PB8ZY	8717	2.3	1.2	1881	20.4	100	1529	809	12.4	100	123R6540	bc.pk	123Y6541	lc.pk	-136426	B	10	0211A54K	RIKEN cDNA 1110029F20 gene	747941	IMAGE Consortium	AA260950.1		vb04d03	Passed	AA260950	747941	pT7T3D-Pac
022PB8ZY	5192	2.3	1.2	1850	15.6	100	1532	811	9.6	100	123R6540	bc.pk	123Y6541	lc.pk	-131368	D	3	0217A533	RIKEN cDNA 1700023M09 gene	440639	IMAGE Consortium	AA015221.1		mg94b12	Passed	AA015221	440639	pT7T3D-Pac
022PB8ZY	1559	2.3	1.2	1847	18.9	81	1536	813	11.2	81	123R6540	bc.pk	123Y6541	lc.pk	-134857	G	9	021DA543	ESTs	831647	IMAGE Consortium	AA466089.1		ve71b12	Passed	AA466089	831647	pT7T3D-Pac
022PB8ZY	692	2.3	1.2	1813	15.4	100	1496	792	8.9	100	123R6540	bc.pk	123Y6541	lc.pk	-131404	G	3	0217A533	Public domain EST	442415	IMAGE Consortium	AA015542.1		mh13f12	Passed	NA	442415	pT7T3D-Pac
022PB8ZY	7796	2.2	1.2	1809	15.6	88	1572	832	11.3	88	123R6540	bc.pk	123Y6541	lc.pk	-132756	H	4	021AA53H	"ESTs, Highly similar to T08764 hypothetical protein DKFZp586C021.1 [H.sapiens]"	573075	IMAGE Consortium	AA118709.1		mp54h02	Passed	AA118709	573075	pT7T3D-Pac
022PB8ZY	5091	2.2	1.2	1791	15.7	98	1513	801	10	98	123R6540	bc.pk	123Y6541	lc.pk	-130963	B	5	021MA52Z	gamma-parvin	425786	IMAGE Consortium	AA000543.1		mg35e02	Passed	AA000543	425786	pT7T3D-Pac
022PB8ZY	6090	2.2	1.2	1783	17.4	100	1549	820	10.5	100	123R6540	bc.pk	123Y6541	lc.pk	-134943	F	11	021KA544	RIKEN cDNA 2700062C07 gene	876395	IMAGE Consortium	AA475823.1		vh24d06	Passed	AA475823	876395	pT7T3D-Pac
022PB8ZY	156	2.4	1.2	1780	15.7	97	1426	755	9.2	97	123R6540	bc.pk	123Y6541	lc.pk	-129255	C	11	0214A52H	RIKEN cDNA 2700085E05 gene	316423	IMAGE Consortium	W11159.1		ma74d04	Passed	W11159	316423	pT7T3D-Pac
022PB8ZY	8034	2.2	1.2	1776	21	97	1496	792	13	97	123R6540	bc.pk	123Y6541	lc.pk	-133699	F	12	0218A53R	RIKEN cDNA 0610041O14 gene	583869	IMAGE Consortium	AA145820.1		mq68b11	Passed	AA145820	583869	pT7T3D-Pac
022PB8ZY	778	2.3	1.2	1774	15.3	94	1470	778	9.1	94	123R6540	bc.pk	123Y6541	lc.pk	-131742	C	7	021ZA537	RIKEN cDNA 2010012C24 gene	464650	IMAGE Consortium	AA030271.1		mi26c06	Passed	AA030271	464650	pT7T3D-Pac
022PB8ZY	8516	2.2	1.2	1761	18.8	100	1483	785	11.3	100	123R6540	bc.pk	123Y6541	lc.pk	-135630	H	4	021AA54B	asialoglycoprotein receptor 1	693880	IMAGE Consortium	AA238685.1	11 37.0 cM	mx93a09	Passed	AA238685	693880	pT7T3D-Pac
022PB8ZY	4728	2.2	1.2	989	8.3	95	846	448	5.4	95	123R6540	bc.pk	123Y6541	lc.pk	-129507	H	11	021IA52J	"ESTs, Highly similar to CABI RAT CALCINEURIN-BINDING PROTEIN CABIN 1 [R.norvegicus]"	333618	IMAGE Consortium	AI391252.1		mb58c10	Passed	AI391252	333618	pT7T3D-Pac
022PB8ZY	6054	2.3	1.2	1745	16.9	94	1445	765	9.8	94	123R6540	bc.pk	123Y6541	lc.pk	-134799	B	11	021DA543	RIKEN cDNA 1810031K17 gene	652565	IMAGE Consortium	AA217231.1		mu87h03	Passed	AA217231	652565	pT7T3D-Pac
022PB8ZY	8373	2.3	1.2	1736	18.7	96	1408	745	10.9	96	123R6540	bc.pk	123Y6541	lc.pk	-135058	H	6	021RA545	"ESTs, Highly  similar to S-ADENOSYLMETHIONINE SYNTHETASE GAMMA FORM [Rattus norvegicus]"	889659	IMAGE Consortium	AA498312.1		vh42f02	Passed	AA498312	889659	pT7T3D-Pac
022PB8ZY	417	2.3	1.2	1732	14.3	100	1419	751	8.2	100	123R6540	bc.pk	123Y6541	lc.pk	-130303	C	5	0219A52S	prefoldin 5	407556	IMAGE Consortium	W88132.1		mf40e07	Passed	W88132	407556	pT7T3D-Pac
022PB8ZY	5661	2.2	1.2	1729	14.9	100	1457	771	9.4	100	123R6540	bc.pk	123Y6541	lc.pk	-133236	H	5	0219A53M	serum response factor	582711	IMAGE Consortium	AA154152.1		mq56b08	Passed	AA154152	582711	pT7T3D-Pac
022PB8ZY	2542	2.2	1.2	1716	13.5	99	1443	764	8.2	99	123R6540	bc.pk	123Y6541	lc.pk	-129779	G	8	0213A52M	ESTs	385744	IMAGE Consortium	W64241.1		md95c09	Passed	W64241	385744	pT7T3D-Pac
022PB8ZY	6576	2.2	1.2	1699	20.3	98	1470	778	11.7	98	123R6540	bc.pk	123Y6541	lc.pk	-136883	H	11	021TA54O	"ESTs, Highly similar to EST00098 protein [H.sapiens]"	765218	IMAGE Consortium	AI510264.1		vc01c02	Passed	AI510264	765218	pT7T3D-Pac
022PB8ZY	2375	2.3	1.2	1684	13.4	100	1366	723	8.6	100	123R6540	bc.pk	123Y6541	lc.pk	-129110	G	10	021QA52F	RIKEN cDNA 2810411E22 gene	779451	IMAGE Consortium	AA414211.1		vc65f02	Passed	AA414211	779451	pBluescribe
022PB8ZY	2776	2.3	1.2	1680	12.4	99	1387	734	7.9	99	123R6540	bc.pk	123Y6541	lc.pk	-130714	E	8	0211A52W	ESTs	425830	IMAGE Consortium	AA000811.1		mg35g12	Passed	AA000811	425830	pT7T3D-Pac
022PB8ZY	7600	2.3	1.2	1677	16.5	86	1404	743	10.4	86	123R6540	bc.pk	123Y6541	lc.pk	-131970	F	8	021DA539	RIKEN cDNA 4021401A16 gene	474336	IMAGE Consortium	AA038812.1		mi95c01	Passed	AA038812	474336	pT7T3D-Pac
022PB8ZY	6408	2.3	1.2	1662	16.4	76	1374	727	9.9	76	123R6540	bc.pk	123Y6541	lc.pk	-136212	H	11	021GA54H	pantophysin	737944	IMAGE Consortium	AA271505.1		va83a09	Passed	AA271505	737944	pT7T3D-Pac
022PB8ZY	4073	2.3	1.2	1655	16.5	97	1364	722	9.8	97	123R6540	bc.pk	123Y6541	lc.pk	-135887	E	10	021VA54E	ADP-ribosylation factor 2	721482	IMAGE Consortium	AA266938.1		mz98e10	Passed	AA266938	721482	pT7T3D-Pac
022PB8ZY	112	2.2	1.2	1649	13.5	100	1402	742	8.5	100	123R6540	bc.pk	123Y6541	lc.pk	-129083	E	7	021QA52F	"ESTs, Highly similar to KIAA0368 [H.sapiens]"	803637	IMAGE Consortium	AA422809.1		vd46d11	Passed	AA422809	803637	pBluescribe
022PB8ZY	1660	2.3	1.2	1648	16.1	71	1362	721	10	71	123R6540	bc.pk	123Y6541	lc.pk	-135263	A	7	021CA548	IQ motif containing GTPase activating protein 1	659860	IMAGE Consortium	AA219826.1		mv64g03	Passed	AA219826	659860	pT7T3D-Pac
022PB8ZY	6292	2.3	1.2	1647	19.3	100	1345	712	10.1	100	123R6540	bc.pk	123Y6541	lc.pk	-135753	B	7	021OA54D	RIKEN cDNA 4833415N24 gene	697835	IMAGE Consortium	AA238637.1		my35d06	Passed	AA238637	697835	pT7T3D-Pac
022PB8ZY	2861	2.2	1.2	1644	11.2	87	1421	752	8.5	87	123R6540	bc.pk	123Y6541	lc.pk	-131052	A	10	021MA530	zinc finger protein 144	439450	IMAGE Consortium	AA004082.1	10	mg81g06	Passed	AA004082	439450	pT7T3D-Pac
022PB8ZY	1067	2.2	1.2	1643	12.2	100	1408	745	7.7	100	123R6540	bc.pk	123Y6541	lc.pk	-132893	C	9	021OA53J	cyclin D binding myb-like transcription factor 1D-interacting myb-like protein	572713	IMAGE Consortium	AA111662.1		mp51b01	Passed	AA111662	572713	pT7T3D-Pac
022PB8ZY	3310	2.3	1.2	1633	13.3	97	1319	698	8.3	97	123R6540	bc.pk	123Y6541	lc.pk	-132844	G	8	021HA53I	RIKEN cDNA 2210402G22 gene	572889	IMAGE Consortium	AA110811.1		mp52h05	Multiple Bands	AA110811	572889	pT7T3D-Pac
022PB8ZY	4638	2.2	1.2	1631	15.6	97	1400	741	9.5	97	123R6540	bc.pk	123Y6541	lc.pk	-129147	B	11	021XA52G	"ESTs, Weakly similar to D29149 proline-rich protein - mouse [M.musculus]"	316933	IMAGE Consortium	W11395.1		ma79f07	Passed	W11395	316933	pT7T3D-Pac
022PB8ZY	6805	2.2	1.2	1627	11.6	80	1404	743	8.1	80	123R6540	bc.pk	123Y6541	lc.pk	-128803	F	2	0215A52C	ESTs	761346	IMAGE Consortium	AA388142.1		vb59g10	Passed	AA388142	761346	pSport1
022PB8ZY	8486	2.2	1.2	1611	18.3	98	1400	741	11.3	98	123R6540	bc.pk	123Y6541	lc.pk	-135510	F	4	0213A54A	"solute carrier family 7 (cationic amino acid transporter, y+ system), member 2"	693244	IMAGE Consortium	AA250170.1	8 21.0 cM	mx86e03	Passed	AA250170	693244	pT7T3D-Pac
022PB8ZY	7372	2.2	1.2	1611	12.1	90	1389	735	9.4	90	123R6540	bc.pk	123Y6541	lc.pk	-131062	B	8	021MA530	calcium channel beta 1 subunit	439812	IMAGE Consortium	AI466668.1		mg85e07	Passed	AI466668	439812	pT7T3D-Pac
022PB8ZY	3101	2.2	1.2	1603	16.1	90	1349	714	10.4	90	123R6540	bc.pk	123Y6541	lc.pk	-132008	A	10	021XA53A	"protein kinase, cAMP dependent, catalytic, beta"	478265	IMAGE Consortium	AA049744.1	3 H3	mj37b09	Passed	AA049744	478265	pT7T3D-Pac
022PB8ZY	2411	2.3	1.2	1596	13.1	95	1309	693	8.2	95	123R6540	bc.pk	123Y6541	lc.pk	-129254	C	10	0214A52H	RIKEN cDNA 0610040B21 gene	330194	IMAGE Consortium	W11794.1		mb22g02	Passed	W11794	330194	pT7T3D-Pac
022PB8ZY	425	2.2	1.2	1596	14.2	96	1375	728	9.5	96	123R6540	bc.pk	123Y6541	lc.pk	-130331	E	9	0219A52S	RIKEN cDNA 1810032L21 gene	419614	IMAGE Consortium	W89487.1		mf70a12	Passed	W89487	419614	pT7T3D-Pac
022PB8ZY	5312	2.2	1.2	990	9.6	87	859	455	5.8	87	123R6540	bc.pk	123Y6541	lc.pk	-131845	D	3	0216A538	"Mus musculus 18 days embryo cDNA, RIKEN full-length enriched library, clone:1110069I23, full insert sequence"	466887	IMAGE Consortium	AA031219.1		mi49f08	Passed	AA031219	466887	pT7T3D-Pac
022PB8ZY	5014	2.3	1.2	1592	12.6	94	1324	701	8	94	123R6540	bc.pk	123Y6541	lc.pk	-130653	H	7	021UA52V	actin-related protein 1 homolog A (yeast)	423120	IMAGE Consortium	W97866.1		mg07g01	Passed	W97866	423120	pT7T3D-Pac
022PB8ZY	3061	2.2	1.2	1581	13.8	96	1374	727	9	96	123R6540	bc.pk	123Y6541	lc.pk	-131856	E	2	0216A538	RIKEN cDNA 1110007B08 gene	464919	IMAGE Consortium	AA031240.1		mi29b08	Passed	AA031240	464919	pT7T3D-Pac
022PB8ZY	108	2.3	1.2	1577	12.8	100	1321	699	8.1	100	123R6540	bc.pk	123Y6541	lc.pk	-129063	C	11	021QA52F	RIKEN cDNA 1700121L09 gene	778301	IMAGE Consortium	AA413894.1		vc53f03	Passed	AA413894	778301	pBluescribe
022PB8ZY	3410	2.2	1.2	998	8.9	93	848	449	5.9	93	123R6540	bc.pk	123Y6541	lc.pk	-133247	A	4	021GA53N	phosphodiesterase 8A	575441	IMAGE Consortium	AI530674.1		mp79d09	Passed	AI530674	575441	pT7T3D-Pac
022PB8ZY	305	2.2	1.2	1565	12.3	99	1330	704	7.8	99	123R6540	bc.pk	123Y6541	lc.pk	-129852	E	9	021AA52N	"laminin, gamma 2"	355793	IMAGE Consortium	W49392.1	1 81.1 cM	mc90d09	Passed	W49392	355793	pT7T3D-Pac
022PB8ZY	4192	2.3	1.2	1558	14.1	100	1288	682	8.6	100	123R6540	bc.pk	123Y6541	lc.pk	-145947	E	8	021UA54J	RIKEN cDNA 1700034P14 gene	736987	IMAGE Consortium	AA272124.1		va73b10	Passed	AA272124	736987	pT7T3D-Pac
022PB8ZY	2510	2.3	1.2	1556	12.9	86	1283	679	8.1	86	123R6540	bc.pk	123Y6541	lc.pk	-129655	E	4	021WA52L	RIKEN cDNA 1110054N06 gene	353206	IMAGE Consortium	AI430727.1		mc63c12	Passed	AI430727	353206	pT7T3D-Pac
022PB8ZY	5059	2.2	1.2	1556	12.6	91	1347	713	8.4	91	123R6540	bc.pk	123Y6541	lc.pk	-130839	H	1	0218A52X	RIKEN cDNA 0610009L05 gene	424649	IMAGE Consortium	AA000646.1		mg23f09	Passed	AA000646	424649	pT7T3D-Pac
022PB8ZY	2809	2.2	1.2	1554	10.6	86	1307	692	7.9	86	123R6540	bc.pk	123Y6541	lc.pk	-130852	A	2	021FA52Y	cullin 1	437413	IMAGE Consortium	AA003633.1		mg60f07	Passed	AA003633	437413	pT7T3D-Pac
022PB8ZY	5464	2.3	1.2	1553	14.1	97	1253	663	8.9	97	123R6540	bc.pk	123Y6541	lc.pk	-132447	F	7	021PA53E	Max protein	481641	IMAGE Consortium	AA060226.1	12 D1-D3	mj72d05	Passed	AA060226	481641	pT7T3D-Pac
022PB8ZY	2088	2.3	1.2	999	10.1	79	831	440	6.6	79	123R6540	bc.pk	123Y6541	lc.pk	-136967	G	11	0210A54P	RIKEN cDNA 1300010M03 gene	818756	IMAGE Consortium	AA466665.1		ve20g11	Passed	AA466665	818756	pT7T3D-Pac
022PB8ZY	7088	2.2	1.2	1006	8.6	86	859	455	6.3	86	123R6540	bc.pk	123Y6541	lc.pk	-129931	D	4	021HA52O	ESTs	386198	IMAGE Consortium	AI893223.1		me01a08	Passed	AI894139	386198	pT7T3D-Pac
022PB8ZY	8209	2.3	1.2	1547	16.6	100	1270	672	10.1	100	123R6540	bc.pk	123Y6541	lc.pk	-134406	B	2	021SA53Z	"DNA segment, Chr 19, Wayne State University 162, expressed"	639911	IMAGE Consortium	AA197440.1	19 50.0 cM	mu19h12	Passed	AA197440	639911	pT7T3D-Pac
022PB8ZY	5508	2.3	1.2	1544	16.4	93	1264	669	9.4	93	123R6540	bc.pk	123Y6541	lc.pk	-132619	D	11	0213A53G	RIKEN cDNA 1110020O22 gene	482272	IMAGE Consortium	AA060793.1		mj78g09	Multiple Bands	AA060793	482272	pT7T3D-Pac
022PB8ZY	952	2.3	1.2	1541	16.4	99	1256	665	8.9	99	123R6540	bc.pk	123Y6541	lc.pk	-132435	E	7	021PA53E	RIKEN cDNA 0610011B16 gene	480920	IMAGE Consortium	AI595466.1	8 45.0 cM	mj64g05	Passed	AI595466	480920	pT7T3D-Pac
022PB8ZY	8391	2.2	1.2	1541	15	94	1322	700	9.5	94	123R6540	bc.pk	123Y6541	lc.pk	-135130	F	6	021YA546	"DNA segment, Chr 10, University of California at Los Angeles 2"	676153	IMAGE Consortium	AA209002.1	10 76.0 cM	mw71f01	Passed	AA209002	676153	pT7T3D-Pac
022PB8ZY	6908	2.2	1.2	1538	13.8	94	1305	691	9.9	94	123R6540	bc.pk	123Y6541	lc.pk	-129212	H	4	021XA52G	Public domain EST	317848	IMAGE Consortium	W13063.1		ma89a09	Passed	NA	317848	pT7T3D-Pac
022PB8ZY	365	2.3	1.2	1532	13.9	91	1279	677	7.9	91	123R6540	bc.pk	123Y6541	lc.pk	-130092	A	9	021VA52Q	ESTs	404510	IMAGE Consortium	AI425326.1		mf08g08	Passed	AI413266	404510	pT7T3D-Pac
022PB8ZY	7706	2.3	1.2	1531	19.7	85	1234	653	10.9	85	123R6540	bc.pk	123Y6541	lc.pk	-132396	B	4	021PA53E	"nuclear factor of kappa light polypeptide gene enhancer in B-cells 2, p49/p100"	482952	IMAGE Consortium	AI385509.1		mj86a01	Passed	AI385509	482952	pT7T3D-Pac
022PB8ZY	5603	2.2	1.2	1007	9.5	92	854	452	5.9	92	123R6540	bc.pk	123Y6541	lc.pk	-133000	D	9	021VA53K	RIKEN cDNA 2900042B11 gene	576344	IMAGE Consortium	AA120260.1		mp88g05	Passed	AA120260	576344	pT7T3D-Pac
022PB8ZY	3319	2.3	1.2	1008	8.8	93	824	436	5.9	93	123R6540	bc.pk	123Y6541	lc.pk	-132886	C	2	021OA53J	"ESTs, Weakly similar to CG7597 gene product [D.melanogaster]"	492457	IMAGE Consortium	AA097499.1		mk10b01	Passed	AA097499	492457	pT7T3D-Pac
022PB8ZY	3999	2.3	1.2	1010	8.4	100	812	430	5.2	100	123R6540	bc.pk	123Y6541	lc.pk	-135596	E	6	021AA54B	Public domain EST	678961	IMAGE Consortium	AA245654.1		mx01h01	Multiple Bands	NA	678961	pT7T3D-Pac
022PB8ZY	4789	2.3	1.2	1530	12.5	93	1279	677	7.4	93	123R6540	bc.pk	123Y6541	lc.pk	-129760	F	1	0213A52M	ESTs	385725	IMAGE Consortium	W64239.1		md95b11	Passed	W64239	385725	pT7T3D-Pac
022PB8ZY	894	2.2	1.2	1011	9.4	76	858	454	5.5	76	123R6540	bc.pk	123Y6541	lc.pk	-132200	A	11	021BA53C	"angio-associated migratory protein, related sequence"	477784	IMAGE Consortium	AA049376.1	15 63.0 cM	mj32a09	Passed	AA049376	477784	pT7T3D-Pac
022PB8ZY	4570	2.3	1.2	1523	13.8	90	1245	659	8.1	90	123R6540	bc.pk	123Y6541	lc.pk	-128880	D	7	021CA52D	RIKEN cDNA 2900064A13 gene	894102	IMAGE Consortium	AA516875.1		vh88g04	Passed	AA516875	894102	pSport
022PB8ZY	4455	2.2	1.2	1519	13.7	89	1288	682	9.2	89	123R6540	bc.pk	123Y6541	lc.pk	-137321	E	6	021ZA54U	aryl-hydrocarbon receptor-interacting protein	522841	IMAGE Consortium	AA087650.1	19 0.0 cM	mm28f01	Passed	AA087650	522841	pBlueScriptSK-
022PB8ZY	6225	2.2	1.2	1022	11.3	93	878	465	6.7	93	123R6540	bc.pk	123Y6541	lc.pk	-135488	D	5	0213A54A	XAP89 protein	693148	IMAGE Consortium	AI466980.1		mx85e03	Passed	AI466980	693148	pT7T3D-Pac
022PB8ZY	1419	2.3	1.2	1514	18.4	72	1239	656	10	72	123R6540	bc.pk	123Y6541	lc.pk	-134303	A	5	021LA53Y	ESTs	637882	IMAGE Consortium	AA189810.1		mt97g06	Multiple Bands	AA189810	637882	pT7T3D-Pac
022PB8ZY	8126	2.2	1.2	1025	11.4	95	888	470	7.9	95	123R6540	bc.pk	123Y6541	lc.pk	-134074	F	4	0210A53V	"DNA segment, Chr 8, ERATO Doi 569, expressed"	621218	IMAGE Consortium	AA178773.1		mt16c02	Passed	AA178773	621218	pT7T3D-Pac
022PB8ZY	2675	2.2	1.2	1505	11.5	84	1304	690	8.3	84	123R6540	bc.pk	123Y6541	lc.pk	-130308	C	10	0219A52S	Public domain EST	419900	IMAGE Consortium	AI430360.1		mf73a11	Passed	NA	419900	pT7T3D-Pac
022PB8ZY	4864	2.2	1.2	1505	10.3	100	1307	692	7.1	100	123R6540	bc.pk	123Y6541	lc.pk	-130054	F	7	021OA52P	"DNA segment, Chr 16, ERATO Doi 269, expressed"	391871	IMAGE Consortium	W77082.1		me60b12	Passed	W77082	391871	pT7T3D-Pac
022PB8ZY	2523	2.3	1.2	1025	8.4	84	841	445	5.5	84	123R6540	bc.pk	123Y6541	lc.pk	-129705	A	6	0213A52M	RIKEN cDNA 3732413A17 gene	367584	IMAGE Consortium	W54562.1		md06c01	Passed	W54562	367584	pT7T3D-Pac
022PB8ZY	782	2.2	1.2	1492	12.9	94	1296	686	7.9	94	123R6540	bc.pk	123Y6541	lc.pk	-131762	E	3	021ZA537	RIKEN cDNA 1500011J06 gene	463621	IMAGE Consortium	AA030810.1		mi15f07	Passed	AA030810	463621	pT7T3D-Pac
022PB8ZY	5468	2.3	1.2	1026	9.9	91	856	453	6.3	91	123R6540	bc.pk	123Y6541	lc.pk	-132467	H	3	021PA53E	vacuolar protein sorting 45 (yeast)	481192	IMAGE Consortium	AA060373.1	3 50.0 cM	mj67e09	Multiple Bands	AA060373	481192	pT7T3D-Pac
022PB8ZY	4458	2.3	1.2	1027	10.2	96	850	450	6.8	96	123R6540	bc.pk	123Y6541	lc.pk	-137327	E	12	021ZA54U	"ESTs, Weakly similar to AF144731 1 putative splicing factor YT521-B [R.norvegicus]"	523742	IMAGE Consortium	AA067324.1		mm37g08	Passed	AA067324	523742	pBlueScriptSK-
022PB8ZY	5617	2.3	1.2	1032	8.2	91	856	453	5.6	91	123R6540	bc.pk	123Y6541	lc.pk	-133064	B	1	0212A53L	stromal antigen 1	574658	IMAGE Consortium	AA125255.1		mp71c02	Passed	AA125255	574658	pT7T3D-Pac
022PB8ZY	1035	2.3	1.2	1483	14	98	1234	653	7.6	98	123R6540	bc.pk	123Y6541	lc.pk	-132769	A	5	021HA53I	"ESTs, Weakly similar to S26689 hypothetical protein hc1 - mouse [M.musculus]"	572934	IMAGE Consortium	AA117039.1		mp53c04	Passed	AA117039	572934	pT7T3D-Pac
022PB8ZY	7996	2.2	1.2	1033	9.5	93	878	465	6.1	93	123R6540	bc.pk	123Y6541	lc.pk	-133551	B	8	0211A53Q	"ESTs, Moderately similar to T31673 N-acetylglucosaminyltransferases (EC 2.4.1.-), chain p110 - rat [R.norvegicus]"	583678	IMAGE Consortium	AA146275.1		mq66a12	Passed	AA146275	583678	pT7T3D-Pac
022PB8ZY	7990	2.2	1.2	1042	11.2	95	905	479	7.7	95	123R6540	bc.pk	123Y6541	lc.pk	-133527	H	8	021UA53P	"adenosine deaminase, RNA-specific"	595849	IMAGE Consortium	AA137946.1		mq97b01	Passed	AA137946	595849	pT7T3D-Pac
022PB8ZY	7577	2.2	1.2	1482	12.1	100	1262	668	8	100	123R6540	bc.pk	123Y6541	lc.pk	-131876	F	10	0216A538	RIKEN cDNA 3100002J04 gene	466626	IMAGE Consortium	AA030988.1		mi46g10	Multiple Bands	AA030988	466626	pT7T3D-Pac
022PB8ZY	7134	2.3	1.2	1047	9.2	77	875	463	6.3	77	123R6540	bc.pk	123Y6541	lc.pk	-130107	B	12	021VA52Q	RIKEN cDNA 2900010I05 gene	404593	IMAGE Consortium	W83085.1		mf09h01	Passed	W83085	404593	pT7T3D-Pac
022PB8ZY	8031	2.2	1.2	1048	12.1	93	910	482	8.1	93	123R6540	bc.pk	123Y6541	lc.pk	-133693	F	6	0218A53R	RIKEN cDNA 2410015H04 gene	597697	IMAGE Consortium	AA153228.1		mr17d01	Passed	AA153228	597697	pT7T3D-Pac
022PB8ZY	277	2.3	1.2	1048	8.8	83	856	453	5.4	83	123R6540	bc.pk	123Y6541	lc.pk	-129748	E	1	0213A52M	baculoviral IAP repeat-containing 5	373242	IMAGE Consortium	W57265.1	11 E2	md65a10	Passed	W57265	373242	pT7T3D-Pac
022PB8ZY	2382	2.3	1.2	1479	12.1	93	1190	630	7.8	93	123R6540	bc.pk	123Y6541	lc.pk	-129136	A	12	021XA52G	"syntrophin, acidic 1"	318957	IMAGE Consortium	W34029.1	2 84.0 cM	mb01f11	Passed	W34029	318957	pT7T3D-Pac
022PB8ZY	3662	2.2	1.2	1477	14.9	88	1281	678	10	88	123R6540	bc.pk	123Y6541	lc.pk	-134254	E	4	021EA53X	RIKEN cDNA 4933404O11 gene	639709	IMAGE Consortium	AA197399.1		mu17h07	Multiple Bands	AA197399	639709	pT7T3D-Pac
022PB8ZY	2433	2.3	1.2	1052	8.5	83	865	458	5.6	83	123R6540	bc.pk	123Y6541	lc.pk	-129346	C	6	021BA52I	"DNA segment, Chr 17, Wayne State University 51, expressed"	332480	IMAGE Consortium	W08488.1		mb46e05	Multiple Bands	W08488	332480	pT7T3D-Pac
022PB8ZY	8141	2.2	1.2	1475	14.1	100	1270	672	9.4	100	123R6540	bc.pk	123Y6541	lc.pk	-134128	B	10	0217A53W	RIKEN cDNA 4432415E19 gene	636375	IMAGE Consortium	AA183022.1		mt82b08	Passed	AA183022	636375	pT7T3D-Pac
022PB8ZY	7016	2.3	1.2	1475	12	95	1237	655	7.5	95	123R6540	bc.pk	123Y6541	lc.pk	-129643	D	4	021WA52L	RIKEN cDNA 1200003J11 gene	350245	IMAGE Consortium	W35945.1		mc32f07	Passed	W35945	350245	pT7T3D-Pac
022PB8ZY	378	2.3	1.2	1054	10.4	95	884	468	6.6	95	123R6540	bc.pk	123Y6541	lc.pk	-130142	E	11	021VA52Q	X-linked nuclear protein	402641	IMAGE Consortium	W79958.1		me88d09	Passed	W79958	402641	pT7T3D-Pac
022PB8ZY	4084	2.3	1.2	1061	10.4	91	886	469	6.9	91	123R6540	bc.pk	123Y6541	lc.pk	-135933	A	8	0212A54F	surfeit gene 6	699378	IMAGE Consortium	AI466773.1	2 15.5 cM	my51c10	Passed	AI466773	699378	pT7T3D-Pac
022PB8ZY	6295	2.3	1.2	1061	12.7	100	882	467	7.4	100	123R6540	bc.pk	123Y6541	lc.pk	-135771	D	1	021OA54D	muscleblind-like (Drosophila)	717910	IMAGE Consortium	AA250561.1		mz61c12	Passed	AA250561	717910	pT7T3D-Pac
022PB8ZY	2476	2.2	1.2	1061	8.3	82	903	478	5.7	82	123R6540	bc.pk	123Y6541	lc.pk	-129516	A	8	021PA52K	DEAD/H (Asp-Glu-Ala-Asp/His) box polypeptide 13 (RNA helicase A)	335197	IMAGE Consortium	W17603.1		mb74h07	Passed	W17603	335197	pT7T3D-Pac
022PB8ZY	8468	2.2	1.2	1066	10.9	100	903	478	7	100	123R6540	bc.pk	123Y6541	lc.pk	-135439	H	4	021JA549	"ESTs, Weakly similar to KIAA1008 protein [H.sapiens]"	676305	IMAGE Consortium	AI391410.1		mw73b05	Passed	AI391410	676305	pT7T3D-Pac
022PB8ZY	5538	2.2	1.2	1474	15.6	100	1245	659	8.7	100	123R6540	bc.pk	123Y6541	lc.pk	-132739	F	11	021AA53H	pecanex homolog (Drosophila)	572772	IMAGE Consortium	AA111754.1		mp51e07	Passed	AA111754	572772	pT7T3D-Pac
022PB8ZY	8283	2.2	1.2	1467	14.3	95	1260	667	9.3	95	123R6540	bc.pk	123Y6541	lc.pk	-134698	B	6	0216A542	"guanine nucleotide binding protein, alpha 11"	850418	IMAGE Consortium	AA451269.1	10 43.0 cM	vf83g02	Passed	AA451269	850418	pT7T3D-Pac
022PB8ZY	2484	2.2	1.2	1465	9.8	86	1243	658	7.3	86	123R6540	bc.pk	123Y6541	lc.pk	-129544	C	12	021PA52K	ESTs	332975	IMAGE Consortium	W08784.1		mb51f12	Passed	W08784	332975	pT7T3D-Pac
022PB8ZY	3437	2.3	1.2	1465	12.7	94	1230	651	8.1	94	123R6540	bc.pk	123Y6541	lc.pk	-133349	A	10	021NA53O	"ESTs, Highly similar to embryonic lung protein [H.sapiens]"	578270	IMAGE Consortium	AA122636.1		mq09g08	Passed	AA122636	578270	pT7T3D-Pac
022PB8ZY	2772	2.3	1.2	1067	10.8	90	893	473	7.1	90	123R6540	bc.pk	123Y6541	lc.pk	-130694	C	12	0211A52W	RIKEN cDNA 4933439C10 gene	421672	IMAGE Consortium	W98666.1		mf91e09	Passed	W98666	421672	pT7T3D-Pac
022PB8ZY	3249	2.3	1.2	1463	13.6	100	1185	627	8	100	123R6540	bc.pk	123Y6541	lc.pk	-132602	C	6	0213A53G	neighbor of A-kinase anchoring protein 95	480767	IMAGE Consortium	AA064098.1		mj63b12	Passed	AA064098	480767	pT7T3D-Pac
022PB8ZY	5531	2.3	1.2	1068	10.8	95	892	472	6.6	95	123R6540	bc.pk	123Y6541	lc.pk	-132713	D	9	021AA53H	SH3-domain GRB2-like B1 (endophilin)	481375	IMAGE Consortium	AA060491.1		mj69f04	Passed	AA060491	481375	pT7T3D-Pac
022PB8ZY	7922	2.3	1.2	1463	13	87	1194	632	8.3	87	123R6540	bc.pk	123Y6541	lc.pk	-133259	B	4	021GA53N	Public domain EST	576524	IMAGE Consortium	AA117421.1		mp90e11	Passed	NA	576524	pT7T3D-Pac
022PB8ZY	7414	2.2	1.2	1463	13.9	89	1232	652	9.5	89	123R6540	bc.pk	123Y6541	lc.pk	-131230	H	8	021TA531	ESTs	442080	IMAGE Consortium	AA013559.1		mh10c01	Passed	AA013559	442080	pT7T3D-Pac
022PB8ZY	5448	2.2	1.2	1068	10.3	98	920	487	6.4	98	123R6540	bc.pk	123Y6541	lc.pk	-132379	H	11	021IA53D	"ESTs, Highly  similar to N-ACETYLGLUCOSAMINE-6-SULFATASE PRECURSOR [Homo sapiens]"	480526	IMAGE Consortium	AI385825.1		mj60e12	Passed	AI385825	480526	pT7T3D-Pac
022PB8ZY	1500	2.3	1.2	1457	12.4	85	1211	641	7.9	85	123R6540	bc.pk	123Y6541	lc.pk	-134619	C	11	021ZA541	FK506 binding protein 4 (59 kDa)	641775	IMAGE Consortium	AA210085.1		mu39d08	Passed	AA210085	641775	pT7T3D-Pac
022PB8ZY	7096	2.2	1.2	1072	12.1	86	907	480	7.9	86	123R6540	bc.pk	123Y6541	lc.pk	-129959	F	8	021HA52O	septin 5	385729	IMAGE Consortium	W62231.1	16 11.42 cM	md95d01	Passed	W62231	385729	pT7T3D-Pac
022PB8ZY	3881	2.3	1.2	1073	9.4	97	871	461	6.1	97	123R6540	bc.pk	123Y6541	lc.pk	-135122	E	10	021YA546	butyrate response factor 1	671377	IMAGE Consortium	AA222201.1		mw21h01	Passed	AA222201	671377	pT7T3D-Pac
022PB8ZY	1609	2.3	1.2	1074	12.9	73	882	467	7.3	73	123R6540	bc.pk	123Y6541	lc.pk	-135065	A	1	021YA546	RIKEN cDNA 2600016L03 gene	949384	IMAGE Consortium	AA542065.1		vk43e09	Passed	AA542065	949384	pT7T3D-Pac
022PB8ZY	8082	2.3	1.2	1075	14.3	96	893	473	8.6	96	123R6540	bc.pk	123Y6541	lc.pk	-133890	F	12	021MA53T	"ESTs, Moderately similar to T31673 N-acetylglucosaminyltransferases (EC 2.4.1.-), chain p110 - rat [R.norvegicus]"	618909	IMAGE Consortium	AA170529.1		ms91b11	Passed	AA170529	618909	pT7T3D-Pac
022PB8ZY	2750	2.3	1.2	1077	9.9	93	890	471	6.2	93	123R6540	bc.pk	123Y6541	lc.pk	-130614	E	4	021UA52V	putative phosphatase	421061	IMAGE Consortium	W91228.1	11 44.12 cM	mf85d03	Passed	W91228	421061	pT7T3D-Pac
022PB8ZY	3441	2.3	1.2	1083	10	98	886	469	6.3	98	123R6540	bc.pk	123Y6541	lc.pk	-133369	C	6	021NA53O	RIKEN cDNA 3110041H08 gene	582475	IMAGE Consortium	AA143968.1		mq53f10	Passed	AA143968	582475	pT7T3D-Pac
022PB8ZY	6033	2.3	1.2	1088	10.8	99	903	478	6.7	99	123R6540	bc.pk	123Y6541	lc.pk	-134721	D	5	0216A542	germ cell-less homolog (Drosophila)	850988	IMAGE Consortium	AA462393.1		vf89e11	Passed	AA462393	850988	pT7T3D-Pac
022PB8ZY	8202	2.3	1.2	1089	11.5	100	878	465	7	100	123R6540	bc.pk	123Y6541	lc.pk	-134368	F	12	021LA53Y	ethanol decreased 2	638204	IMAGE Consortium	AA200734.1		mu02a11	Multiple Bands	AA200734	638204	pT7T3D-Pac
022PB8ZY	8328	2.2	1.2	1454	13.5	100	1243	658	8.8	100	123R6540	bc.pk	123Y6541	lc.pk	-134872	H	12	021DA543	RIKEN cDNA 2310042D19 gene	847202	IMAGE Consortium	AA420054.1		vf50c02	Passed	AA420054	847202	pT7T3D-Pac
022PB8ZY	6137	2.2	1.2	1452	13.3	90	1256	665	8.2	90	123R6540	bc.pk	123Y6541	lc.pk	-135133	F	9	021YA546	RIKEN cDNA 1300008A22 gene	676536	IMAGE Consortium	AI391417.1		mw75e01	Passed	AI391417	676536	pT7T3D-Pac
022PB8ZY	5750	2.3	1.2	1449	15.8	96	1188	629	9.2	96	123R6540	bc.pk	123Y6541	lc.pk	-133594	F	3	0211A53Q	sex comb on midleg-like 1 (Drosophila)	583929	IMAGE Consortium	AA154059.1	4 56.5 cM	mq68h05	Passed	AA154059	583929	pT7T3D-Pac
022PB8ZY	7250	2.2	1.2	1446	10.8	79	1226	649	6.1	79	123R6540	bc.pk	123Y6541	lc.pk	-130578	B	4	021UA52V	RIKEN cDNA 5930416L09 gene	407620	IMAGE Consortium	W89239.1		mf41c03	Passed	W89239	407620	pT7T3D-Pac
022PB8ZY	5451	2.2	1.2	1445	14.6	100	1247	660	8.7	100	123R6540	bc.pk	123Y6541	lc.pk	-132397	B	5	021PA53E	phospholipase D3	481051	IMAGE Consortium	AA060268.1		mj66b10	Passed	AA060268	481051	pT7T3D-Pac
022PB8ZY	6081	2.3	1.2	1090	11.8	96	878	465	7	96	123R6540	bc.pk	123Y6541	lc.pk	-134913	D	5	021KA544	nuclear factor of activated T-cells 5	864361	IMAGE Consortium	AA458136.1		vg46b01	Passed	AA458136	864361	pT7T3D-Pac
022PB8ZY	3278	2.2	1.2	1443	12.6	96	1237	655	8.4	96	123R6540	bc.pk	123Y6541	lc.pk	-132720	E	4	021AA53H	"ESTs, Weakly similar to nuclear protein np95 [M.musculus]"	481500	IMAGE Consortium	AA060591.1		mj70g07	Passed	AA060591	481500	pT7T3D-Pac
022PB8ZY	2640	2.3	1.2	1441	12.5	95	1198	634	7.6	95	123R6540	bc.pk	123Y6541	lc.pk	-130167	G	12	021VA52Q	"ESTs, Highly similar to AC007055 3 unknown [H.sapiens]"	408634	IMAGE Consortium	W85646.1		mf51g06	Passed	W85646	408634	pT7T3D-Pac
022PB8ZY	6649	2.2	1.2	1102	14.6	94	941	498	8.4	94	123R6540	bc.pk	123Y6541	lc.pk	-137457	B	1	021LA54S	NPC derived proline rich protein 1	808083	IMAGE Consortium	AA444365.1		vd92h02	Passed	AA444365	808083	pT7T3D-Pac
022PB8ZY	3763	2.2	1.2	1103	10	96	943	499	6.2	96	123R6540	bc.pk	123Y6541	lc.pk	-134658	G	2	021ZA541	ESTs	641795	IMAGE Consortium	AA210022.1		mu39f06	Passed	AA210022	641795	pT7T3D-Pac
022PB8ZY	8704	2.3	1.2	1436	14.9	100	1190	630	8.7	100	123R6540	bc.pk	123Y6541	lc.pk	-136376	F	8	021UA54J	RIKEN cDNA 2210403N23 gene	746916	IMAGE Consortium	AA274822.1		va92e07	Passed	AA274822	746916	pT7T3D-Pac
022PB8ZY	3819	2.3	1.2	1436	13.3	100	1198	634	8	100	123R6540	bc.pk	123Y6541	lc.pk	-134878	A	6	021KA544	RIKEN cDNA 2010004P11 gene	874572	IMAGE Consortium	AA472340.1		vh05c07	Passed	AA472340	874572	pT7T3D-Pac
022PB8ZY	7788	2.3	1.2	1429	13.6	89	1175	622	9.1	89	123R6540	bc.pk	123Y6541	lc.pk	-132716	D	12	021AA53H	RIKEN cDNA 4933401J01 gene	481362	IMAGE Consortium	AI595487.1		mj69c10	Passed	AI595487	481362	pT7T3D-Pac
022PB8ZY	5608	2.2	1.2	1104	10.4	93	958	507	6.8	93	123R6540	bc.pk	123Y6541	lc.pk	-133022	F	7	021VA53K	"ESTs, Highly similar to KIAA1438 protein [H.sapiens]"	574447	IMAGE Consortium	AA117560.1		mp69b04	Multiple Bands	AA117560	574447	pT7T3D-Pac
022PB8ZY	8207	2.3	1.2	1428	16.4	99	1186	628	10.1	99	123R6540	bc.pk	123Y6541	lc.pk	-134390	H	10	021LA53Y	ESTs	638805	IMAGE Consortium	AA198961.1		mu08d11	Passed	AA198961	638805	pT7T3D-Pac
022PB8ZY	2072	2.3	1.2	1421	16.6	79	1171	620	9.3	79	123R6540	bc.pk	123Y6541	lc.pk	-136911	C	3	0210A54P	"ESTs, Moderately similar to AF151841 1 CGI-83 protein [H.sapiens]"	777403	IMAGE Consortium	AA276579.1		vc44b10	Passed	AA276579	777403	pT7T3D-Pac
022PB8ZY	6366	2.3	1.2	1418	12.3	97	1169	619	8.1	97	123R6540	bc.pk	123Y6541	lc.pk	-136044	B	11	0219A54G	"DNA segment, human D4S114"	733420	IMAGE Consortium	AA259807.1		va36a03	Passed	AA259807	733420	pT7T3D-Pac
022PB8ZY	5043	2.3	1.2	1107	9.8	86	910	482	6.4	86	123R6540	bc.pk	123Y6541	lc.pk	-130771	B	5	0218A52X	"CUG triplet repeat, RNA binding protein 1"	424384	IMAGE Consortium	W98487.1	2 47.0 cM	mg20g09	Passed	W98487	424384	pT7T3D-Pac
022PB8ZY	6112	2.3	1.2	1108	12.5	91	892	472	7.6	91	123R6540	bc.pk	123Y6541	lc.pk	-135035	F	7	021RA545	"ESTs, Weakly similar to T00369 hypothetical protein KIAA0662 [H.sapiens]"	889894	IMAGE Consortium	AA498586.1		vh44g12	Passed	AA498586	889894	pT7T3D-Pac
022PB8ZY	5023	2.2	1.2	1414	12.9	100	1202	636	8.1	100	123R6540	bc.pk	123Y6541	lc.pk	-130695	D	1	0211A52W	prion protein	421749	IMAGE Consortium	W99102.1	2 75.2 cM	mf92d11	Passed	W99102	421749	pT7T3D-Pac
022PB8ZY	1614	2.3	1.2	1110	10.7	73	920	487	6.7	73	123R6540	bc.pk	123Y6541	lc.pk	-135075	A	11	021YA546	RAN binding protein 9	584079	IMAGE Consortium	AA125423.1		mq70d08	Passed	AA125423	584079	pBlueScriptSK-
022PB8ZY	8313	2.3	1.2	1120	12.7	89	931	493	8.5	89	123R6540	bc.pk	123Y6541	lc.pk	-134818	D	6	021DA543	ESTs	644993	IMAGE Consortium	AA210406.1		mu72h09	Passed	AA210406	644993	pT7T3D-Pac
022PB8ZY	4035	2.2	1.2	1413	11.2	100	1224	648	8.4	100	123R6540	bc.pk	123Y6541	lc.pk	-135740	A	6	021OA54D	ESTs	718351	IMAGE Consortium	AA267699.1		mz66b04	Passed	AA267699	718351	pT7T3D-Pac
[truncated: 1,488,046 more chars]
